# Supplementary material for: A genome-wide CRISPR functional survey of the human phagocytosis molecular machinery
Source: Life Sci Alliance. 2023 Feb 1;6(4):e202201715. doi: 10.26508/lsa.202201715 (PMC9892931; doi:10.26508/lsa.202201715)
Supplement: Supplementary file 1 [file LSA-2022-01715_TableS1.xlsx]

## Sheet: Description
Legend Screen Table
Depleted PhagoLate vs PhagoNeg	Genes depleted in the PhagoLate population versus the PhagoNeg population (716 genes used for the study.)
Depleted PhagoLate vs Input	Genes depleted in the PhagoLate population versus Input population
Enriched PhagoNeg vs Input	Genes enriched in the PhagoNeg population vs Input
Description of table headers
GeneName	gene name
aLFC	average log2-fold change (aLFC) calculated for all sgRNAs
medLFC	median log2-fold change (aLFC) calculated for all sgRNAs
pval	enrichment p-value
padj	Benjamini-Hochberg adjusted p-value
ES	enrichment score
NES	normalized enrichment score (normalized to mean enrichment of random samples of the same size)
nMoreExtreme	the number of occurrences of a random gene set having a more extreme enrichment score
size	size of pathway after removing sgRNAs not present in enrichment
leadingEdge	ID of scoring sgRNAs of the respective gene
totalSize	total amount of sgRNAs for the respective gene

## Sheet: Depleted PhagoLate vs PhagoNeg
	GeneName	aLFC	medLFC	pval	padj	ES	NES	nMoreExtreme	size	leadingEdge	totalSize
14	VPS29	-1.68446	-1.66648	3.92472e-07	1.479e-05	-0.998964	-1.66543	0	3	VPS29_4; VPS29_1; VPS29_2	4
13	PAXIP1	-1.6971	-1.63966	3.87003e-07	1.479e-05	-0.99868	-1.79255	0	4	PAXIP1_1; PAXIP1_3; PAXIP1_4; PAXIP1_2	4
53	TRNT1	-1.62651	-1.62651	4.12865e-05	0.000547429	-0.998595	-1.50904	103	2	TRNT1_3; TRNT1_2	4
15	ARPC4	-1.70451	-1.69391	3.87003e-07	1.479e-05	-0.998339	-1.79194	0	4	ARPC4_2; ARPC4_4; ARPC4_3; ARPC4_1	4
16	ACTR3	-1.7095	-1.7023	3.87003e-07	1.479e-05	-0.998098	-1.79151	0	4	ACTR3_1; ACTR3_4; ACTR3_2; ACTR3_3	4
19	ARPC3	-1.4571	-1.45748	7.84945e-07	2.8101e-05	-0.997942	-1.66373	1	3	ARPC3_1; ARPC3_2; ARPC3_3	4
77	EIF5A	-1.85362	-1.85362	9.01158e-05	0.000827731	-0.997899	-1.50799	226	2	EIF5A_2; EIF5A_1	2
20	CSK	-1.46765	-1.40376	1.17742e-06	4.01443e-05	-0.997644	-1.66323	2	3	CSK_2; CSK_4; CSK_3	4
12	LAMTOR5	-1.62459	-1.5589	3.87003e-07	1.479e-05	-0.997047	-1.78962	0	4	LAMTOR5_4; LAMTOR5_3; LAMTOR5_1; LAMTOR5_2	4
93	SUGT1	-1.33113	-1.33113	0.000167925	0.00127909	-0.997033	-1.50668	422	2	SUGT1_4; SUGT1_3	4
5	PIK3R5	-1.3252	-1.28703	3.87003e-07	1.479e-05	-0.996948	-1.78944	0	4	PIK3R5_1; PIK3R5_4; PIK3R5_2; PIK3R5_3	4
95	RARS	-1.27501	-1.27501	0.000175071	0.00130574	-0.996934	-1.50653	440	2	RARS_2; RARS_4	4
28	DPAGT1	-1.41701	-1.43578	3.13978e-06	7.75201e-05	-0.996891	-1.66197	7	3	DPAGT1_2; DPAGT1_4; DPAGT1_1	4
30	MAFB	-1.49697	-1.63601	4.3172e-06	9.97133e-05	-0.99638	-1.66112	10	3	MAFB_2; MAFB_4; MAFB_3	4
4	VPS18	-1.28539	-1.24788	3.87003e-07	1.479e-05	-0.996309	-1.7883	0	4	VPS18_2; VPS18_4; VPS18_1; VPS18_3	4
34	SETD1B	-1.28627	-1.30889	5.10214e-06	0.000104375	-0.996054	-1.66058	12	3	SETD1B_2; SETD1B_3; SETD1B_1	4
18	ACTR2	-2.28963	-2.45929	3.87003e-07	1.479e-05	-0.996025	-1.78779	0	4	ACTR2_1; ACTR2_3; ACTR2_2; ACTR2_4	4
9	ATP6V0E1	-1.29963	-1.31267	3.87003e-07	1.479e-05	-0.996011	-1.78776	0	4	ATP6V0E1_3; ATP6V0E1_4; ATP6V0E1_2; ATP6V0E1_1	4
120	ASH2L	-1.1201	-1.1201	0.000313619	0.00185579	-0.995798	-1.50481	789	2	ASH2L_4; ASH2L_3	4
36	ATP2A2	-1.30871	-1.30644	7.0645e-06	0.000136708	-0.995727	-1.66003	17	3	ATP2A2_2; ATP2A2_4; ATP2A2_3	4
1	MIDN	-1.16387	-1.11179	3.87003e-07	1.479e-05	-0.99567	-1.78715	0	4	MIDN_2; MIDN_3; MIDN_4; MIDN_1	4
126	ATP6V1A	-1.37031	-1.37031	0.000354508	0.00199865	-0.9955	-1.50436	892	2	ATP6V1A_2; ATP6V1A_4	3
8	TPT1	-1.30827	-1.30847	3.87003e-07	1.479e-05	-0.995457	-1.78677	0	4	TPT1_2; TPT1_3; TPT1_4; TPT1_1	4
135	POLR2B	-1.42991	-1.42991	0.000429539	0.00226139	-0.994946	-1.50353	1081	2	POLR2B_4; POLR2B_2	4
3	ARF4	-1.19266	-1.17945	3.87003e-07	1.479e-05	-0.994691	-1.78539	0	4	ARF4_3; ARF4_2; ARF4_4; ARF4_1	4
140	GARS	-1.03156	-1.03156	0.000487896	0.00247811	-0.994634	-1.50305	1228	2	GARS_3; GARS_4	4
141	LAMTOR2	-1.4207	-1.4207	0.000491468	0.00247811	-0.99462	-1.50303	1237	2	LAMTOR2_2; LAMTOR2_1	4
6	SIK3	-1.2478	-1.29075	3.87003e-07	1.479e-05	-0.994535	-1.78511	0	4	SIK3_2; SIK3_4; SIK3_3; SIK3_1	4
42	PPP2R1A	-1.28454	-1.11624	1.68763e-05	0.00028101	-0.994393	-1.65781	42	3	PPP2R1A_4; PPP2R1A_3; PPP2R1A_1	4
7	STAG2	-1.26373	-1.2993	3.87003e-07	1.479e-05	-0.994364	-1.78481	0	4	STAG2_2; STAG2_3; STAG2_4; STAG2_1	4
147	HDAC3	-1.04384	-1.04384	0.000535534	0.00259083	-0.99435	-1.50263	1348	2	HDAC3_2; HDAC3_3	4
11	ALG1	-1.39324	-1.47488	3.87003e-07	1.479e-05	-0.99435	-1.78478	0	4	ALG1_2; ALG1_3; ALG1_4; ALG1_1	4
17	VPS16	-1.97743	-2.18977	3.87003e-07	1.479e-05	-0.99418	-1.78447	0	4	VPS16_2; VPS16_4; VPS16_1; VPS16_3	4
0	KEAP1	-1.06675	-1.03592	3.87003e-07	1.479e-05	-0.993882	-1.78394	0	4	KEAP1_1; KEAP1_2; KEAP1_4; KEAP1_3	4
161	CTCF	-0.988518	-0.988518	0.000664554	0.00297107	-0.993598	-1.50149	1673	2	CTCF_3; CTCF_4	4
46	ALG13	-1.45537	-1.65983	2.86505e-05	0.000436463	-0.9933	-1.65599	72	3	ALG13_1; ALG13_3; ALG13_2	4
10	MPI	-1.29269	-1.34086	3.87003e-07	1.479e-05	-0.993214	-1.78274	0	4	MPI_1; MPI_4; MPI_2; MPI_3	4
48	ADAM17	-1.02826	-1.03509	3.21827e-05	0.000470262	-0.992902	-1.65532	81	3	ADAM17_3; ADAM17_1; ADAM17_4	3
178	SYVN1	-1.33383	-1.33383	0.00085868	0.00343472	-0.992618	-1.50001	2162	2	SYVN1_4; SYVN1_2	4
2	N6AMT1	-1.2205	-1.1622	3.87003e-07	1.479e-05	-0.992604	-1.78165	0	4	N6AMT1_3; N6AMT1_1; N6AMT1_2; N6AMT1_4	4
49	AARS	-1.14641	-1.18876	3.5715e-05	0.000511439	-0.992561	-1.65476	90	3	AARS_4; AARS_2; AARS_3	4
182	BRD8	-1.18954	-1.18954	0.000917037	0.00358797	-0.992349	-1.4996	2309	2	BRD8_3; BRD8_2	4
52	PMM2	-1.22176	-0.995976	4.00322e-05	0.000543733	-0.992235	-1.65421	101	3	PMM2_1; PMM2_4; PMM2_2	4
186	VPS45	-0.933428	-0.933428	0.000950781	0.00364965	-0.992207	-1.49939	2394	2	VPS45_2; VPS45_3	4
187	TAF5	-1.0313	-1.0313	0.000963881	0.00367095	-0.99215	-1.4993	2427	2	TAF5_3; TAF5_2	4
54	TCEB2	-1.4383	-1.68762	4.59193e-05	0.000597785	-0.991837	-1.65355	116	3	TCEB2_1; TCEB2_3; TCEB2_2	4
56	NAA35	-1.0541	-1.11456	4.86666e-05	0.00061132	-0.99171	-1.65334	123	3	NAA35_2; NAA35_4; NAA35_3	4
197	UBA2	-0.928763	-0.928763	0.00112029	0.00405426	-0.991483	-1.49829	2821	2	UBA2_4; UBA2_2	4
200	COL4A3BP	-1.09509	-1.09509	0.00115602	0.00411797	-0.991341	-1.49808	2911	2	COL4A3BP_2; COL4A3BP_1	4
60	GPN2	-1.19147	-1.3011	5.80859e-05	0.000688267	-0.991184	-1.65246	147	3	GPN2_3; GPN2_4; GPN2_1	4
208	HYOU1	-1.01627	-1.01627	0.00120088	0.00418826	-0.991142	-1.49778	3024	2	HYOU1_4; HYOU1_2	4
61	STK11	-1.2257	-1.35359	5.92633e-05	0.000688267	-0.991128	-1.65237	150	3	STK11_2; STK11_4; STK11_3	4
206	SPI1	-0.907292	-0.907292	0.00121319	0.00418826	-0.991071	-1.49767	3055	2	SPI1_2; SPI1_3	4
207	ELAC2	-0.957596	-0.957596	0.00121557	0.00418826	-0.991057	-1.49765	3061	2	ELAC2_4; ELAC2_2	4
205	HNRNPL	-0.899061	-0.899061	0.00121875	0.00418826	-0.991043	-1.49763	3069	2	HNRNPL_4; HNRNPL_3	4
63	GMPPB	-1.31387	-1.06745	6.63278e-05	0.000753351	-0.990801	-1.65182	168	3	GMPPB_2; GMPPB_1; GMPPB_3	3
213	FURIN	-1.06656	-1.06656	0.00135531	0.00453459	-0.990517	-1.49683	3413	2	FURIN_3; FURIN_1	4
68	RAB5C	-0.972524	-0.951574	7.26074e-05	0.000758998	-0.990446	-1.65123	184	3	RAB5C_2; RAB5C_3; RAB5C_1	4
71	NSD1	-1.03259	-0.967837	7.61396e-05	0.000761069	-0.990219	-1.65085	193	3	NSD1_3; NSD1_4; NSD1_2	3
70	TRMT5	-0.901845	-0.848797	7.65321e-05	0.000761069	-0.990205	-1.65083	194	3	TRMT5_2; TRMT5_3; TRMT5_4	4
216	THOC1	-1.05388	-1.05388	0.00144463	0.00476662	-0.990134	-1.49625	3638	2	THOC1_2; THOC1_3	4
24	DOHH	-1.48637	-1.56867	1.93502e-06	5.54189e-05	-0.99012	-1.77719	4	4	DOHH_4; DOHH_2; DOHH_1; DOHH_3	4
21	BRK1	-0.987276	-0.979973	1.93502e-06	5.54189e-05	-0.990077	-1.77711	4	4	BRK1_3; BRK1_4; BRK1_1; BRK1_2	4
73	NFKBIE	-0.920831	-0.945832	8.00644e-05	0.000774677	-0.990035	-1.65054	203	3	NFKBIE_3; NFKBIE_4; NFKBIE_2	4
23	VPS41	-1.50478	-1.52919	1.93502e-06	5.54189e-05	-0.989992	-1.77696	4	4	VPS41_1; VPS41_3; VPS41_2; VPS41_4	4
22	LCMT1	-1.0124	-1.00011	1.93502e-06	5.54189e-05	-0.989964	-1.77691	4	4	LCMT1_2; LCMT1_4; LCMT1_3; LCMT1_1	4
25	DYRK1A	-1.18103	-1.14467	2.32202e-06	6.39449e-05	-0.989793	-1.7766	5	4	DYRK1A_3; DYRK1A_2; DYRK1A_1; DYRK1A_4	4
231	SMARCD2	-0.987656	-0.987656	0.00162327	0.00502427	-0.989467	-1.49525	4088	2	SMARCD2_3; SMARCD2_2	4
26	NAA30	-0.864886	-0.849453	3.09603e-06	7.75201e-05	-0.989381	-1.77586	7	4	NAA30_4; NAA30_2; NAA30_3; NAA30_1	4
27	PSMB7	-0.967332	-0.999137	3.09603e-06	7.75201e-05	-0.989353	-1.77581	7	4	PSMB7_3; PSMB7_2; PSMB7_4; PSMB7_1	4
234	POLR3B	-0.909713	-0.909713	0.00166853	0.00509286	-0.989282	-1.49497	4202	2	POLR3B_4; POLR3B_3	4
240	FARSA	-0.968999	-0.968999	0.00168917	0.00510482	-0.989197	-1.49484	4254	2	FARSA_4; FARSA_1	4
239	EPC2	-0.906451	-0.906451	0.00171736	0.00510482	-0.989098	-1.49469	4325	2	EPC2_4; EPC2_1	4
81	LOH12CR1	-0.827573	-0.847416	0.000106752	0.000932131	-0.988729	-1.64837	271	3	LOH12CR1_4; LOH12CR1_2; LOH12CR1_3	4
82	CTNNBL1	-0.85624	-0.852123	0.0001095	0.000944601	-0.988629	-1.6482	278	3	CTNNBL1_4; CTNNBL1_3; CTNNBL1_2	4
29	DHPS	-2.49359	-2.62998	3.87003e-06	9.23648e-05	-0.988544	-1.77436	9	4	DHPS_1; DHPS_4; DHPS_3; DHPS_2	4
245	WAPAL	-0.914124	-0.914124	0.0018964	0.0055391	-0.988502	-1.49379	4776	2	WAPAL_4; WAPAL_2	4
83	FARSB	-1.2193	-1.15751	0.000116957	0.000996917	-0.98836	-1.64775	297	3	FARSB_4; FARSB_1; FARSB_2	4
32	ELOF1	-1.138	-0.85354	4.64404e-06	0.000100762	-0.988359	-1.77403	11	4	ELOF1_3; ELOF1_2; ELOF1_1; ELOF1_4	4
31	RPS6KA1	-0.824033	-0.800774	4.64404e-06	0.000100762	-0.988331	-1.77398	11	4	RPS6KA1_3; RPS6KA1_4; RPS6KA1_1; RPS6KA1_2	4
84	UTY	-1.20676	-1.35026	0.000124806	0.00105131	-0.988189	-1.64747	317	3	UTY_1; UTY_2; UTY_4	4
248	NFRKB	-0.797502	-0.797502	0.00200795	0.00575078	-0.988118	-1.49321	5057	2	NFRKB_1; NFRKB_2	4
250	DIS3	-0.891546	-0.891546	0.00203416	0.00580261	-0.988033	-1.49308	5123	2	DIS3_4; DIS3_3	4
252	HSPA9	-0.912552	-0.912552	0.00206869	0.00585448	-0.987905	-1.49289	5210	2	HSPA9_4; HSPA9_1	4
87	POLR1B	-0.884211	-0.933223	0.00013815	0.00112404	-0.987834	-1.64687	351	3	POLR1B_2; POLR1B_4; POLR1B_1	4
33	PGM3	-1.27898	-1.19849	5.03105e-06	0.000104375	-0.987692	-1.77283	12	4	PGM3_1; PGM3_3; PGM3_4; PGM3_2	4
88	IPO11	-0.918503	-0.889783	0.00014757	0.00118719	-0.987607	-1.6465	375	3	IPO11_1; IPO11_2; IPO11_4	4
254	PYROXD1	-0.777099	-0.777099	0.00217072	0.00609504	-0.987579	-1.49239	5467	2	PYROXD1_4; PYROXD1_2	4
89	TBC1D10B	-1.2002	-1.30803	0.000152672	0.00121459	-0.987494	-1.64631	388	3	TBC1D10B_4; TBC1D10B_2; TBC1D10B_1	3
256	GPN3	-0.843445	-0.843445	0.00222272	0.00616849	-0.987423	-1.49216	5598	2	GPN3_3; GPN3_2	4
35	SLC39A7	-1.4085	-1.21357	5.80505e-06	0.000115456	-0.98738	-1.77227	14	4	SLC39A7_2; SLC39A7_1; SLC39A7_3; SLC39A7_4	4
258	SRSF1	-0.864006	-0.864006	0.00229497	0.00634441	-0.987196	-1.49181	5780	2	SRSF1_2; SRSF1_1	4
92	GNB1L	-0.90581	-0.935254	0.000164838	0.00127909	-0.987054	-1.64557	419	3	GNB1L_1; GNB1L_3; GNB1L_2	3
264	EIF2B1	-0.811515	-0.811515	0.00237556	0.00645068	-0.986969	-1.49147	5983	2	EIF2B1_3; EIF2B1_1	4
262	TLN1	-0.795411	-0.795411	0.00238231	0.00645068	-0.98694	-1.49143	6000	2	TLN1_4; TLN1_2	4
263	SPATA5	-0.807489	-0.807489	0.00238747	0.00645068	-0.986926	-1.49141	6013	2	SPATA5_1; SPATA5_2	4
94	EIF3H	-0.89468	-0.905875	0.000175043	0.00130574	-0.986841	-1.64522	445	3	EIF3H_2; EIF3H_1; EIF3H_3	4
267	C12orf45	-0.796022	-0.796022	0.00247084	0.0066012	-0.986685	-1.49104	6223	2	C12orf45_2; C12orf45_1	4
96	PDCL	-0.885977	-0.961256	0.00017779	0.00131235	-0.98667	-1.64493	452	3	PDCL_4; PDCL_1; PDCL_2	4
268	MAU2	-0.734246	-0.734246	0.00249069	0.00662949	-0.986628	-1.49096	6273	2	MAU2_3; MAU2_1	4
99	VPS33A	-1.53774	-1.9089	0.000200946	0.00143877	-0.986031	-1.64387	511	3	VPS33A_4; VPS33A_1; VPS33A_2	4
272	THOC3	-0.729823	-0.729823	0.00270585	0.0071004	-0.985989	-1.48999	6815	2	THOC3_4; THOC3_3	4
275	WDR46	-0.868373	-0.868373	0.00275905	0.00716474	-0.985847	-1.48978	6949	2	WDR46_4; WDR46_3	4
277	RPS14	-0.813187	-0.813187	0.00284162	0.00732648	-0.985606	-1.48941	7157	2	RPS14_1; RPS14_2	4
278	PSMD4	-1.19198	-1.19198	0.00287378	0.00737501	-0.985506	-1.48926	7238	2	PSMD4_1; PSMD4_2	4
102	NVL	-0.724299	-0.705543	0.000224887	0.00156936	-0.985336	-1.64271	572	3	NVL_4; NVL_3; NVL_2	4
38	DOLK	-1.3061	-1.39592	1.19971e-05	0.000220255	-0.985321	-1.76857	30	4	DOLK_4; DOLK_3; DOLK_1; DOLK_2	4
37	VHL	-0.859123	-0.901316	1.19971e-05	0.000220255	-0.985293	-1.76852	30	4	VHL_2; VHL_4; VHL_1; VHL_3	4
109	SMARCB1	-1.30054	-1.23026	0.000229204	0.00156936	-0.985236	-1.64254	583	3	SMARCB1_1; SMARCB1_3; SMARCB1_4	4
106	TRMT6	-0.939819	-0.810265	0.000229204	0.00156936	-0.985222	-1.64252	583	3	TRMT6_1; TRMT6_3; TRMT6_2	4
39	MORC3	-0.968344	-1.0014	1.23841e-05	0.000221676	-0.985137	-1.76824	31	4	MORC3_2; MORC3_4; MORC3_1; MORC3_3	4
107	NELFA	-0.914918	-0.976188	0.000239016	0.00156936	-0.984967	-1.64209	608	3	NELFA_2; NELFA_1; NELFA_3	4
103	SENP1	-0.866397	-0.728069	0.000239016	0.00156936	-0.984953	-1.64207	608	3	SENP1_4; SENP1_3; SENP1_2	4
104	ILF3	-0.783728	-0.754569	0.000240586	0.00156936	-0.984896	-1.64198	612	3	ILF3_1; ILF3_3; ILF3_2	4
40	PIK3C3	-1.23233	-1.14895	1.27711e-05	0.000223027	-0.984896	-1.76781	32	4	PIK3C3_1; PIK3C3_2; PIK3C3_4; PIK3C3_3	4
288	SMG7	-0.708906	-0.708906	0.00324734	0.00804532	-0.984442	-1.48765	8179	2	SMG7_3; SMG7_4	4
41	PIK3CG	-1.01626	-1.04208	1.47061e-05	0.000250705	-0.984257	-1.76666	37	4	PIK3CG_4; PIK3CG_2; PIK3CG_1; PIK3CG_3	4
113	FLCN	-1.00027	-1.05646	0.000283365	0.00177973	-0.984072	-1.6406	721	3	FLCN_3; FLCN_4; FLCN_1	4
290	CCNH	-0.740619	-0.740619	0.00341368	0.00837053	-0.983988	-1.48697	8598	2	CCNH_3; CCNH_4	4
117	DDOST	-0.945325	-0.685923	0.000299064	0.00179419	-0.983817	-1.64018	761	3	DDOST_1; DDOST_2; DDOST_4	4
294	RPS11	-0.835563	-0.835563	0.00349744	0.00848871	-0.983789	-1.48667	8809	2	RPS11_2; RPS11_3	4
297	TELO2	-0.708144	-0.708144	0.00363599	0.00873614	-0.98342	-1.48611	9158	2	TELO2_2; TELO2_3	4
122	BPTF	-0.898507	-0.877847	0.00032379	0.00189625	-0.983334	-1.63937	824	3	BPTF_3; BPTF_4; BPTF_2	4
121	GCN1L1	-0.68255	-0.667917	0.000325752	0.00189625	-0.983249	-1.63923	829	3	GCN1L1_2; GCN1L1_4; GCN1L1_1	4
305	MIOS	-0.907221	-0.907221	0.00372214	0.00887646	-0.983164	-1.48572	9375	2	MIOS_1; MIOS_3	4
123	TRAF3	-1.15544	-1.14601	0.000330069	0.00190588	-0.983121	-1.63902	840	3	TRAF3_2; TRAF3_3; TRAF3_1	4
43	FBXO11	-0.769868	-0.723597	1.93502e-05	0.00031488	-0.983107	-1.7646	49	4	FBXO11_3; FBXO11_2; FBXO11_4; FBXO11_1	4
124	ARPC2	-1.10419	-1.00375	0.000334386	0.00191537	-0.983065	-1.63892	851	3	ARPC2_1; ARPC2_4; ARPC2_3	4
303	PPP6C	-0.722779	-0.722779	0.00379717	0.00887646	-0.982994	-1.48546	9564	2	PPP6C_1; PPP6C_4	4
44	C10orf76	-0.804537	-0.736894	2.08982e-05	0.000332513	-0.982965	-1.76434	53	4	C10orf76_2; C10orf76_4; C10orf76_3; C10orf76_1	4
302	TRAPPC2L	-0.700779	-0.700779	0.00381424	0.00887646	-0.982951	-1.4854	9607	2	TRAPPC2L_2; TRAPPC2L_1	4
310	CERS2	-0.670022	-0.670022	0.00398097	0.0091652	-0.982568	-1.48482	10027	2	CERS2_3; CERS2_1	4
313	LEO1	-0.651336	-0.651336	0.0040306	0.00919079	-0.98244	-1.48463	10152	2	LEO1_4; LEO1_2	4
127	PAGR1	-1.02765	-1.18716	0.000372064	0.00208123	-0.982355	-1.63774	947	3	PAGR1_4; PAGR1_3; PAGR1_2	4
314	C1orf109	-0.671894	-0.671894	0.00407943	0.0092726	-0.982312	-1.48443	10275	2	C1orf109_1; C1orf109_2	4
315	TPI1	-0.713004	-0.713004	0.00411476	0.00932331	-0.982213	-1.48428	10364	2	TPI1_1; TPI1_3	4
316	PHF6	-0.680225	-0.680225	0.00414096	0.00935308	-0.982156	-1.4842	10430	2	PHF6_3; PHF6_4	4
128	C10orf32	-0.701704	-0.680581	0.000382661	0.00212391	-0.982142	-1.63738	974	3	C10orf32_1; C10orf32_2; C10orf32_3	4
45	SMC1A	-1.29404	-1.12095	2.63162e-05	0.000409618	-0.982085	-1.76276	67	4	SMC1A_1; SMC1A_3; SMC1A_4; SMC1A_2	4
317	COMMD8	-0.962355	-0.962355	0.00421678	0.00949439	-0.981986	-1.48394	10621	2	COMMD8_2; COMMD8_1	4
321	ATP6AP2	-0.850637	-0.850637	0.00428983	0.00952825	-0.981801	-1.48366	10805	2	ATP6AP2_2; ATP6AP2_1	4
322	PSMG1	-0.889761	-0.889761	0.00429737	0.00952825	-0.981773	-1.48362	10824	2	PSMG1_4; PSMG1_2	4
134	UGCG	-1.05601	-1.18584	0.000410526	0.00224549	-0.981673	-1.6366	1045	3	UGCG_4; UGCG_2; UGCG_1	4
131	KDSR	-0.767978	-0.769071	0.000416021	0.00224549	-0.981602	-1.63649	1059	3	KDSR_4; KDSR_2; KDSR_1	4
47	RPP30	-0.79349	-0.792655	2.97993e-05	0.000444506	-0.981602	-1.7619	76	4	RPP30_3; RPP30_2; RPP30_4; RPP30_1	4
132	EIF5	-0.761902	-0.780232	0.000418768	0.00224549	-0.981546	-1.63639	1066	3	EIF5_1; EIF5_2; EIF5_4	4
130	PDPK1	-0.815198	-0.680197	0.000421123	0.00224549	-0.981517	-1.63634	1072	3	PDPK1_3; PDPK1_4; PDPK1_2	4
325	SCFD1	-0.721079	-0.721079	0.00444942	0.00977234	-0.98139	-1.48304	11207	2	SCFD1_4; SCFD1_2	4
327	WDR59	-0.753031	-0.753031	0.00448753	0.00979594	-0.981319	-1.48293	11303	2	WDR59_1; WDR59_2	4
328	DDX59	-0.655968	-0.655968	0.0045038	0.00980159	-0.98129	-1.48289	11344	2	DDX59_3; DDX59_4	3
137	TSR1	-0.840996	-0.747377	0.000460763	0.00239062	-0.980708	-1.63499	1173	3	TSR1_2; TSR1_3; TSR1_1	4
332	TSEN15	-0.655322	-0.655322	0.00479916	0.0103341	-0.980637	-1.4819	12088	2	TSEN15_4; TSEN15_3	4
138	CHD2	-0.693395	-0.70959	0.000465865	0.00239971	-0.980623	-1.63485	1186	3	CHD2_4; CHD2_2; CHD2_1	4
333	SAE1	-0.831769	-0.831769	0.00482298	0.0103391	-0.980581	-1.48182	12148	2	SAE1_1; SAE1_4	4
50	VMA21	-0.84125	-0.779426	3.79263e-05	0.000532456	-0.980523	-1.75996	97	4	VMA21_3; VMA21_2; VMA21_1; VMA21_4	4
336	POP7	-0.779933	-0.779933	0.00489007	0.0104132	-0.980424	-1.48158	12317	2	POP7_3; POP7_4	4
139	ZBTB14	-0.721807	-0.712058	0.000489413	0.00247811	-0.980254	-1.63424	1246	3	ZBTB14_3; ZBTB14_4; ZBTB14_2	4
51	WDR61	-0.905531	-0.974443	4.02484e-05	0.000543733	-0.980211	-1.7594	103	4	WDR61_4; WDR61_1; WDR61_3; WDR61_2	4
144	NFKB2	-0.762904	-0.633995	0.000510607	0.00251754	-0.97997	-1.63376	1300	3	NFKB2_4; NFKB2_3; NFKB2_2	4
145	ENY2	-0.685686	-0.708459	0.000513354	0.00251754	-0.979942	-1.63372	1307	3	ENY2_3; ENY2_1; ENY2_2	4
339	SBNO1	-0.596751	-0.596751	0.00516399	0.0108748	-0.979786	-1.48062	13007	2	SBNO1_1; SBNO1_4	4
146	TNFAIP3	-0.636888	-0.605618	0.000533762	0.00259083	-0.979601	-1.63315	1359	3	TNFAIP3_2; TNFAIP3_1; TNFAIP3_3	4
148	DDX5	-0.71584	-0.776205	0.000540827	0.00259887	-0.979459	-1.63291	1377	3	DDX5_3; DDX5_4; DDX5_2	4
55	GRB2	-0.745111	-0.737302	4.83754e-05	0.00061132	-0.979459	-1.75805	124	4	GRB2_1; GRB2_2; GRB2_3; GRB2_4	4
342	PTPN7	-0.726564	-0.726564	0.00533112	0.0111285	-0.979417	-1.48006	13428	2	PTPN7_3; PTPN7_2	3
149	PNISR	-0.676984	-0.638322	0.000545929	0.0026059	-0.979359	-1.63275	1390	3	PNISR_4; PNISR_3; PNISR_2	4
57	CCDC93	-0.768217	-0.675933	4.95364e-05	0.000611519	-0.979274	-1.75772	127	4	CCDC93_4; CCDC93_1; CCDC93_3; CCDC93_2	4
344	KRR1	-0.674742	-0.674742	0.00542044	0.0112608	-0.979218	-1.47976	13653	2	KRR1_3; KRR1_4	4
345	NARS	-0.694966	-0.694966	0.00544863	0.0112752	-0.979161	-1.47967	13724	2	NARS_1; NARS_2	4
152	WDR24	-0.87292	-0.721983	0.000580859	0.00271827	-0.978848	-1.63189	1479	3	WDR24_3; WDR24_2; WDR24_1	4
350	PPP2R4	-0.690408	-0.690408	0.00569675	0.0116207	-0.978607	-1.47884	14349	2	PPP2R4_1; PPP2R4_4	4
351	BECN1	-0.608606	-0.608606	0.00584244	0.0118794	-0.978309	-1.47838	14716	2	BECN1_3; BECN1_2	4
352	P4HA1	-0.673533	-0.673533	0.00585673	0.0118794	-0.978281	-1.47834	14752	2	P4HA1_1; P4HA1_2	4
59	MATR3	-0.877187	-0.864666	5.88245e-05	0.000688267	-0.978224	-1.75583	151	4	MATR3_2; MATR3_4; MATR3_3; MATR3_1	4
58	TRIM28	-0.785863	-0.827548	5.95985e-05	0.000688267	-0.978153	-1.75571	153	4	TRIM28_3; TRIM28_2; TRIM28_4; TRIM28_1	4
159	ARFRP1	-0.701838	-0.671433	0.000647579	0.00297107	-0.977912	-1.63033	1649	3	ARFRP1_2; ARFRP1_3; ARFRP1_1	4
356	FDX1L	-0.771237	-0.771237	0.00603458	0.0121101	-0.977883	-1.47774	15200	2	FDX1L_4; FDX1L_2	4
355	DTX2	-0.579958	-0.579958	0.00603815	0.0121101	-0.977869	-1.47772	15209	2	DTX2_4; DTX2_2	4
357	XRCC6	-0.585243	-0.585243	0.00614732	0.0122946	-0.977642	-1.47738	15484	2	XRCC6_3; XRCC6_2	4
158	PBRM1	-0.644058	-0.665778	0.000669558	0.00297107	-0.977585	-1.62979	1705	3	PBRM1_3; PBRM1_2; PBRM1_1	4
62	RTCB	-0.692191	-0.6916	6.73386e-05	0.000753351	-0.977585	-1.75469	173	4	RTCB_3; RTCB_2; RTCB_1; RTCB_4	4
362	VPS52	-0.841506	-0.841506	0.0061902	0.0123219	-0.977543	-1.47723	15592	2	VPS52_4; VPS52_2	4
360	AZIN1	-0.582925	-0.582925	0.00619774	0.0123219	-0.977529	-1.47721	15611	2	AZIN1_4; AZIN1_3	4
359	WDR82	-0.579163	-0.579163	0.00622672	0.0123219	-0.977472	-1.47712	15684	2	WDR82_3; WDR82_4	4
361	COPS3	-0.602917	-0.602917	0.00624101	0.0123219	-0.977443	-1.47708	15720	2	COPS3_4; COPS3_2	4
66	WDR1	-0.872489	-0.827431	6.92736e-05	0.000758998	-0.977443	-1.75443	178	4	WDR1_3; WDR1_1; WDR1_2; WDR1_4	4
363	KARS	-0.880441	-0.880441	0.0062696	0.0123325	-0.977387	-1.47699	15792	2	KARS_4; KARS_3	4
162	HGS	-0.749063	-0.628615	0.000683294	0.00300147	-0.977372	-1.62943	1740	3	HGS_3; HGS_1; HGS_4	4
67	SEL1L	-0.896506	-0.937916	7.00476e-05	0.000758998	-0.977329	-1.75423	180	4	SEL1L_3; SEL1L_4; SEL1L_1; SEL1L_2	4
366	ATP6V1E1	-0.572003	-0.572003	0.00635217	0.0123928	-0.977216	-1.47673	16000	2	ATP6V1E1_4; ATP6V1E1_2	4
367	RSU1	-0.654583	-0.654583	0.0064014	0.0124549	-0.977117	-1.47658	16124	2	RSU1_1; RSU1_4	4
65	IPMK	-0.782481	-0.762488	7.27567e-05	0.000758998	-0.977116	-1.75385	187	4	IPMK_4; IPMK_3; IPMK_1; IPMK_2	4
368	EXOSC5	-0.625861	-0.625861	0.00644705	0.0125097	-0.977032	-1.47645	16239	2	EXOSC5_2; EXOSC5_1	4
64	TGFBRAP1	-0.654389	-0.64863	7.31437e-05	0.000758998	-0.977017	-1.75367	188	4	TGFBRAP1_3; TGFBRAP1_1; TGFBRAP1_2; TGFBRAP1_4	4
168	ILF2	-0.859792	-0.919093	0.000716655	0.00310051	-0.976904	-1.62865	1825	3	ILF2_3; ILF2_4; ILF2_2	4
370	ENO1	-0.673607	-0.673607	0.00652049	0.0126001	-0.976876	-1.47622	16424	2	ENO1_2; ENO1_1	4
69	ETS1	-0.716108	-0.687715	7.46917e-05	0.000761069	-0.976875	-1.75341	192	4	ETS1_2; ETS1_3; ETS1_4; ETS1_1	4
369	MED18	-0.661516	-0.661516	0.00652883	0.0126001	-0.976861	-1.4762	16445	2	MED18_2; MED18_4	4
165	SOD2	-0.595533	-0.590123	0.000724112	0.00310051	-0.976847	-1.62856	1844	3	SOD2_3; SOD2_1; SOD2_2	4
372	ARL1	-0.597777	-0.597777	0.00658401	0.0126385	-0.976748	-1.47603	16584	2	ARL1_1; ARL1_3	4
373	COG6	-0.741793	-0.741793	0.00664157	0.0127149	-0.976634	-1.47585	16729	2	COG6_2; COG6_4	4
72	FBXW2	-0.763147	-0.774301	7.77877e-05	0.000762959	-0.976492	-1.75273	200	4	FBXW2_3; FBXW2_4; FBXW2_1; FBXW2_2	4
169	NELFB	-0.790289	-0.863967	0.000765321	0.00322335	-0.976307	-1.62766	1949	3	NELFB_3; NELFB_2; NELFB_4	4
170	PPIL4	-0.608213	-0.584487	0.000775133	0.00322672	-0.976165	-1.62742	1974	3	PPIL4_1; PPIL4_4; PPIL4_3	4
375	RHEB	-0.640032	-0.640032	0.00687143	0.013085	-0.976137	-1.4751	17308	2	RHEB_3; RHEB_4	4
376	GTF3C3	-0.90817	-0.90817	0.00691946	0.0131415	-0.976052	-1.47497	17429	2	GTF3C3_3; GTF3C3_1	4
172	CHORDC1	-0.846919	-0.983815	0.000793187	0.00328278	-0.97591	-1.62699	2020	3	CHORDC1_1; CHORDC1_4; CHORDC1_2	4
74	VPS8	-0.923527	-0.855562	8.66888e-05	0.000827589	-0.975782	-1.75145	223	4	VPS8_1; VPS8_4; VPS8_2; VPS8_3	4
174	VPS35	-0.74904	-0.727494	0.00081124	0.00331913	-0.975683	-1.62662	2066	3	VPS35_4; VPS35_3; VPS35_1	3
75	BRD2	-0.655915	-0.627507	8.97848e-05	0.000827731	-0.975555	-1.75104	231	4	BRD2_4; BRD2_1; BRD2_2; BRD2_3	4
76	PITPNB	-0.772282	-0.786665	9.01718e-05	0.000827731	-0.975526	-1.75099	232	4	PITPNB_1; PITPNB_2; PITPNB_4; PITPNB_3	4
381	EIF3I	-0.591373	-0.591373	0.00720926	0.0135319	-0.97547	-1.47409	18159	2	EIF3I_2; EIF3I_4	4
177	INO80D	-0.786241	-0.865662	0.000835181	0.00337054	-0.975385	-1.62612	2127	3	INO80D_3; INO80D_4; INO80D_1	4
176	XPR1	-0.729047	-0.673953	0.000837929	0.00337054	-0.975314	-1.626	2134	3	XPR1_4; XPR1_1; XPR1_2	4
382	MED26	-0.566001	-0.566001	0.00732121	0.0136867	-0.975229	-1.47373	18441	2	MED26_2; MED26_3	4
383	C3orf17	-0.616684	-0.616684	0.00737441	0.0137502	-0.97513	-1.47358	18575	2	C3orf17_2; C3orf17_3	4
78	WDFY3	-0.750343	-0.750465	9.90729e-05	0.000897926	-0.974902	-1.74987	255	4	WDFY3_3; WDFY3_2; WDFY3_1; WDFY3_4	4
179	SLC35B1	-0.942587	-1.02508	0.000879138	0.00349702	-0.974788	-1.62513	2239	3	SLC35B1_1; SLC35B1_4; SLC35B1_3	4
385	ATP6AP1	-0.648337	-0.648337	0.00756417	0.0140309	-0.97476	-1.47302	19053	2	ATP6AP1_2; ATP6AP1_3	4
79	P4HB	-0.723892	-0.685582	0.000101008	0.000904021	-0.97476	-1.74962	260	4	P4HB_1; P4HB_4; P4HB_2; P4HB_3	4
180	TRAF2	-0.674874	-0.54023	0.000886203	0.00350564	-0.974718	-1.62501	2257	3	TRAF2_1; TRAF2_3; TRAF2_2	4
386	WBP4	-0.609234	-0.609234	0.00762371	0.0141049	-0.974661	-1.47287	19203	2	WBP4_1; WBP4_2	4
181	CCAR1	-0.582287	-0.542364	0.000912891	0.00358797	-0.974462	-1.62458	2325	3	CCAR1_1; CCAR1_2; CCAR1_4	4
183	RAB14	-0.696338	-0.772405	0.00092388	0.0035951	-0.974377	-1.62444	2353	3	RAB14_1; RAB14_2; RAB14_4	4
80	WDR7	-0.809129	-0.83833	0.000104878	0.000927069	-0.97432	-1.74883	270	4	WDR7_1; WDR7_2; WDR7_3; WDR7_4	4
388	C16orf72	-0.83551	-0.83551	0.00779879	0.0143546	-0.974306	-1.47234	19644	2	C16orf72_1; C16orf72_2	3
389	ATG7	-0.58598	-0.58598	0.00784007	0.0143936	-0.974221	-1.47221	19748	2	ATG7_3; ATG7_2	4
185	FDFT1	-0.588787	-0.600209	0.000946251	0.00364965	-0.974107	-1.62399	2410	3	FDFT1_3; FDFT1_2; FDFT1_4	4
390	PSMD11	-0.632705	-0.632705	0.00795917	0.0145748	-0.973994	-1.47186	20048	2	PSMD11_2; PSMD11_4	4
391	SLC38A2	-0.710626	-0.710626	0.00801276	0.0146356	-0.973895	-1.47171	20183	2	SLC38A2_3; SLC38A2_4	4
392	NAE1	-0.765269	-0.765269	0.00806	0.0146844	-0.973809	-1.47158	20302	2	NAE1_1; NAE1_3	4
395	SRP9	-0.793046	-0.793046	0.00816401	0.0147729	-0.973639	-1.47133	20564	2	SRP9_2; SRP9_3	4
396	THOC5	-0.670519	-0.670519	0.00821999	0.014825	-0.973525	-1.47116	20705	2	THOC5_3; THOC5_1	4
189	PWP2	-0.66948	-0.57524	0.00101533	0.00382618	-0.973326	-1.62269	2586	3	PWP2_4; PWP2_1; PWP2_3	4
398	TAF10	-0.937854	-0.937854	0.0084165	0.0151033	-0.973185	-1.47064	21200	2	TAF10_4; TAF10_3	4
190	LAMTOR3	-1.15051	-1.30587	0.00102435	0.00383998	-0.97317	-1.62243	2609	3	LAMTOR3_1; LAMTOR3_3; LAMTOR3_2	4
402	SGMS1	-0.604104	-0.604104	0.00851614	0.0152428	-0.973014	-1.47038	21451	2	SGMS1_1; SGMS1_2	4
191	ALG2	-1.15809	-1.00415	0.00104123	0.00388292	-0.972986	-1.62212	2652	3	ALG2_4; ALG2_1; ALG2_3	4
400	POLR2I	-0.551171	-0.551171	0.00855425	0.0152428	-0.972943	-1.47028	21547	2	POLR2I_3; POLR2I_1	4
401	BRD7	-0.591054	-0.591054	0.00858839	0.0152428	-0.972887	-1.47019	21633	2	BRD7_1; BRD7_4	4
403	TBCB	-0.778142	-0.778142	0.0086007	0.0152428	-0.972858	-1.47015	21664	2	TBCB_1; TBCB_2	4
192	DERL1	-0.860181	-0.786078	0.00105497	0.00391376	-0.972858	-1.62191	2687	3	DERL1_3; DERL1_2; DERL1_1	4
404	SNRPA	-0.551075	-0.551075	0.00864159	0.0152775	-0.972787	-1.47004	21767	2	SNRPA_1; SNRPA_2	4
193	COMMD10	-0.71588	-0.526083	0.0010742	0.00396456	-0.972688	-1.62162	2736	3	COMMD10_3; COMMD10_4; COMMD10_2	4
85	C12orf4	-0.601196	-0.605576	0.000136225	0.00112404	-0.972361	-1.74531	351	4	C12orf4_3; C12orf4_2; C12orf4_4; C12orf4_1	4
195	HSPA14	-0.567695	-0.550858	0.0011103	0.00405426	-0.972333	-1.62103	2828	3	HSPA14_3; HSPA14_1; HSPA14_4	4
409	SENP7	-0.581359	-0.581359	0.00893059	0.0156153	-0.972262	-1.46925	22495	2	SENP7_3; SENP7_1	4
86	PSMD13	-0.743917	-0.773444	0.000137773	0.00112404	-0.97219	-1.745	355	4	PSMD13_3; PSMD13_4; PSMD13_1; PSMD13_2	4
198	ATP6V1F	-0.829546	-0.756759	0.00112797	0.00405841	-0.972162	-1.62075	2873	3	ATP6V1F_2; ATP6V1F_4; ATP6V1F_3	4
410	RFK	-0.548545	-0.548545	0.00905405	0.015773	-0.972049	-1.46892	22806	2	RFK_1; RFK_2	4
411	HNRNPA2B1	-0.722417	-0.722417	0.00918903	0.0159693	-0.971808	-1.46856	23146	2	HNRNPA2B1_1; HNRNPA2B1_3	4
412	NUDC	-0.524093	-0.524093	0.00926287	0.0160586	-0.971666	-1.46835	23332	2	NUDC_1; NUDC_4	4
413	PSMG2	-0.942459	-0.942459	0.00929304	0.016072	-0.971609	-1.46826	23408	2	PSMG2_2; PSMG2_3	4
201	SPOP	-0.617112	-0.553864	0.00117781	0.00417481	-0.971609	-1.61982	3000	3	SPOP_1; SPOP_3; SPOP_2	4
414	VPS54	-0.563877	-0.563877	0.0093514	0.0161135	-0.971495	-1.46809	23555	2	VPS54_4; VPS54_1	4
203	ELP4	-0.600315	-0.583978	0.00119351	0.00418826	-0.971481	-1.61961	3040	3	ELP4_4; ELP4_3; ELP4_2	4
417	DHX33	-0.805133	-0.805133	0.00940578	0.0161413	-0.971396	-1.46794	23692	2	DHX33_4; DHX33_3	4
416	UBE2L3	-0.635554	-0.635554	0.00942325	0.0161413	-0.971368	-1.4679	23736	2	UBE2L3_1; UBE2L3_3	4
204	CDKN1A	-0.665633	-0.593234	0.00121666	0.00418826	-0.971282	-1.61928	3099	3	CDKN1A_2; CDKN1A_1; CDKN1A_3	4
202	TKT	-0.657322	-0.515389	0.00122255	0.00418826	-0.971225	-1.61919	3114	3	TKT_1; TKT_2; TKT_4	4
420	STUB1	-0.540997	-0.540997	0.00959078	0.0163232	-0.97107	-1.46744	24158	2	STUB1_4; STUB1_3	4
209	DLST	-0.608059	-0.653262	0.00123904	0.00422314	-0.971069	-1.61892	3156	3	DLST_2; DLST_3; DLST_4	4
421	ALG5	-0.575074	-0.575074	0.00961817	0.0163232	-0.971027	-1.46738	24227	2	ALG5_4; ALG5_3	3
210	ALDOA	-0.820538	-0.656689	0.00124453	0.00422314	-0.971027	-1.61885	3170	3	ALDOA_4; ALDOA_3; ALDOA_2	4
90	MSR1	-0.729146	-0.742472	0.000158284	0.0012454	-0.970955	-1.74279	408	4	MSR1_4; MSR1_2; MSR1_3; MSR1_1	4
422	YLPM1	-0.514852	-0.514852	0.00982103	0.0166238	-0.970672	-1.46684	24738	2	YLPM1_1; YLPM1_3	4
91	MOGS	-0.686995	-0.694768	0.000167186	0.00127909	-0.970515	-1.742	431	4	MOGS_2; MOGS_3; MOGS_4; MOGS_1	4
424	NUP88	-0.780515	-0.780515	0.00994608	0.0167562	-0.970459	-1.46652	25053	2	NUP88_4; NUP88_2	4
426	FXN	-0.518575	-0.518575	0.0100425	0.0168395	-0.970303	-1.46629	25296	2	FXN_3; FXN_4	4
430	UGP2	-0.663896	-0.663896	0.0101612	0.0169221	-0.970119	-1.46601	25595	2	UGP2_2; UGP2_1	4
212	PPP2R3C	-0.663433	-0.741111	0.00135089	0.00453459	-0.970104	-1.61732	3441	3	PPP2R3C_2; PPP2R3C_4; PPP2R3C_3	4
431	WHSC1	-0.660871	-0.660871	0.0102692	0.0170203	-0.969934	-1.46573	25867	2	WHSC1_2; WHSC1_4	4
214	COLGALT1	-0.610488	-0.590425	0.00137483	0.00457851	-0.969905	-1.61698	3502	3	COLGALT1_4; COLGALT1_2; COLGALT1_3	4
433	SEC61A1	-0.563434	-0.563434	0.010326	0.0170539	-0.969863	-1.46562	26010	2	SEC61A1_2; SEC61A1_3	4
432	RPL14	-0.527708	-0.527708	0.0103371	0.0170539	-0.969849	-1.4656	26038	2	RPL14_3; RPL14_1	4
434	CTR9	-0.712926	-0.712926	0.0104129	0.0171395	-0.969721	-1.46541	26229	2	CTR9_1; CTR9_3	4
215	TMED2	-0.71328	-0.68284	0.00141329	0.0046848	-0.969593	-1.61646	3600	3	TMED2_2; TMED2_1; TMED2_3	4
97	PIAS1	-0.587166	-0.604015	0.000190406	0.00139113	-0.96955	-1.74027	491	4	PIAS1_1; PIAS1_3; PIAS1_2; PIAS1_4	4
217	RPRD2	-0.602765	-0.612578	0.00145921	0.00479264	-0.969224	-1.61585	3717	3	RPRD2_4; RPRD2_3; RPRD2_2	4
436	LSM4	-0.484056	-0.484056	0.0107349	0.0175885	-0.969182	-1.46459	27040	2	LSM4_2; LSM4_1	4
98	UVRAG	-1.04498	-0.790486	0.000200855	0.00143877	-0.96911	-1.73948	518	4	UVRAG_4; UVRAG_3; UVRAG_1; UVRAG_2	4
437	EIF3D	-1.04945	-1.04945	0.0107909	0.0176399	-0.969096	-1.46446	27181	2	EIF3D_3; EIF3D_2	4
100	SYS1	-0.795392	-0.772405	0.000205499	0.0014568	-0.968982	-1.73925	530	4	SYS1_4; SYS1_1; SYS1_2; SYS1_3	4
219	C21orf59	-0.743139	-0.765071	0.0014961	0.00486914	-0.968926	-1.61535	3811	3	C21orf59_3; C21orf59_4; C21orf59_2	4
440	PPA1	-0.727332	-0.727332	0.0109544	0.0178005	-0.968841	-1.46408	27593	2	PPA1_1; PPA1_3	4
439	SSB	-0.691113	-0.691113	0.0109612	0.0178005	-0.968827	-1.46406	27610	2	SSB_4; SSB_1	4
441	TRIAP1	-0.971711	-0.971711	0.0109906	0.0178037	-0.968784	-1.46399	27684	2	TRIAP1_3; TRIAP1_2	4
221	TSEN54	-0.597215	-0.616338	0.00151102	0.00487798	-0.96877	-1.61509	3849	3	TSEN54_3; TSEN54_4; TSEN54_2	4
220	MICALL1	-0.566764	-0.480882	0.00151926	0.00487798	-0.968727	-1.61502	3870	3	MICALL1_1; MICALL1_4; MICALL1_3	4
442	NOP16	-0.598031	-0.598031	0.0110755	0.0179008	-0.968642	-1.46378	27898	2	NOP16_4; NOP16_1	4
225	RPTOR	-0.719633	-0.728803	0.00155184	0.00491644	-0.968514	-1.61466	3953	3	RPTOR_3; RPTOR_1; RPTOR_4	4
443	COMMD5	-0.575509	-0.575509	0.0112768	0.0181851	-0.968316	-1.46328	28405	2	COMMD5_3; COMMD5_2	4
227	PDS5A	-0.627194	-0.558501	0.0015852	0.00497807	-0.968244	-1.61422	4038	3	PDS5A_3; PDS5A_1; PDS5A_4	4
228	APMAP	-0.669506	-0.541275	0.00161777	0.00502427	-0.968003	-1.61381	4121	3	APMAP_4; APMAP_2; APMAP_3	4
229	PLOD3	-0.614565	-0.573785	0.00162523	0.00502427	-0.967946	-1.61372	4140	3	PLOD3_2; PLOD3_3; PLOD3_1	4
230	XRN2	-0.828534	-0.703683	0.00162798	0.00502427	-0.967918	-1.61367	4147	3	XRN2_2; XRN2_1; XRN2_4	4
445	ARF6	-0.506892	-0.506892	0.0115459	0.0185356	-0.967861	-1.4626	29083	2	ARF6_2; ARF6_4	4
108	SMARCA5	-1.00373	-1.07887	0.000232589	0.00156936	-0.96779	-1.73711	600	4	SMARCA5_2; SMARCA5_3; SMARCA5_4; SMARCA5_1	4
233	TEX10	-0.640035	-0.576241	0.00166134	0.00509286	-0.967719	-1.61334	4232	3	TEX10_3; TEX10_4; TEX10_1	4
447	ZFYVE20	-0.947113	-0.947113	0.0116488	0.0186172	-0.967677	-1.46232	29342	2	ZFYVE20_2; ZFYVE20_1	4
448	PRPF39	-0.512711	-0.512711	0.0116853	0.018634	-0.96762	-1.46223	29434	2	PRPF39_1; PRPF39_2	4
232	KXD1	-0.695609	-0.543145	0.00167154	0.00509286	-0.967605	-1.61315	4258	3	KXD1_2; KXD1_1; KXD1_4	4
449	POP5	-0.531609	-0.531609	0.0117857	0.0187524	-0.96745	-1.46197	29687	2	POP5_1; POP5_2	4
101	DDX42	-0.5434	-0.555374	0.000238394	0.00156936	-0.967449	-1.73649	615	4	DDX42_2; DDX42_3; DDX42_1; DDX42_4	4
451	IPO7	-0.689056	-0.689056	0.0118314	0.0187694	-0.967379	-1.46187	29802	2	IPO7_4; IPO7_3	4
235	SYK	-0.529943	-0.474776	0.00170137	0.00510482	-0.967378	-1.61277	4334	3	SYK_2; SYK_1; SYK_4	4
450	DDI2	-0.608611	-0.608611	0.0118488	0.0187694	-0.96735	-1.46182	29846	2	DDI2_4; DDI2_1	4
105	RRAGA	-0.90491	-0.785952	0.000241103	0.00156936	-0.967321	-1.73626	622	4	RRAGA_1; RRAGA_4; RRAGA_2; RRAGA_3	4
238	UBE2G2	-0.754442	-0.794267	0.00171353	0.00510482	-0.967293	-1.61263	4365	3	UBE2G2_2; UBE2G2_4; UBE2G2_3	4
236	CINP	-0.506664	-0.493915	0.00171589	0.00510482	-0.967265	-1.61258	4371	3	CINP_3; CINP_4; CINP_1	4
237	CLPP	-0.666332	-0.729709	0.00171824	0.00510482	-0.967236	-1.61253	4377	3	CLPP_2; CLPP_4; CLPP_1	4
452	XRCC5	-0.761333	-0.761333	0.0119834	0.0189407	-0.967137	-1.4615	30185	2	XRCC5_3; XRCC5_2	4
453	SIN3A	-0.485266	-0.485266	0.0120235	0.0189622	-0.967067	-1.4614	30286	2	SIN3A_4; SIN3A_3	4
241	WDR92	-0.702425	-0.712257	0.00174258	0.00515572	-0.967066	-1.61225	4439	3	WDR92_4; WDR92_3; WDR92_2	4
454	KHDRBS1	-0.48915	-0.48915	0.0121021	0.0190442	-0.966939	-1.4612	30484	2	KHDRBS1_3; KHDRBS1_2	4
456	TTC4	-0.473561	-0.473561	0.0121831	0.0191247	-0.966811	-1.46101	30688	2	TTC4_3; TTC4_1	4
457	TBL1XR1	-0.478961	-0.478961	0.012278	0.0191944	-0.966669	-1.46079	30927	2	TBL1XR1_1; TBL1XR1_2	4
458	CYLD	-0.52665	-0.52665	0.012405	0.0193507	-0.966456	-1.46047	31247	2	CYLD_3; CYLD_2	4
110	MLST8	-0.55413	-0.569572	0.000267032	0.00172248	-0.966455	-1.73471	689	4	MLST8_2; MLST8_1; MLST8_3; MLST8_4	4
460	GFPT1	-0.858351	-0.858351	0.0124705	0.019369	-0.966357	-1.46032	31412	2	GFPT1_4; GFPT1_2	4
111	HECTD1	-0.665127	-0.642658	0.000273998	0.00175163	-0.966171	-1.7342	707	4	HECTD1_4; HECTD1_3; HECTD1_1; HECTD1_2	4
243	COMMD4	-0.84642	-0.646022	0.00186503	0.00547279	-0.966143	-1.61071	4751	3	COMMD4_2; COMMD4_4; COMMD4_3	4
461	SERPINA10	-0.465102	-0.465102	0.0126591	0.0196188	-0.966044	-1.45985	31887	2	SERPINA10_1; SERPINA10_4	4
463	DNAJC17	-0.623339	-0.623339	0.0127329	0.0196482	-0.965945	-1.4597	32073	2	DNAJC17_4; DNAJC17_3	4
244	UTP23	-0.641572	-0.631907	0.0019031	0.0055391	-0.965845	-1.61022	4848	3	UTP23_2; UTP23_1; UTP23_4	4
112	TIPARP	-0.897963	-0.891753	0.00027903	0.00176801	-0.965831	-1.73359	720	4	TIPARP_4; TIPARP_2; TIPARP_1; TIPARP_3	4
246	DPH3	-0.828122	-0.68124	0.00192429	0.00556355	-0.965689	-1.60996	4902	3	DPH3_1; DPH3_2; DPH3_3	4
247	COMMD3	-1.09276	-1.1851	0.00192704	0.00556355	-0.965661	-1.60991	4909	3	COMMD3_3; COMMD3_1; COMMD3_2	3
114	RAB7A	-0.974795	-0.813225	0.000286383	0.00178304	-0.965646	-1.73326	739	4	RAB7A_2; RAB7A_3; RAB7A_4; RAB7A_1	4
466	KMT2C	-0.586007	-0.586007	0.0130033	0.0199218	-0.965533	-1.45908	32754	2	KMT2C_3; KMT2C_2	4
115	DNTTIP1	-0.670419	-0.665418	0.00029064	0.00179395	-0.965518	-1.73303	750	4	DNTTIP1_2; DNTTIP1_3; DNTTIP1_1; DNTTIP1_4	4
467	CMTR1	-0.714068	-0.714068	0.0130215	0.0199218	-0.965505	-1.45904	32800	2	CMTR1_4; CMTR1_2	4
468	HSD17B12	-0.493195	-0.493195	0.0130521	0.019926	-0.965462	-1.45897	32877	2	HSD17B12_3; HSD17B12_4	4
119	MTOR	-1.00262	-1.04724	0.000293349	0.00179419	-0.965433	-1.73288	757	4	MTOR_1; MTOR_2; MTOR_4; MTOR_3	4
469	LIAS	-0.574289	-0.574289	0.0131303	0.0200028	-0.965335	-1.45878	33074	2	LIAS_1; LIAS_2	4
470	UTP20	-0.559623	-0.559623	0.0131736	0.0200261	-0.965264	-1.45867	33183	2	UTP20_1; UTP20_2	4
118	THG1L	-1.01018	-0.987836	0.000299928	0.00179419	-0.965206	-1.73247	774	4	THG1L_1; THG1L_2; THG1L_3; THG1L_4	4
116	ZRANB1	-0.489222	-0.490534	0.000300702	0.00179419	-0.965149	-1.73237	776	4	ZRANB1_4; ZRANB1_2; ZRANB1_1; ZRANB1_3	4
249	CCDC115	-0.899952	-0.994728	0.00200161	0.00575078	-0.965121	-1.60901	5099	3	CCDC115_4; CCDC115_1; CCDC115_2	4
472	DDX55	-0.533163	-0.533163	0.0133872	0.0202761	-0.964937	-1.45818	33721	2	DDX55_3; DDX55_4	3
473	EEF1G	-0.542143	-0.542143	0.0135245	0.0204294	-0.96471	-1.45783	34067	2	EEF1G_3; EEF1G_1	4
251	ROMO1	-0.53787	-0.579029	0.00206009	0.00585326	-0.96471	-1.60832	5248	3	ROMO1_4; ROMO1_2; ROMO1_1	3
474	CMTR2	-0.509718	-0.509718	0.0136222	0.0205336	-0.964568	-1.45762	34313	2	CMTR2_2; CMTR2_1	4
253	TFPT	-0.821591	-0.813472	0.00208835	0.00588683	-0.964525	-1.60801	5320	3	TFPT_2; TFPT_3; TFPT_1	4
476	DPM2	-0.47386	-0.47386	0.0139155	0.0208665	-0.964128	-1.45695	35052	2	DPM2_1; DPM2_2	4
255	CREBBP	-0.599044	-0.637175	0.00218686	0.00611636	-0.963886	-1.60695	5571	3	CREBBP_1; CREBBP_4; CREBBP_3	4
479	GTF2I	-0.499591	-0.499591	0.014195	0.0211742	-0.963702	-1.45631	35756	2	GTF2I_4; GTF2I_2	4
257	TMEM258	-0.779648	-0.930701	0.00221943	0.00616849	-0.963673	-1.60659	5654	3	TMEM258_3; TMEM258_4; TMEM258_1	4
125	RFT1	-1.01298	-1.07359	0.000349464	0.00198584	-0.963573	-1.72954	902	4	RFT1_3; RFT1_4; RFT1_2; RFT1_1	4
480	TTI1	-0.479836	-0.479836	0.0143232	0.0213081	-0.963518	-1.45603	36079	2	TTI1_3; TTI1_1	4
481	MAP4K4	-0.509816	-0.509816	0.0143443	0.0213081	-0.963489	-1.45599	36132	2	MAP4K4_1; MAP4K4_3	4
482	MEF2C	-0.481524	-0.481524	0.0143927	0.0213358	-0.963418	-1.45588	36254	2	MEF2C_1; MEF2C_2	4
483	SPATA5L1	-0.5191	-0.5191	0.0145388	0.0215078	-0.963191	-1.45554	36622	2	SPATA5L1_2; SPATA5L1_3	4
485	TARS	-0.711238	-0.711238	0.0145892	0.0215339	-0.96312	-1.45543	36749	2	TARS_4; TARS_1	4
484	NUFIP1	-0.503251	-0.503251	0.0146166	0.0215339	-0.963078	-1.45537	36818	2	NUFIP1_2; NUFIP1_4	4
259	AHRR	-0.612279	-0.670701	0.0023148	0.00637461	-0.96302	-1.60551	5897	3	AHRR_2; AHRR_1; AHRR_4	4
487	DHX16	-0.499722	-0.499722	0.0147579	0.021663	-0.962879	-1.45507	37174	2	DHX16_3; DHX16_2	3
486	CCDC53	-0.435301	-0.435301	0.0147647	0.021663	-0.962865	-1.45505	37191	2	CCDC53_3; CCDC53_2	4
488	USP9X	-0.567612	-0.567612	0.0148004	0.021671	-0.962822	-1.45498	37281	2	USP9X_1; USP9X_3	4
260	UBA6	-0.571725	-0.635105	0.00234581	0.00643524	-0.962793	-1.60513	5976	3	UBA6_4; UBA6_2; UBA6_3	4
491	TIMM22	-0.523897	-0.523897	0.0149021	0.021729	-0.962666	-1.45475	37537	2	TIMM22_3; TIMM22_4	4
493	SRP14	-0.873524	-0.873524	0.014931	0.021729	-0.962638	-1.4547	37610	2	SRP14_4; SRP14_2	4
490	TSR2	-0.490005	-0.490005	0.0149406	0.021729	-0.962623	-1.45468	37634	2	TSR2_3; TSR2_2	4
492	GNL3	-0.680252	-0.680252	0.0149779	0.021729	-0.962567	-1.4546	37728	2	GNL3_4; GNL3_2	4
489	RGL2	-0.435362	-0.435362	0.0149918	0.021729	-0.962552	-1.45457	37763	2	RGL2_1; RGL2_2	4
494	DAXX	-0.590336	-0.590336	0.015037	0.0217505	-0.962481	-1.45447	37877	2	DAXX_4; DAXX_2	4
496	MSTO1	-0.608231	-0.608231	0.0151073	0.0217831	-0.962382	-1.45432	38054	2	MSTO1_1; MSTO1_2	4
495	AUP1	-0.583626	-0.583626	0.0151204	0.0217831	-0.962368	-1.45429	38087	2	AUP1_2; AUP1_4	4
265	EP300	-0.60431	-0.551499	0.00242234	0.00652028	-0.962325	-1.60435	6171	3	EP300_1; EP300_2; EP300_3	4
499	RPSA	-0.871792	-0.871792	0.015284	0.0219406	-0.962126	-1.45393	38499	2	RPSA_3; RPSA_4	4
497	PDS5B	-0.464306	-0.464306	0.0153137	0.0219406	-0.962084	-1.45387	38574	2	PDS5B_1; PDS5B_4	4
498	GTF3C5	-0.517018	-0.517018	0.0153217	0.0219406	-0.96207	-1.45384	38594	2	GTF3C5_4; GTF3C5_3	4
266	ALG8	-0.596235	-0.433376	0.00246944	0.0066012	-0.962041	-1.60387	6291	3	ALG8_2; ALG8_3; ALG8_4	4
501	EXOSC8	-0.514959	-0.514959	0.0154975	0.022104	-0.961814	-1.45346	39037	2	EXOSC8_1; EXOSC8_3	4
502	CHIC2	-0.42972	-0.42972	0.0156007	0.022207	-0.961672	-1.45324	39297	2	CHIC2_3; CHIC2_2	4
503	CEBPB	-0.483403	-0.483403	0.015652	0.0222357	-0.961601	-1.45314	39426	2	CEBPB_3; CEBPB_4	4
504	TAF3	-0.559753	-0.559753	0.0157119	0.0222767	-0.961516	-1.45301	39577	2	TAF3_1; TAF3_2	4
129	ELP5	-0.635152	-0.605664	0.00042106	0.00224549	-0.961345	-1.72554	1087	4	ELP5_2; ELP5_1; ELP5_3; ELP5_4	4
506	RPS19	-0.434	-0.434	0.0159076	0.0224652	-0.961246	-1.4526	40070	2	RPS19_3; RPS19_1	3
133	RBBP5	-0.80282	-0.784541	0.000423382	0.00224549	-0.961188	-1.72526	1093	4	RBBP5_1; RBBP5_3; RBBP5_4; RBBP5_2	4
507	LIMS1	-0.425892	-0.425892	0.0160541	0.0225397	-0.961048	-1.4523	40439	2	LIMS1_2; LIMS1_3	4
510	PRDM15	-0.492302	-0.492302	0.0160672	0.0225397	-0.961033	-1.45228	40472	2	PRDM15_4; PRDM15_2	4
269	OSBPL8	-0.645875	-0.609045	0.00264409	0.00701173	-0.960948	-1.60205	6736	3	OSBPL8_3; OSBPL8_4; OSBPL8_2	4
512	ZBTB17	-0.51614	-0.51614	0.0161522	0.0225559	-0.960906	-1.45209	40686	2	ZBTB17_1; ZBTB17_2	4
511	TLE3	-0.451349	-0.451349	0.0161609	0.0225559	-0.960891	-1.45206	40708	2	TLE3_3; TLE3_4	4
513	RBMX2	-0.490516	-0.490516	0.0162153	0.0225878	-0.96082	-1.45196	40845	2	RBMX2_4; RBMX2_2	4
271	TMEM30A	-0.663714	-0.645446	0.00270727	0.0071004	-0.960579	-1.60144	6897	3	TMEM30A_3; TMEM30A_4; TMEM30A_2	4
136	ACTR8	-0.732865	-0.730748	0.000456664	0.00238665	-0.960408	-1.72386	1179	4	ACTR8_4; ACTR8_2; ACTR8_1; ACTR8_3	4
273	STT3B	-0.553181	-0.500986	0.00274299	0.00716474	-0.960366	-1.60108	6988	3	STT3B_2; STT3B_4; STT3B_3	4
274	TAF7	-0.722872	-0.695482	0.00276183	0.00716474	-0.960266	-1.60091	7036	3	TAF7_1; TAF7_4; TAF7_2	4
515	CCNL1	-0.421021	-0.421021	0.0166972	0.023169	-0.960125	-1.45091	42059	2	CCNL1_2; CCNL1_1	4
516	DMTF1	-0.499821	-0.499821	0.0168314	0.02331	-0.95994	-1.45063	42397	2	DMTF1_3; DMTF1_4	4
276	OTUD6B	-0.503438	-0.51175	0.00284464	0.00732648	-0.959812	-1.60016	7247	3	OTUD6B_4; OTUD6B_2; OTUD6B_3	4
518	GCLC	-0.433299	-0.433299	0.0170128	0.0234705	-0.959685	-1.45024	42854	2	GCLC_1; GCLC_3	4
519	IL1RN	-0.450601	-0.450601	0.017066	0.0234986	-0.9596	-1.45011	42988	2	IL1RN_3; IL1RN_4	4
279	POLR3K	-0.521489	-0.490476	0.00288663	0.00737602	-0.959585	-1.59978	7354	3	POLR3K_1; POLR3K_4; POLR3K_3	4
281	LAMTOR4	-1.01281	-1.26842	0.00289488	0.00737602	-0.959542	-1.59971	7375	3	LAMTOR4_1; LAMTOR4_2; LAMTOR4_4	4
520	GTF3C4	-0.496667	-0.496667	0.0171403	0.0235371	-0.959515	-1.44998	43175	2	GTF3C4_4; GTF3C4_1	3
521	NOC4L	-0.615628	-0.615628	0.0171597	0.0235371	-0.959486	-1.44994	43224	2	NOC4L_3; NOC4L_2	4
280	PMVK	-0.495016	-0.503666	0.00290508	0.00737602	-0.959486	-1.59961	7401	3	PMVK_4; PMVK_3; PMVK_2	4
522	PAN3	-0.434156	-0.434156	0.017224	0.0235801	-0.959401	-1.44981	43386	2	PAN3_3; PAN3_2	4
142	ANKS1A	-0.848221	-0.942708	0.000499235	0.00249966	-0.9593	-1.72187	1289	4	ANKS1A_3; ANKS1A_1; ANKS1A_2; ANKS1A_4	4
283	FCGR1A	-0.616101	-0.71087	0.00295218	0.00744281	-0.95923	-1.59919	7521	3	FCGR1A_1; FCGR1A_4; FCGR1A_3	4
143	RAE1	-0.473294	-0.474129	0.000505814	0.00251502	-0.959201	-1.72169	1306	4	RAE1_2; RAE1_1; RAE1_4; RAE1_3	4
523	MRGBP	-0.867258	-0.867258	0.0175241	0.0239452	-0.958989	-1.44919	44142	2	MRGBP_2; MRGBP_3	4
524	ZNF207	-0.596833	-0.596833	0.0177921	0.024265	-0.958649	-1.44867	44817	2	ZNF207_2; ZNF207_4	4
285	SLC25A28	-0.446673	-0.422868	0.00305893	0.00765802	-0.958648	-1.59822	7793	3	SLC25A28_2; SLC25A28_3; SLC25A28_4	4
286	HSPA8	-0.6333	-0.430129	0.00314253	0.00783989	-0.958194	-1.59746	8006	3	HSPA8_3; HSPA8_4; HSPA8_1	4
526	ACO2	-0.946082	-0.946082	0.0182661	0.024817	-0.957996	-1.44769	46011	2	ACO2_3; ACO2_2	4
150	SMARCC2	-0.448927	-0.426444	0.00056309	0.00267002	-0.957966	-1.71947	1454	4	SMARCC2_3; SMARCC2_2; SMARCC2_4; SMARCC2_1	4
287	MPDU1	-0.682175	-0.759482	0.00319669	0.00794732	-0.957896	-1.59696	8144	3	MPDU1_4; MPDU1_3; MPDU1_2	4
527	TOMM40	-0.496494	-0.496494	0.018357	0.0248932	-0.957868	-1.44749	46240	2	TOMM40_3; TOMM40_1	4
151	CCDC22	-1.04841	-1.12881	0.000568508	0.00267797	-0.957753	-1.71909	1468	4	CCDC22_2; CCDC22_3; CCDC22_4; CCDC22_1	4
153	CPOX	-0.655878	-0.667223	0.00058631	0.00272596	-0.957398	-1.71845	1514	4	CPOX_3; CPOX_1; CPOX_4; CPOX_2	4
529	MOCS3	-0.433312	-0.433312	0.0187822	0.0253737	-0.9573	-1.44664	47311	2	MOCS3_4; MOCS3_3	4
154	ARID2	-0.654855	-0.642504	0.000592889	0.00273877	-0.957285	-1.71825	1531	4	ARID2_4; ARID2_2; ARID2_1; ARID2_3	4
530	CLN8	-0.549216	-0.549216	0.0188211	0.0253784	-0.957243	-1.44655	47409	2	CLN8_2; CLN8_4	4
531	RAB18	-0.455623	-0.455623	0.0189045	0.0254428	-0.95713	-1.44638	47619	2	RAB18_3; RAB18_4	4
532	YY1	-0.418686	-0.418686	0.0190263	0.0255588	-0.956974	-1.44614	47926	2	YY1_1; YY1_4	4
289	ARF1	-0.516113	-0.527738	0.00337448	0.00833147	-0.956973	-1.59542	8597	3	ARF1_4; ARF1_3; ARF1_2	4
533	SNRPB2	-0.421154	-0.421154	0.0191093	0.0256222	-0.95686	-1.44597	48135	2	SNRPB2_1; SNRPB2_2	4
534	SRRM1	-0.523731	-0.523731	0.0192872	0.0258123	-0.956633	-1.44563	48583	2	SRRM1_1; SRRM1_3	4
292	SLC25A37	-0.570421	-0.47434	0.00346396	0.00846483	-0.956519	-1.59467	8825	3	SLC25A37_2; SLC25A37_1; SLC25A37_4	4
535	MBTD1	-0.637917	-0.637917	0.0194205	0.0259424	-0.956462	-1.44537	48919	2	MBTD1_1; MBTD1_4	4
293	RPP14	-0.480639	-0.465784	0.0034828	0.00848192	-0.956419	-1.5945	8873	3	RPP14_3; RPP14_4; RPP14_1	4
536	RBM18	-0.459732	-0.459732	0.0195079	0.0260105	-0.956349	-1.4452	49139	2	RBM18_2; RBM18_3	4
295	JUN	-0.555183	-0.407092	0.00353343	0.00854708	-0.956206	-1.59415	9002	3	JUN_2; JUN_4; JUN_3	4
537	LIPT1	-0.399171	-0.399171	0.0197433	0.0262755	-0.956022	-1.44471	49732	2	LIPT1_1; LIPT1_4	4
538	UBXN7	-0.651026	-0.651026	0.0197937	0.0262937	-0.955966	-1.44462	49859	2	UBXN7_3; UBXN7_1	4
539	RPP38	-0.439754	-0.439754	0.0198767	0.026355	-0.955866	-1.44447	50068	2	RPP38_1; RPP38_4	4
540	SETD3	-0.806047	-0.806047	0.0199279	0.0263741	-0.955795	-1.44436	50197	2	SETD3_4; SETD3_2	4
155	METAP1	-0.508932	-0.496853	0.00065868	0.00297107	-0.955794	-1.71557	1701	4	METAP1_2; METAP1_4; METAP1_1; METAP1_3	4
156	POLR1C	-0.521901	-0.537977	0.00066255	0.00297107	-0.955695	-1.7154	1711	4	POLR1C_4; POLR1C_2; POLR1C_3; POLR1C_1	4
160	NELFCD	-0.917679	-0.948557	0.000665259	0.00297107	-0.955638	-1.71529	1718	4	NELFCD_4; NELFCD_3; NELFCD_1; NELFCD_2	4
541	CLEC16A	-0.422287	-0.422287	0.0201077	0.026558	-0.955554	-1.444	50650	2	CLEC16A_1; CLEC16A_2	4
542	DHX36	-0.42584	-0.42584	0.0201411	0.026558	-0.955511	-1.44393	50734	2	DHX36_2; DHX36_4	4
157	CYFIP1	-0.620104	-0.605855	0.000672225	0.00297107	-0.955496	-1.71504	1736	4	CYFIP1_4; CYFIP1_3; CYFIP1_2; CYFIP1_1	4
543	MTMR9	-0.443861	-0.443861	0.0203003	0.0267187	-0.955313	-1.44363	51135	2	MTMR9_4; MTMR9_3	4
544	SEC62	-0.506632	-0.506632	0.0203614	0.02675	-0.955227	-1.4435	51289	2	SEC62_2; SEC62_4	4
300	LRRK1	-0.689445	-0.580426	0.00374615	0.00887646	-0.955198	-1.59247	9544	3	LRRK1_3; LRRK1_1; LRRK1_4	4
163	BLOC1S2	-0.612577	-0.526328	0.000688866	0.00300749	-0.955184	-1.71448	1779	4	BLOC1S2_3; BLOC1S2_4; BLOC1S2_1; BLOC1S2_2	4
546	FAM96A	-0.463462	-0.463462	0.0204082	0.0267509	-0.955171	-1.44342	51407	2	FAM96A_2; FAM96A_4	4
301	MLLT1	-0.737542	-0.619574	0.00375792	0.00887646	-0.955127	-1.59235	9574	3	MLLT1_2; MLLT1_3; MLLT1_1	4
545	COPS4	-0.457813	-0.457813	0.0204618	0.0267509	-0.9551	-1.44331	51542	2	COPS4_2; COPS4_1	4
547	CYB5R4	-0.502936	-0.502936	0.0204741	0.0267509	-0.955086	-1.44329	51573	2	CYB5R4_2; CYB5R4_3	4
298	RIC8A	-0.427506	-0.442576	0.00377205	0.00887646	-0.955056	-1.59223	9610	3	RIC8A_4; RIC8A_3; RIC8A_1	4
306	INO80B	-0.787688	-0.93814	0.00379482	0.00887646	-0.954943	-1.59204	9668	3	INO80B_3; INO80B_4; INO80B_2	4
304	PTK2B	-0.642386	-0.735913	0.00381836	0.00887646	-0.954858	-1.5919	9728	3	PTK2B_4; PTK2B_1; PTK2B_2	4
308	BIN2	-0.467273	-0.504498	0.00386389	0.00895322	-0.954673	-1.59159	9844	3	BIN2_4; BIN2_1; BIN2_3	3
548	ATP6V1D	-0.468471	-0.468471	0.0209219	0.0272862	-0.954532	-1.44245	52701	2	ATP6V1D_2; ATP6V1D_1	4
549	NAB1	-0.418597	-0.418597	0.0210192	0.0273632	-0.954418	-1.44228	52946	2	NAB1_2; NAB1_4	4
550	NFE2L2	-0.433789	-0.433789	0.0210764	0.0273878	-0.954347	-1.44217	53090	2	NFE2L2_4; NFE2L2_3	4
167	WASF2	-0.840696	-0.871257	0.000724471	0.00310051	-0.954332	-1.71295	1871	4	WASF2_2; WASF2_3; WASF2_4; WASF2_1	4
309	USF2	-0.422355	-0.439677	0.00395573	0.00913646	-0.954233	-1.59086	10078	3	USF2_1; USF2_2; USF2_4	4
166	CHD8	-0.648815	-0.615042	0.000728728	0.00310051	-0.954233	-1.71277	1882	4	CHD8_4; CHD8_2; CHD8_1; CHD8_3	4
164	DPH1	-0.534031	-0.514973	0.000731824	0.00310051	-0.95419	-1.7127	1890	4	DPH1_1; DPH1_3; DPH1_4; DPH1_2	4
551	SNAP29	-0.473321	-0.473321	0.0212677	0.0275864	-0.954106	-1.44181	53572	2	SNAP29_2; SNAP29_1	4
312	EGR1	-0.435462	-0.448977	0.00400479	0.00918661	-0.954006	-1.59048	10203	3	EGR1_2; EGR1_3; EGR1_1	4
554	UXT	-0.453838	-0.453838	0.0213888	0.0276683	-0.953964	-1.4416	53877	2	UXT_2; UXT_1	4
552	PLEK	-0.398042	-0.398042	0.0214376	0.0276683	-0.953907	-1.44151	54000	2	PLEK_4; PLEK_2	4
553	EXOC7	-0.436177	-0.436177	0.0214468	0.0276683	-0.953893	-1.44149	54023	2	EXOC7_1; EXOC7_4	4
555	MED16	-0.434477	-0.434477	0.0215063	0.0276952	-0.953822	-1.44138	54173	2	MED16_3; MED16_2	4
556	SLC7A1	-0.405473	-0.405473	0.0216075	0.0277756	-0.953709	-1.44121	54428	2	SLC7A1_4; SLC7A1_2	4
557	TXNDC11	-0.400124	-0.400124	0.0217687	0.0279326	-0.95351	-1.44091	54834	2	TXNDC11_2; TXNDC11_3	4
171	PPP1R21	-0.725871	-0.691696	0.000774007	0.00322672	-0.953338	-1.71117	1999	4	PPP1R21_2; PPP1R21_3; PPP1R21_1; PPP1R21_4	4
558	VAC14	-0.387791	-0.387791	0.0219644	0.0281156	-0.953269	-1.44054	55327	2	VAC14_4; VAC14_3	4
559	EXOSC1	-0.403258	-0.403258	0.0220141	0.0281156	-0.953212	-1.44046	55452	2	EXOSC1_1; EXOSC1_3	4
560	POLR2F	-0.547137	-0.547137	0.0220291	0.0281156	-0.953198	-1.44044	55490	2	POLR2F_4; POLR2F_1	4
561	PREX1	-0.541046	-0.541046	0.0221923	0.0282735	-0.952999	-1.44014	55901	2	PREX1_3; PREX1_2	4
318	GABPB1	-0.545186	-0.481558	0.00423988	0.00951647	-0.952956	-1.58873	10802	3	GABPB1_4; GABPB1_1; GABPB1_3	4
320	RPN2	-0.565843	-0.650786	0.00427442	0.00952825	-0.952814	-1.58849	10890	3	RPN2_1; RPN2_2; RPN2_4	4
562	RAP2B	-0.534247	-0.534247	0.022384	0.0284312	-0.952757	-1.43977	56384	2	RAP2B_4; RAP2B_1	4
563	DDX10	-0.802801	-0.802801	0.0223956	0.0284312	-0.952743	-1.43975	56413	2	DDX10_2; DDX10_4	4
319	NAA15	-0.569283	-0.514022	0.00429836	0.00952825	-0.952728	-1.58835	10951	3	NAA15_2; NAA15_3; NAA15_1	4
173	PRRC2A	-0.523318	-0.544188	0.000807289	0.00331913	-0.952728	-1.71007	2085	4	PRRC2A_2; PRRC2A_1; PRRC2A_3; PRRC2A_4	4
175	SOD1	-0.825704	-0.865764	0.000818512	0.00332986	-0.952529	-1.70971	2114	4	SOD1_2; SOD1_4; SOD1_3; SOD1_1	4
564	HDAC9	-0.434583	-0.434583	0.0225674	0.0285814	-0.952516	-1.43941	56846	2	HDAC9_1; HDAC9_3	4
565	STT3A	-0.440873	-0.440873	0.0225937	0.0285814	-0.952488	-1.43936	56912	2	STT3A_1; STT3A_3	4
323	ATP6V1C1	-0.604723	-0.470527	0.00438863	0.00969832	-0.952374	-1.58776	11181	3	ATP6V1C1_3; ATP6V1C1_4; ATP6V1C1_2	4
566	C16orf62	-0.535731	-0.535731	0.0227084	0.0286758	-0.952346	-1.43915	57201	2	C16orf62_4; C16orf62_3	4
324	RABGEF1	-0.586841	-0.399237	0.00442316	0.00974457	-0.952232	-1.58752	11269	3	RABGEF1_3; RABGEF1_4; RABGEF1_1	4
567	HDGF	-0.42256	-0.42256	0.0228934	0.0288586	-0.952133	-1.43883	57667	2	HDGF_1; HDGF_2	4
568	RAP2C	-0.406323	-0.406323	0.0229577	0.0288888	-0.952048	-1.4387	57829	2	RAP2C_3; RAP2C_4	4
326	INO80	-0.480764	-0.50388	0.00446437	0.0097752	-0.952033	-1.58719	11374	3	INO80_2; INO80_1; INO80_3	4
569	DHX37	-0.42724	-0.42724	0.0231721	0.0291074	-0.951792	-1.43831	58369	2	DHX37_3; DHX37_1	4
570	LSM12	-0.496773	-0.496773	0.0232332	0.029133	-0.951721	-1.43821	58523	2	LSM12_1; LSM12_2	4
571	NUDT4	-0.421548	-0.421548	0.0234039	0.0292958	-0.951508	-1.43788	58953	2	NUDT4_3; NUDT4_1	4
329	TMEM189	-0.567672	-0.461173	0.00459232	0.00996394	-0.951493	-1.58629	11700	3	TMEM189_4; TMEM189_2; TMEM189_1	4
573	PSAP	-0.462844	-0.462844	0.023494	0.0293343	-0.951395	-1.43771	59180	2	PSAP_2; PSAP_1	4
572	DRG1	-0.378838	-0.378838	0.0235166	0.0293343	-0.951366	-1.43767	59237	2	DRG1_3; DRG1_1	4
574	MGAT1	-0.56926	-0.56926	0.0235754	0.0293565	-0.951295	-1.43756	59385	2	MGAT1_2; MGAT1_3	4
330	CRCP	-0.448022	-0.43669	0.00463902	0.0100349	-0.951295	-1.58596	11819	3	CRCP_1; CRCP_2; CRCP_4	4
575	DCAF10	-0.397328	-0.397328	0.0239164	0.0297222	-0.950898	-1.43696	60244	2	DCAF10_3; DCAF10_4	4
576	CTU1	-0.443831	-0.443831	0.0239521	0.0297222	-0.950855	-1.4369	60334	2	CTU1_1; CTU1_2	4
578	USP8	-0.895444	-0.895444	0.0240736	0.0297698	-0.950713	-1.43668	60640	2	USP8_2; USP8_1	4
331	AXIN1	-0.662027	-0.5637	0.00480622	0.0103341	-0.950599	-1.5848	12245	3	AXIN1_3; AXIN1_2; AXIN1_1	4
579	JUNB	-0.412388	-0.412388	0.0243015	0.0299998	-0.950415	-1.43623	61214	2	JUNB_1; JUNB_2	4
334	INPP5K	-0.440901	-0.433733	0.00486313	0.010394	-0.950372	-1.58442	12390	3	INPP5K_3; INPP5K_2; INPP5K_4	4
580	FBRS	-0.632875	-0.632875	0.0244007	0.0300704	-0.950302	-1.43606	61464	2	FBRS_1; FBRS_2	4
335	ZC3H3	-0.428164	-0.407563	0.0049012	0.0104132	-0.95023	-1.58418	12487	3	ZC3H3_2; ZC3H3_4; ZC3H3_3	4
581	RAB3GAP1	-0.4537	-0.4537	0.0245012	0.0301423	-0.950202	-1.43591	61717	2	RAB3GAP1_1; RAB3GAP1_2	4
184	MNAT1	-0.604423	-0.535109	0.00095319	0.00364965	-0.950201	-1.70554	2462	4	MNAT1_2; MNAT1_1; MNAT1_4; MNAT1_3	4
188	NCKAP1L	-0.539735	-0.575024	0.000998082	0.00378109	-0.949534	-1.70434	2578	4	NCKAP1L_2; NCKAP1L_3; NCKAP1L_1; NCKAP1L_4	4
337	EXOC2	-0.428844	-0.383369	0.00507938	0.0107599	-0.949478	-1.58293	12941	3	EXOC2_4; EXOC2_2; EXOC2_1	4
338	RAB21	-0.710717	-0.703768	0.00509979	0.0107712	-0.949407	-1.58281	12993	3	RAB21_3; RAB21_2; RAB21_4	4
586	ASCC3	-0.510825	-0.510825	0.025442	0.0311208	-0.949081	-1.43422	64087	2	ASCC3_2; ASCC3_1	4
585	PCMTD1	-0.505451	-0.505451	0.0254913	0.0311208	-0.949024	-1.43413	64211	2	PCMTD1_1; PCMTD1_3	4
584	MYO9B	-0.436655	-0.436655	0.0255139	0.0311208	-0.948996	-1.43409	64268	2	MYO9B_2; MYO9B_4	4
340	DPY30	-0.913955	-1.18312	0.00522734	0.0109759	-0.948881	-1.58193	13318	3	DPY30_4; DPY30_2; DPY30_3	4
587	SMEK1	-0.393862	-0.393862	0.0258565	0.0314851	-0.94857	-1.43344	65131	2	SMEK1_2; SMEK1_3	4
341	MAGT1	-0.610214	-0.663417	0.00532624	0.0111285	-0.948512	-1.58132	13570	3	MAGT1_3; MAGT1_4; MAGT1_1	4
588	BAZ1A	-0.3752	-0.3752	0.0260188	0.031586	-0.948371	-1.43314	65540	2	BAZ1A_3; BAZ1A_1	4
589	C12orf56	-0.451368	-0.451368	0.0260276	0.031586	-0.948357	-1.43312	65562	2	C12orf56_1; C12orf56_3	4
343	SEC63	-0.567324	-0.438867	0.00542593	0.0112608	-0.948129	-1.58068	13824	3	SEC63_1; SEC63_3; SEC63_4	4
590	E4F1	-0.394055	-0.394055	0.0263031	0.0318663	-0.948016	-1.43261	66256	2	E4F1_4; E4F1_1	4
194	MSL2	-0.64955	-0.681125	0.00109754	0.00402995	-0.947986	-1.70156	2835	4	MSL2_3; MSL2_4; MSL2_1; MSL2_2	4
346	ELP3	-0.379706	-0.384284	0.00548205	0.0113117	-0.947916	-1.58032	13967	3	ELP3_4; ELP3_3; ELP3_2	4
348	MAPKAP1	-0.526901	-0.55264	0.00549972	0.0113129	-0.947845	-1.58021	14012	3	MAPKAP1_4; MAPKAP1_1; MAPKAP1_3	4
347	ZNF281	-0.510859	-0.440913	0.00551424	0.0113129	-0.947788	-1.58011	14049	3	ZNF281_1; ZNF281_3; ZNF281_4	4
592	NDOR1	-0.631638	-0.631638	0.0265147	0.0320652	-0.947761	-1.43222	66789	2	NDOR1_1; NDOR1_3	4
591	PPME1	-0.38211	-0.38211	0.0265568	0.0320652	-0.947718	-1.43216	66895	2	PPME1_2; PPME1_3	4
196	VPS39	-1.04252	-0.77811	0.00112115	0.00405426	-0.94766	-1.70097	2896	4	VPS39_2; VPS39_1; VPS39_3; VPS39_4	4
594	C11orf57	-0.619675	-0.619675	0.0266639	0.0321308	-0.94759	-1.43196	67165	2	C11orf57_3; C11orf57_2	4
593	SLC6A8	-0.42872	-0.42872	0.0267009	0.0321308	-0.947548	-1.4319	67258	2	SLC6A8_3; SLC6A8_4	4
349	KLF6	-0.449104	-0.405307	0.00561	0.0114765	-0.947419	-1.5795	14293	3	KLF6_4; KLF6_3; KLF6_2	4
595	NKRF	-0.385898	-0.385898	0.0268446	0.0322495	-0.947392	-1.43166	67620	2	NKRF_4; NKRF_1	4
199	RHBDF2	-0.719557	-0.692267	0.0011436	0.00409407	-0.947376	-1.70046	2954	4	RHBDF2_1; RHBDF2_3; RHBDF2_2; RHBDF2_4	4
596	TNPO3	-0.406441	-0.406441	0.0272201	0.0326459	-0.946952	-1.431	68566	2	TNPO3_4; TNPO3_1	4
597	SCAF4	-0.39928	-0.39928	0.0273694	0.03277	-0.946781	-1.43074	68942	2	SCAF4_4; SCAF4_3	4
598	TOE1	-0.407269	-0.407269	0.0274234	0.0327799	-0.946724	-1.43065	69078	2	TOE1_3; TOE1_4	4
599	BIRC6	-0.419606	-0.419606	0.0274817	0.0327949	-0.946653	-1.43055	69225	2	BIRC6_2; BIRC6_3	4
353	NKTR	-0.473155	-0.444541	0.00591888	0.0119715	-0.946312	-1.57765	15080	3	NKTR_3; NKTR_2; NKTR_4	4
600	ARPC5	-0.416387	-0.416387	0.0279815	0.0333233	-0.946086	-1.42969	70484	2	ARPC5_4; ARPC5_3	4
601	EPRS	-0.634262	-0.634262	0.0280177	0.0333233	-0.946043	-1.42963	70575	2	EPRS_1; EPRS_4	4
354	PEPD	-0.410654	-0.389712	0.00599423	0.0120898	-0.946042	-1.5772	15272	3	PEPD_3; PEPD_4; PEPD_1	4
211	PTPMT1	-0.491798	-0.503151	0.0013073	0.00441521	-0.94536	-1.69685	3377	4	PTPMT1_1; PTPMT1_2; PTPMT1_4; PTPMT1_3	4
358	HYPK	-0.544072	-0.413504	0.00624698	0.0123219	-0.945134	-1.57569	15916	3	HYPK_4; HYPK_1; HYPK_2	4
364	PPARG	-0.477037	-0.382536	0.00630782	0.0123683	-0.944935	-1.57535	16071	3	PPARG_3; PPARG_4; PPARG_1	4
365	AMBRA1	-0.38553	-0.385494	0.00632234	0.0123683	-0.944878	-1.57526	16108	3	AMBRA1_2; AMBRA1_1; AMBRA1_3	4
603	ADAT2	-0.43556	-0.43556	0.0291737	0.0345834	-0.944737	-1.42765	73487	2	ADAT2_2; ADAT2_4	3
604	UBE2K	-0.404399	-0.404399	0.0292773	0.0346488	-0.944609	-1.42746	73748	2	UBE2K_1; UBE2K_4	4
605	AATF	-0.461743	-0.461743	0.02935	0.0346775	-0.944524	-1.42733	73931	2	AATF_4; AATF_2	4
371	APBB1IP	-0.48917	-0.427824	0.00655154	0.01261	-0.944097	-1.57396	16692	3	APBB1IP_1; APBB1IP_3; APBB1IP_4	4
609	BSCL2	-0.413227	-0.413227	0.029951	0.0352367	-0.943871	-1.42634	75445	2	BSCL2_3; BSCL2_4	4
606	ALDH18A1	-0.344621	-0.344621	0.0299708	0.0352367	-0.943843	-1.4263	75495	2	ALDH18A1_4; ALDH18A1_1	4
610	MEF2D	-0.421342	-0.421342	0.0299962	0.0352367	-0.943814	-1.42626	75559	2	MEF2D_1; MEF2D_3	4
607	SARNP	-0.40063	-0.40063	0.0300582	0.0352367	-0.943743	-1.42615	75715	2	SARNP_3; SARNP_1	4
608	ZNF382	-0.404093	-0.404093	0.0300919	0.0352367	-0.943715	-1.42611	75800	2	ZNF382_1; ZNF382_3	4
611	ARGLU1	-0.457902	-0.457902	0.0301185	0.0352367	-0.943687	-1.42606	75867	2	ARGLU1_2; ARGLU1_1	4
612	RPE	-0.3698	-0.3698	0.0302051	0.0352599	-0.943587	-1.42591	76085	2	RPE_3; RPE_2	4
613	ATP6V1G1	-0.740795	-0.740795	0.0302368	0.0352599	-0.943545	-1.42585	76165	2	ATP6V1G1_4; ATP6V1G1_1	4
218	SIAH1	-0.557919	-0.494511	0.00147797	0.00483207	-0.943287	-1.69313	3818	4	SIAH1_1; SIAH1_4; SIAH1_2; SIAH1_3	4
614	EXOC1	-0.456594	-0.456594	0.0306695	0.0357063	-0.943062	-1.42512	77255	2	EXOC1_4; EXOC1_1	4
222	PPP2R2A	-0.971774	-1.03152	0.00151473	0.00487798	-0.942904	-1.69244	3913	4	PPP2R2A_2; PPP2R2A_3; PPP2R2A_4; PPP2R2A_1	4
615	CD2BP2	-0.440479	-0.440479	0.0309296	0.0359506	-0.942792	-1.42471	77910	2	CD2BP2_2; CD2BP2_1	3
616	BRWD1	-0.367536	-0.367536	0.0310078	0.0359831	-0.942707	-1.42458	78107	2	BRWD1_4; BRWD1_1	4
223	LAMTOR1	-0.737103	-0.753591	0.00153253	0.00489863	-0.942677	-1.69203	3959	4	LAMTOR1_4; LAMTOR1_3; LAMTOR1_2; LAMTOR1_1	4
224	PELP1	-0.649904	-0.696242	0.0015484	0.00491644	-0.942493	-1.6917	4000	4	PELP1_2; PELP1_3; PELP1_4; PELP1_1	4
617	UBQLN4	-0.401733	-0.401733	0.031296	0.0362588	-0.942395	-1.42411	78833	2	UBQLN4_4; UBQLN4_1	4
226	LYRM4	-0.598135	-0.621642	0.00155885	0.0049169	-0.942379	-1.6915	4027	4	LYRM4_4; LYRM4_3; LYRM4_2; LYRM4_1	4
378	MEF2BNB	-0.727326	-0.842697	0.00709551	0.0134047	-0.942351	-1.57105	18078	3	MEF2BNB_3; MEF2BNB_2; MEF2BNB_1	4
618	C14orf166	-0.513334	-0.513334	0.0314123	0.0363188	-0.942281	-1.42394	79126	2	C14orf166_2; C14orf166_3	4
619	EMC1	-0.559344	-0.559344	0.0314492	0.0363188	-0.942239	-1.42388	79219	2	EMC1_2; EMC1_1	4
379	DPH5	-0.396463	-0.422894	0.00714378	0.0134604	-0.942181	-1.57076	18201	3	DPH5_3; DPH5_2; DPH5_1	4
620	IWS1	-0.41036	-0.41036	0.0315489	0.0363752	-0.942139	-1.42373	79470	2	IWS1_4; IWS1_2	3
380	RTKN2	-0.370509	-0.361477	0.00721953	0.0135319	-0.941954	-1.57038	18394	3	RTKN2_4; RTKN2_2; RTKN2_1	4
622	PHIP	-0.453431	-0.453431	0.0317747	0.036518	-0.941898	-1.42336	80039	2	PHIP_2; PHIP_4	4
623	RBM4	-0.376534	-0.376534	0.0319486	0.036659	-0.941728	-1.4231	80477	2	RBM4_2; RBM4_1	4
624	ANK3	-0.408371	-0.408371	0.0321654	0.0368487	-0.9415	-1.42276	81023	2	ANK3_1; ANK3_4	4
625	ITPA	-0.381776	-0.381776	0.0322884	0.0369305	-0.941373	-1.42257	81333	2	ITPA_4; ITPA_1	4
384	ALG6	-0.459683	-0.45269	0.00749779	0.0139439	-0.941131	-1.56901	19103	3	ALG6_4; ALG6_2; ALG6_1	4
387	ARID1A	-0.467415	-0.394062	0.0077164	0.0142395	-0.940449	-1.56788	19660	3	ARID1A_1; ARID1A_4; ARID1A_3	4
626	PLAUR	-0.341994	-0.341994	0.0333393	0.0380716	-0.940251	-1.42087	83980	2	PLAUR_1; PLAUR_3	4
242	ZSWIM6	-0.356752	-0.355522	0.0017717	0.00522032	-0.94025	-1.68767	4577	4	ZSWIM6_2; ZSWIM6_4; ZSWIM6_3; ZSWIM6_1	4
627	GNL3L	-0.379273	-0.379273	0.0338268	0.0385668	-0.93974	-1.4201	85208	2	GNL3L_4; GNL3L_3	4
628	CCDC120	-0.388016	-0.388016	0.0340038	0.038707	-0.939556	-1.41982	85654	2	CCDC120_3; CCDC120_4	4
629	HOXC8	-0.340328	-0.340328	0.0341582	0.0388211	-0.9394	-1.41959	86043	2	HOXC8_1; HOXC8_2	4
630	SENP2	-0.363337	-0.363337	0.0342297	0.0388407	-0.939314	-1.41946	86223	2	SENP2_2; SENP2_4	4
393	PRKCD	-0.568102	-0.412366	0.00810259	0.0147245	-0.939299	-1.56596	20644	3	PRKCD_3; PRKCD_4; PRKCD_2	4
394	PRMT1	-0.55283	-0.632284	0.00817049	0.0147729	-0.939101	-1.56563	20817	3	PRMT1_2; PRMT1_3; PRMT1_1	4
631	TAF1C	-0.418141	-0.418141	0.0345933	0.0391912	-0.938945	-1.4189	87139	2	TAF1C_4; TAF1C_2	4
632	UROS	-0.481301	-0.481301	0.0346787	0.0392258	-0.93886	-1.41877	87354	2	UROS_1; UROS_4	3
633	COG7	-0.540819	-0.540819	0.03487	0.03938	-0.938661	-1.41847	87836	2	COG7_1; COG7_3	4
397	SNAP23	-0.73531	-0.904321	0.00836751	0.0150531	-0.938504	-1.56463	21319	3	SNAP23_1; SNAP23_2; SNAP23_4	4
634	SLC4A7	-0.385922	-0.385922	0.0351702	0.0396564	-0.938363	-1.41802	88592	2	SLC4A7_3; SLC4A7_4	4
635	HMBOX1	-0.352961	-0.352961	0.0353861	0.0398372	-0.93815	-1.4177	89136	2	HMBOX1_3; HMBOX1_1	4
399	SLC33A1	-0.478282	-0.407003	0.00857513	0.0152428	-0.93788	-1.56359	21848	3	SLC33A1_2; SLC33A1_1; SLC33A1_4	4
405	SUZ12	-0.481126	-0.396208	0.00868149	0.0152836	-0.937567	-1.56307	22119	3	SUZ12_2; SUZ12_3; SUZ12_4	4
406	MSMO1	-0.47748	-0.518637	0.00868777	0.0152836	-0.937553	-1.56305	22135	3	MSMO1_4; MSMO1_3; MSMO1_2	4
637	IPO9	-0.367675	-0.367675	0.0360173	0.0404608	-0.937512	-1.41673	90726	2	IPO9_1; IPO9_2	4
636	MPC1	-0.333135	-0.333135	0.0360531	0.0404608	-0.937469	-1.41667	90816	2	MPC1_3; MPC1_4	4
407	FOSL2	-0.656117	-0.503076	0.00886085	0.0155499	-0.937042	-1.5622	22576	3	FOSL2_3; FOSL2_1; FOSL2_2	4
408	CXXC1	-0.401616	-0.422952	0.0089417	0.0156153	-0.936815	-1.56182	22782	3	CXXC1_1; CXXC1_2; CXXC1_3	4
638	RTTN	-0.545101	-0.545101	0.0368554	0.0412965	-0.936674	-1.41547	92837	2	RTTN_3; RTTN_1	4
639	C1orf101	-0.349501	-0.349501	0.0371614	0.0415744	-0.936362	-1.415	93608	2	C1orf101_3; C1orf101_4	4
640	USP19	-0.426111	-0.426111	0.0374016	0.0417778	-0.936106	-1.41461	94213	2	USP19_1; USP19_4	4
641	RSPH1	-0.32994	-0.32994	0.0375529	0.0418499	-0.935978	-1.41442	94594	2	RSPH1_4; RSPH1_2	4
642	CSNK1A1	-0.390939	-0.390939	0.037583	0.0418499	-0.93595	-1.41437	94670	2	CSNK1A1_2; CSNK1A1_3	4
643	OR10G8	-0.325402	-0.325402	0.0377291	0.0419473	-0.935794	-1.41414	95038	2	OR10G8_4; OR10G8_1	4
415	MOB4	-0.609303	-0.749703	0.00936204	0.0161135	-0.935651	-1.55988	23853	3	MOB4_4; MOB4_2; MOB4_1	4
418	UBALD2	-0.503006	-0.545324	0.00951039	0.0162516	-0.935254	-1.55921	24231	3	UBALD2_1; UBALD2_3; UBALD2_2	4
644	PRDM1	-0.364999	-0.364999	0.0384544	0.0426874	-0.93507	-1.41304	96865	2	PRDM1_2; PRDM1_4	4
419	TRIM33	-0.400074	-0.387505	0.00962068	0.0163232	-0.93497	-1.55874	24512	3	TRIM33_4; TRIM33_1; TRIM33_2	4
261	RC3H1	-0.49123	-0.508294	0.00237814	0.00645068	-0.934642	-1.67761	6144	4	RC3H1_1; RC3H1_4; RC3H1_2; RC3H1_3	4
645	SNAPIN	-0.387269	-0.387269	0.0389487	0.0431691	-0.934587	-1.41231	98110	2	SNAPIN_1; SNAPIN_2	4
646	TSEN2	-0.47758	-0.47758	0.0390328	0.0431955	-0.934502	-1.41219	98322	2	TSEN2_3; TSEN2_2	4
647	DPM1	-0.553796	-0.553796	0.0393083	0.0434333	-0.934232	-1.41178	99016	2	DPM1_2; DPM1_1	4
423	FECH	-0.527095	-0.318035	0.0099166	0.016746	-0.934217	-1.55749	25266	3	FECH_3; FECH_2; FECH_4	4
425	ELK4	-0.423287	-0.326741	0.00998646	0.0167848	-0.934033	-1.55718	25444	3	ELK4_4; ELK4_2; ELK4_1	4
649	GTF2H4	-0.387123	-0.387123	0.0397923	0.0438498	-0.93375	-1.41105	100235	2	GTF2H4_1; GTF2H4_2	4
648	CATSPERB	-0.357811	-0.357811	0.0398077	0.0438498	-0.933736	-1.41103	100274	2	CATSPERB_1; CATSPERB_3	4
650	PATL1	-0.340397	-0.340397	0.0399677	0.0439584	-0.933579	-1.41079	100677	2	PATL1_3; PATL1_1	4
427	LYN	-0.366784	-0.344429	0.0101591	0.0169221	-0.933578	-1.55642	25884	3	LYN_1; LYN_3; LYN_2	4
429	PCID2	-0.509253	-0.587206	0.0101642	0.0169221	-0.933564	-1.5564	25897	3	PCID2_4; PCID2_1; PCID2_3	3
651	XPNPEP1	-0.35128	-0.35128	0.0400301	0.0439594	-0.933523	-1.4107	100834	2	XPNPEP1_4; XPNPEP1_3	4
652	TNIP1	-0.616506	-0.616506	0.0402532	0.0441367	-0.933295	-1.41036	101396	2	TNIP1_4; TNIP1_2	4
653	RPRML	-0.404393	-0.404393	0.040822	0.044692	-0.932756	-1.40955	102829	2	RPRML_3; RPRML_4	4
654	TRPS1	-0.441421	-0.441421	0.0410305	0.0448516	-0.932557	-1.40925	103354	2	TRPS1_2; TRPS1_4	4
435	ALG11	-0.573388	-0.381137	0.0105579	0.0173382	-0.9325	-1.55462	26900	3	ALG11_1; ALG11_2; ALG11_3	4
655	RPRD1B	-0.329671	-0.329671	0.0413659	0.0451494	-0.932217	-1.40873	104199	2	RPRD1B_2; RPRD1B_1	4
270	BACH1	-0.427095	-0.411552	0.00270554	0.0071004	-0.931902	-1.67269	6990	4	BACH1_2; BACH1_4; BACH1_1; BACH1_3	4
438	MTDH	-0.396922	-0.382615	0.0109637	0.0178005	-0.931463	-1.5529	27934	3	MTDH_1; MTDH_4; MTDH_2	4
656	INTS12	-0.359296	-0.359296	0.0425485	0.0463695	-0.931081	-1.40702	107178	2	INTS12_2; INTS12_3	4
658	LSMD1	-0.907636	-0.907636	0.0431464	0.0468964	-0.930499	-1.40614	108684	2	LSMD1_1; LSMD1_4	4
657	SCOC	-0.378123	-0.378123	0.0431631	0.0468964	-0.930485	-1.40611	108726	2	SCOC_4; SCOC_3	4
282	SLC25A1	-0.367891	-0.354578	0.00293387	0.0074228	-0.930256	-1.66974	7580	4	SLC25A1_3; SLC25A1_2; SLC25A1_4; SLC25A1_1	4
444	MPLKIP	-0.441735	-0.476651	0.0115034	0.0185088	-0.930101	-1.55062	29309	3	MPLKIP_4; MPLKIP_3; MPLKIP_1	4
446	MARS	-0.631902	-0.502394	0.0116031	0.0185857	-0.929859	-1.55022	29563	3	MARS_4; MARS_2; MARS_1	4
284	C17orf59	-0.386445	-0.392358	0.00299502	0.00752433	-0.929844	-1.669	7738	4	C17orf59_2; C17orf59_3; C17orf59_1; C17orf59_4	4
659	FXR1	-0.400903	-0.400903	0.043905	0.0476303	-0.929803	-1.40508	110595	2	FXR1_3; FXR1_2	4
660	ILK	-0.318919	-0.318919	0.0439959	0.0476567	-0.929718	-1.40496	110824	2	ILK_1; ILK_3	3
661	USP1	-0.322323	-0.322323	0.0443866	0.0480072	-0.929349	-1.4044	111808	2	USP1_1; USP1_2	4
662	PIP4K2A	-0.302783	-0.302783	0.0444898	0.0480463	-0.92925	-1.40425	112068	2	PIP4K2A_3; PIP4K2A_2	4
663	ANKFY1	-0.368132	-0.368132	0.0446053	0.0480985	-0.92915	-1.4041	112359	2	ANKFY1_3; ANKFY1_2	4
664	TRERF1	-0.327224	-0.327224	0.0448217	0.0482591	-0.928937	-1.40378	112904	2	TRERF1_2; TRERF1_1	4
665	HNRNPLL	-0.390684	-0.390684	0.0449495	0.0483241	-0.92881	-1.40358	113226	2	HNRNPLL_3; HNRNPLL_4	4
455	ARAP3	-0.358672	-0.328494	0.0122067	0.0191247	-0.928397	-1.54778	31101	3	ARAP3_1; ARAP3_3; ARAP3_2	4
666	ATF3	-0.378991	-0.378991	0.0456498	0.0490034	-0.928157	-1.4026	114990	2	ATF3_3; ATF3_2	4
667	KRI1	-0.366562	-0.366562	0.0457268	0.0490126	-0.928086	-1.40249	115184	2	KRI1_4; KRI1_3	4
459	WDR18	-0.692614	-0.491371	0.0124708	0.019369	-0.927772	-1.54674	31774	3	WDR18_3; WDR18_1; WDR18_2	4
668	BTN3A1	-0.313288	-0.313288	0.0466268	0.0499025	-0.927248	-1.40122	117451	2	BTN3A1_2; BTN3A1_1	4
462	TIMM10	-0.382735	-0.389527	0.0127126	0.0196482	-0.927205	-1.5458	32390	3	TIMM10_4; TIMM10_2; TIMM10_1	4
669	SQSTM1	-0.407057	-0.407057	0.0467185	0.049926	-0.927163	-1.40109	117682	2	SQSTM1_4; SQSTM1_1	4
291	COMMD2	-0.841366	-0.997152	0.00340408	0.00837053	-0.927147	-1.66416	8795	4	COMMD2_4; COMMD2_3; COMMD2_1; COMMD2_2	4
464	ERP44	-0.568229	-0.548853	0.0128735	0.0198224	-0.926821	-1.54516	32800	3	ERP44_1; ERP44_2; ERP44_3	4
670	MNT	-0.40669	-0.40669	0.0472119	0.0503782	-0.926709	-1.40041	118925	2	MNT_3; MNT_1	3
465	EPC1	-0.543207	-0.596823	0.0129225	0.0198552	-0.926708	-1.54497	32925	3	EPC1_1; EPC1_3; EPC1_2	4
671	DAZL	-0.351883	-0.351883	0.0473084	0.050406	-0.926624	-1.40028	119168	2	DAZL_4; DAZL_2	4
672	IKBKAP	-0.36791	-0.36791	0.0474112	0.0504405	-0.926524	-1.40013	119427	2	IKBKAP_3; IKBKAP_2	4
673	ARL8B	-0.349091	-0.349091	0.0476288	0.0505567	-0.926311	-1.39981	119975	2	ARL8B_3; ARL8B_2	4
674	WDR36	-0.538124	-0.538124	0.0476617	0.0505567	-0.926283	-1.39976	120058	2	WDR36_4; WDR36_2	4
296	STOML2	-0.449751	-0.444567	0.00358327	0.00863844	-0.925969	-1.66204	9258	4	STOML2_4; STOML2_2; STOML2_1; STOML2_3	4
675	PSENEN	-0.399193	-0.399193	0.0481806	0.0510315	-0.925786	-1.39901	121365	2	PSENEN_2; PSENEN_3	4
471	PPIL2	-0.422305	-0.478297	0.0133947	0.0202761	-0.925615	-1.54314	34128	3	PPIL2_2; PPIL2_4; PPIL2_1	4
676	SGPP1	-0.303123	-0.303123	0.0487411	0.0515076	-0.925289	-1.39826	122777	2	SGPP1_3; SGPP1_1	4
677	ARPC1B	-0.378441	-0.378441	0.0487983	0.0515076	-0.925232	-1.39818	122921	2	ARPC1B_3; ARPC1B_1	4
678	IMMT	-0.424371	-0.424371	0.0488459	0.0515076	-0.92519	-1.39811	123041	2	IMMT_3; IMMT_1	4
679	PFKFB2	-0.329647	-0.329647	0.0490436	0.05164	-0.924991	-1.39781	123539	2	PFKFB2_2; PFKFB2_1	4
299	JTB	-0.558106	-0.491237	0.00375277	0.00887646	-0.924989	-1.66028	9696	4	JTB_3; JTB_1; JTB_2; JTB_4	4
307	KIAA0196	-0.871	-0.960284	0.00377019	0.00887646	-0.924861	-1.66005	9741	4	KIAA0196_2; KIAA0196_3; KIAA0196_1; KIAA0196_4	4
680	KDM3B	-0.385952	-0.385952	0.0492663	0.0517984	-0.924778	-1.39749	124100	2	KDM3B_3; KDM3B_1	4
475	KTI12	-0.390261	-0.386157	0.0139241	0.0208665	-0.924408	-1.54113	35477	3	KTI12_1; KTI12_2; KTI12_4	4
477	ALG9	-0.509849	-0.568476	0.0139304	0.0208665	-0.924394	-1.54111	35493	3	ALG9_3; ALG9_2; ALG9_4	4
478	DERL2	-0.425006	-0.315499	0.0141372	0.0211321	-0.923925	-1.54033	36020	3	DERL2_3; DERL2_1; DERL2_4	4
311	BRAP	-0.409541	-0.386745	0.00401594	0.00918661	-0.923399	-1.65743	10376	4	BRAP_1; BRAP_3; BRAP_2; BRAP_4	4
681	ATF4	-0.300577	-0.300577	0.0509773	0.0535187	-0.923245	-1.39517	128410	2	ATF4_1; ATF4_2	4
682	NPC1	-0.35759	-0.35759	0.051649	0.0541445	-0.92262	-1.39423	130102	2	NPC1_1; NPC1_2	4
683	STRN	-0.419255	-0.419255	0.0523275	0.0547756	-0.922024	-1.39333	131811	2	STRN_1; STRN_4	4
500	KIDINS220	-0.480877	-0.365996	0.0154187	0.0220355	-0.9212	-1.53578	39285	3	KIDINS220_4; KIDINS220_3; KIDINS220_1	4
684	RHOBTB3	-0.287759	-0.287759	0.0533211	0.0557342	-0.92113	-1.39198	134314	2	RHOBTB3_4; RHOBTB3_1	4
685	WDR91	-0.376505	-0.376505	0.0536514	0.0559977	-0.920846	-1.39155	135146	2	WDR91_2; WDR91_1	4
687	BLM	-0.377264	-0.377264	0.0539658	0.0562373	-0.920576	-1.39114	135938	2	BLM_2; BLM_1	4
686	CCDC101	-0.346516	-0.346516	0.0540381	0.0562373	-0.92052	-1.39106	136120	2	CCDC101_3; CCDC101_4	4
688	OXLD1	-0.359284	-0.359284	0.0546757	0.0568182	-0.91998	-1.39024	137726	2	OXLD1_4; OXLD1_3	4
508	BIRC2	-0.460461	-0.427179	0.0160529	0.0225397	-0.919908	-1.53363	40901	3	BIRC2_2; BIRC2_1; BIRC2_4	4
689	DCUN1D5	-0.3643	-0.3643	0.0547896	0.0568541	-0.919881	-1.39009	138013	2	DCUN1D5_3; DCUN1D5_2	4
509	WWP2	-0.388338	-0.434307	0.0160863	0.0225397	-0.919837	-1.53351	40986	3	WWP2_3; WWP2_2; WWP2_1	4
690	ALG14	-1.07269	-1.07269	0.0549694	0.0569582	-0.919725	-1.38985	138466	2	ALG14_3; ALG14_4	4
514	DHX29	-0.31199	-0.280015	0.0164034	0.0228055	-0.91917	-1.5324	41794	3	DHX29_3; DHX29_1; DHX29_4	4
517	CLPX	-0.540591	-0.632617	0.0169073	0.02337	-0.918148	-1.5307	43078	3	CLPX_3; CLPX_1; CLPX_4	4
691	DPH6	-0.279063	-0.279063	0.0574657	0.0594587	-0.917609	-1.38666	144754	2	DPH6_1; DPH6_3	4
692	CPSF4	-0.349763	-0.349763	0.0578007	0.0597191	-0.917326	-1.38623	145598	2	CPSF4_4; CPSF4_2	4
693	TMEM55A	-0.357919	-0.357919	0.0585804	0.0604374	-0.916658	-1.38522	147562	2	TMEM55A_1; TMEM55A_4	4
525	C18orf8	-0.42198	-0.426553	0.0179615	0.0244495	-0.916146	-1.52736	45764	3	C18orf8_4; C18orf8_3; C18orf8_1	4
528	PRKAR1A	-0.766949	-0.733845	0.0185518	0.0251098	-0.915081	-1.52558	47268	3	PRKAR1A_2; PRKAR1A_3; PRKAR1A_1	4
694	STXBP3	-0.287816	-0.287816	0.0607194	0.0625541	-0.914841	-1.38247	152950	2	STXBP3_1; STXBP3_2	4
695	CORO2B	-0.315541	-0.315541	0.0632371	0.0650542	-0.912726	-1.37928	159292	2	CORO2B_1; CORO2B_4	4
696	EHBP1L1	-0.315756	-0.315756	0.0637039	0.0654405	-0.912357	-1.37872	160468	2	EHBP1L1_2; EHBP1L1_1	4
698	PIK3R4	-0.707584	-0.707584	0.0651116	0.0667224	-0.911179	-1.37694	164014	2	PIK3R4_1; PIK3R4_2	4
697	STARD7	-0.309423	-0.309423	0.0651382	0.0667224	-0.911151	-1.3769	164081	2	STARD7_3; STARD7_2	4
699	ATF7IP	-0.309498	-0.309498	0.0658591	0.0673645	-0.910597	-1.37606	165897	2	ATF7IP_2; ATF7IP_3	4
374	DPM3	-0.377269	-0.359098	0.00670832	0.0128084	-0.910027	-1.63343	17333	4	DPM3_1; DPM3_3; DPM3_2; DPM3_4	4
377	TMEM208	-0.727737	-0.848355	0.00694594	0.0131569	-0.909132	-1.63182	17947	4	TMEM208_3; TMEM208_4; TMEM208_2; TMEM208_1	4
700	NELFE	-0.477484	-0.477484	0.0694165	0.0709019	-0.907744	-1.37175	174858	2	NELFE_1; NELFE_2	4
701	ALG12	-0.387598	-0.387598	0.0695817	0.0709693	-0.907602	-1.37153	175274	2	ALG12_4; ALG12_1	4
702	BLOC1S1	-0.595535	-0.595535	0.0706198	0.0719257	-0.906793	-1.37031	177889	2	BLOC1S1_4; BLOC1S1_3	4
577	PAPOLA	-0.316013	-0.275633	0.0240001	0.0297302	-0.905599	-1.50978	61150	3	PAPOLA_3; PAPOLA_2; PAPOLA_1	4
582	ABI1	-0.372626	-0.262873	0.0249805	0.0306793	-0.904051	-1.5072	63648	3	ABI1_1; ABI1_2; ABI1_3	4
583	TMEM127	-0.391583	-0.423147	0.0254664	0.0311208	-0.903285	-1.50592	64886	3	TMEM127_3; TMEM127_2; TMEM127_4	4
703	G3BP2	-0.28784	-0.28784	0.0754622	0.0767485	-0.903059	-1.36467	190087	2	G3BP2_2; G3BP2_4	4
602	ITPK1	-0.458047	-0.375403	0.0280649	0.0333242	-0.899338	-1.49934	71507	3	ITPK1_3; ITPK1_2; ITPK1_1	4
704	GTF2H5	-0.242557	-0.242557	0.0826524	0.083942	-0.897622	-1.35645	208199	2	GTF2H5_4; GTF2H5_3	4
428	GFER	-0.408	-0.360658	0.0101863	0.0169221	-0.897619	-1.61116	26320	4	GFER_3; GFER_4; GFER_1; GFER_2	4
705	DOLPP1	-0.462961	-0.462961	0.0846076	0.085806	-0.896174	-1.35427	213124	2	DOLPP1_1; DOLPP1_2	4
621	TRNAU1AP	-0.379958	-0.442561	0.031733	0.036518	-0.894086	-1.49058	80853	3	TRNAU1AP_4; TRNAU1AP_1; TRNAU1AP_3	4
706	TNKS	-0.255898	-0.255898	0.0884639	0.08959	-0.893307	-1.34993	222838	2	TNKS_2; TNKS_3	4
707	PDXK	-0.329129	-0.329129	0.0898982	0.090914	-0.892285	-1.34839	226451	2	PDXK_2; PDXK_1	4
708	HIRIP3	-0.246265	-0.246265	0.0914981	0.0924014	-0.891149	-1.34667	230481	2	HIRIP3_3; HIRIP3_4	4
709	RUFY1	-0.237309	-0.237309	0.0985561	0.099389	-0.886138	-1.3391	248260	2	RUFY1_1; RUFY1_4	4
711	CWC27	-0.463782	-0.463782	0.100373	0.100965	-0.884889	-1.33721	252836	2	CWC27_1; CWC27_3	4
710	SLC38A1	-0.237789	-0.237789	0.100401	0.100965	-0.884875	-1.33719	252908	2	SLC38A1_2; SLC38A1_1	4
712	CPEB2	-0.314417	-0.314417	0.102444	0.102875	-0.883455	-1.33504	258054	2	CPEB2_2; CPEB2_4	4
505	ELP2	-0.361515	-0.336021	0.0158486	0.022426	-0.882217	-1.58351	40951	4	ELP2_2; ELP2_1; ELP2_4; ELP2_3	4
713	ACACA	-0.365406	-0.365406	0.105451	0.105746	-0.881383	-1.33191	265627	2	ACACA_3; ACACA_2	4
714	NSFL1C	-0.394139	-0.394139	0.119594	0.119761	-0.871943	-1.31765	301254	2	NSFL1C_1; NSFL1C_2	4
715	RBBP4	-0.366389	-0.366389	0.131754	0.131754	-0.864121	-1.30583	331885	2	RBBP4_2; RBBP4_3	4

## Sheet: Depleted PhagoLate vs Input
	GeneName	aLFC	medLFC	pval	padj	ES	NES	nMoreExtreme	size	leadingEdge	totalSize
0	ATP6V0E1	-0.902407	-0.825013	3.85629e-07	1.53434e-05	-0.994662	-1.81418	0	4	ATP6V0E1_3; ATP6V0E1_2; ATP6V0E1_1; ATP6V0E1_4	4
1	LAMTOR5	-0.924512	-0.82726	3.85629e-07	1.53434e-05	-0.995642	-1.81596	0	4	LAMTOR5_4; LAMTOR5_3; LAMTOR5_1; LAMTOR5_2	4
2	ACTR3	-1.03356	-1.0228	3.85629e-07	1.53434e-05	-0.995983	-1.81659	0	4	ACTR3_4; ACTR3_1; ACTR3_2; ACTR3_3	4
3	ARPC4	-1.11888	-1.09582	3.85629e-07	1.53434e-05	-0.997899	-1.82008	0	4	ARPC4_2; ARPC4_4; ARPC4_1; ARPC4_3	4
4	PAXIP1	-1.20718	-1.2854	3.85629e-07	1.53434e-05	-0.997743	-1.8198	0	4	PAXIP1_1; PAXIP1_3; PAXIP1_4; PAXIP1_2	4
5	NHLRC2	-1.49396	-1.52077	3.90559e-07	1.53434e-05	-0.999475	-1.68316	0	3	NHLRC2_4; NHLRC2_3; NHLRC2_2	4
6	DHPS	-2.21911	-2.22272	3.90559e-07	1.53434e-05	-0.999588	-1.68335	0	3	DHPS_1; DHPS_4; DHPS_3	4
7	VPS29	-1.27668	-1.29435	7.81118e-07	2.14807e-05	-0.998992	-1.68235	1	3	VPS29_1; VPS29_4; VPS29_2	4
8	VPS16	-1.33388	-1.45916	7.71258e-07	2.14807e-05	-0.993527	-1.81211	1	4	VPS16_2; VPS16_4; VPS16_1; VPS16_3	4
9	ACTR2	-1.74092	-2.06733	7.81118e-07	2.14807e-05	-0.998751	-1.68194	1	3	ACTR2_1; ACTR2_3; ACTR2_2	4
10	CSK	-1.14649	-1.04174	1.56224e-06	3.90559e-05	-0.998538	-1.68158	3	3	CSK_2; CSK_4; CSK_3	4
11	PIK3R5	-0.67403	-0.672319	3.08503e-06	7.06986e-05	-0.989992	-1.80566	7	4	PIK3R5_1; PIK3R5_2; PIK3R5_4; PIK3R5_3	4
12	ARPC3	-1.07101	-1.18265	3.90559e-06	7.67169e-05	-0.997118	-1.67919	9	3	ARPC3_2; ARPC3_1; ARPC3_3	4
13	ACTB	-1.41083	-1.44751	3.90559e-06	7.67169e-05	-0.997246	-1.67941	9	3	ACTB_1; ACTB_2; ACTB_3	3
14	STAG2	-0.793002	-0.834262	5.78443e-06	0.000106048	-0.987224	-1.80061	14	4	STAG2_2; STAG2_3; STAG2_4; STAG2_1	4
15	DOHH	-0.809438	-0.765525	7.03006e-06	0.000120829	-0.995727	-1.67685	17	3	DOHH_4; DOHH_1; DOHH_2	4
16	VPS18	-0.815845	-0.772516	8.48383e-06	0.000129614	-0.986216	-1.79877	21	4	VPS18_2; VPS18_1; VPS18_4; VPS18_3	4
17	VPS41	-0.982847	-0.93032	8.09821e-06	0.000129614	-0.986344	-1.799	20	4	VPS41_3; VPS41_1; VPS41_4; VPS41_2	4
18	MAFB	-0.891535	-0.946726	8.98285e-06	0.000130015	-0.995415	-1.67632	22	3	MAFB_4; MAFB_2; MAFB_3	4
19	CCDC93	-0.57279	-0.589455	1.11832e-05	0.000146447	-0.984995	-1.79655	28	4	CCDC93_3; CCDC93_1; CCDC93_4; CCDC93_2	4
20	ALG2	-1.42167	-1.42167	1.10804e-05	0.000146447	-0.999375	-1.51558	27	2	ALG2_2; ALG2_4	4
21	ATP6V1A	-1.32298	-1.32298	1.26633e-05	0.000158291	-0.999304	-1.51548	31	2	ATP6V1A_4; ATP6V1A_3	3
22	ARF4	-0.57391	-0.568711	1.46539e-05	0.000167909	-0.983717	-1.79421	37	4	ARF4_1; ARF4_2; ARF4_3; ARF4_4	4
23	LCMT1	-0.629501	-0.631032	1.42683e-05	0.000167909	-0.984044	-1.79481	36	4	LCMT1_3; LCMT1_2; LCMT1_1; LCMT1_4	4
24	BRK1	-0.638793	-0.595775	2.19808e-05	0.000241789	-0.981318	-1.78984	56	4	BRK1_3; BRK1_1; BRK1_4; BRK1_2	4
25	TKT	-0.705511	-0.715738	2.77297e-05	0.000282432	-0.992505	-1.67142	70	3	TKT_2; TKT_1; TKT_3	4
26	PGM3	-1.03109	-1.03341	2.69486e-05	0.000282432	-0.992803	-1.67192	68	3	PGM3_1; PGM3_3; PGM3_4	4
27	FBXO11	-0.500535	-0.483432	3.31641e-05	0.000325719	-0.979444	-1.78642	85	4	FBXO11_2; FBXO11_1; FBXO11_4; FBXO11_3	4
28	ANKS1A	-0.625829	-0.639831	4.21803e-05	0.000374181	-0.991156	-1.66915	107	3	ANKS1A_3; ANKS1A_1; ANKS1A_2	4
29	UGCG	-0.836386	-0.675463	4.13992e-05	0.000374181	-0.991199	-1.66922	105	3	UGCG_4; UGCG_2; UGCG_1	4
30	WDR1	-0.766315	-0.742391	4.02276e-05	0.000374181	-0.991341	-1.66946	102	3	WDR1_3; WDR1_2; WDR1_1	4
31	RPS6KA1	-0.493035	-0.50649	4.43473e-05	0.000375988	-0.977542	-1.78295	114	4	RPS6KA1_2; RPS6KA1_3; RPS6KA1_1; RPS6KA1_4	4
32	VIM	-0.574326	-0.597533	4.51186e-05	0.000375988	-0.977443	-1.78277	116	4	VIM_1; VIM_2; VIM_4; VIM_3	4
33	WDFY3	-0.50269	-0.506045	4.85892e-05	0.000381773	-0.976776	-1.78155	125	4	WDFY3_3; WDFY3_2; WDFY3_4; WDFY3_1	4
34	SMARCA5	-0.67435	-0.622968	4.76482e-05	0.000381773	-0.990886	-1.6687	121	3	SMARCA5_3; SMARCA5_4; SMARCA5_2	4
35	COMMD2	-0.611098	-0.605868	5.70216e-05	0.000435582	-0.990333	-1.66776	145	3	COMMD2_1; COMMD2_4; COMMD2_3	4
36	SLC39A7	-0.925766	-0.657767	6.40516e-05	0.000476059	-0.989878	-1.667	163	3	SLC39A7_2; SLC39A7_3; SLC39A7_1	4
37	SUGT1	-1.052	-1.052	6.76694e-05	0.000489713	-0.998339	-1.51401	170	2	SUGT1_4; SUGT1_3	4
38	ACTR8	-0.560658	-0.567158	7.75114e-05	0.000532891	-0.97351	-1.7756	200	4	ACTR8_2; ACTR8_4; ACTR8_1; ACTR8_3	4
39	THG1L	-0.877312	-0.664533	7.6159e-05	0.000532891	-0.989126	-1.66573	194	3	THG1L_1; THG1L_2; THG1L_3	4
40	FARSB	-0.957386	-0.623237	8.78757e-05	0.00058941	-0.988459	-1.66461	224	3	FARSB_4; FARSB_1; FARSB_2	4
41	MOGS	-0.62447	-0.653001	0.000101155	0.000662323	-0.987863	-1.6636	258	3	MOGS_2; MOGS_3; MOGS_1	4
42	PPP2R1A	-1.05597	-1.03695	0.000105451	0.000674395	-0.987692	-1.66332	269	3	PPP2R1A_4; PPP2R1A_3; PPP2R1A_1	4
43	COMMD3	-1.05034	-1.05034	0.000113574	0.000709836	-0.997686	-1.51302	286	2	COMMD3_3; COMMD3_1	3
44	DYRK1A	-0.967037	-0.967037	0.000117531	0.000718245	-0.997615	-1.51292	296	2	DYRK1A_2; DYRK1A_3	4
45	DPAGT1	-0.535881	-0.516726	0.000135524	0.000794787	-0.986727	-1.66169	346	3	DPAGT1_1; DPAGT1_4; DPAGT1_2	4
46	CDKN1A	-0.619257	-0.524477	0.000142163	0.000794787	-0.986472	-1.66126	363	3	CDKN1A_2; CDKN1A_3; CDKN1A_1	4
47	NFKBIE	-0.620824	-0.593997	0.000144507	0.000794787	-0.986386	-1.66112	369	3	NFKBIE_4; NFKBIE_2; NFKBIE_3	4
48	GMPPB	-0.779481	-0.778281	0.000142945	0.000794787	-0.986443	-1.66121	365	3	GMPPB_2; GMPPB_1; GMPPB_3	3
49	POLR2B	-1.00818	-1.00818	0.000138109	0.000794787	-0.997331	-1.51248	348	2	POLR2B_4; POLR2B_2	4
50	C10orf32	-0.552937	-0.559636	0.00015349	0.000814095	-0.986017	-1.6605	392	3	C10orf32_1; C10orf32_3; C10orf32_2	4
51	EIF5A	-1.19591	-1.19591	0.000153938	0.000814095	-0.997118	-1.51216	388	2	EIF5A_2; EIF5A_1	2
52	PPP2R2A	-0.839838	-0.946556	0.00016052	0.000832885	-0.985833	-1.66019	410	3	PPP2R2A_2; PPP2R2A_3; PPP2R2A_4	4
53	ARPC2	-0.746466	-0.679434	0.000187859	0.000956688	-0.984953	-1.6587	480	3	ARPC2_1; ARPC2_4; ARPC2_3	4
54	SEL1L	-0.547105	-0.545349	0.000192545	0.000960879	-0.984825	-1.65849	492	3	SEL1L_4; SEL1L_3; SEL1L_1	4
55	UTY	-0.79798	-0.920157	0.00019567	0.000960879	-0.984725	-1.65832	500	3	UTY_2; UTY_1; UTY_4	4
56	ARFRP1	-0.553814	-0.527374	0.000205434	0.000973984	-0.984413	-1.65779	525	3	ARFRP1_3; ARFRP1_2; ARFRP1_1	4
57	SETD1B	-0.563523	-0.566066	0.000211683	0.000973984	-0.984229	-1.65748	541	3	SETD1B_3; SETD1B_1; SETD1B_2	4
58	RARS	-0.888803	-0.888803	0.000204591	0.000973984	-0.996607	-1.51139	516	2	RARS_2; RARS_4	4
59	CHORDC1	-0.943669	-0.943669	0.000212506	0.000973984	-0.996565	-1.51132	536	2	CHORDC1_4; CHORDC1_1	4
60	C16orf72	-0.6541	-0.511628	0.000248786	0.00112158	-0.983164	-1.65569	636	3	C16orf72_1; C16orf72_3; C16orf72_2	3
61	ETS1	-0.542699	-0.575864	0.000267923	0.00118837	-0.982596	-1.65473	685	3	ETS1_2; ETS1_3; ETS1_1	4
62	DOLK	-0.557634	-0.570971	0.00028228	0.00121292	-0.961174	-1.7531	731	4	DOLK_4; DOLK_3; DOLK_1; DOLK_2	4
63	SOD1	-0.805041	-0.805041	0.000280175	0.00121292	-0.995926	-1.51035	707	2	SOD1_2; SOD1_4	4
64	FLCN	-0.775534	-0.754123	0.000301902	0.00127728	-0.981673	-1.65318	772	3	FLCN_3; FLCN_4; FLCN_1	4
65	WASF2	-0.549462	-0.530844	0.000306979	0.00127908	-0.981503	-1.65289	785	3	WASF2_2; WASF2_4; WASF2_3	4
66	RRAGA	-0.675001	-0.734917	0.000314009	0.00128884	-0.981347	-1.65263	803	3	RRAGA_1; RRAGA_4; RRAGA_2	4
67	POLR1B	-0.597543	-0.544763	0.00032846	0.00132833	-0.980921	-1.65191	840	3	POLR1B_1; POLR1B_2; POLR1B_4	4
68	RAB7A	-0.663578	-0.531916	0.000338968	0.00135096	-0.959002	-1.74914	878	4	RAB7A_2; RAB7A_3; RAB7A_4; RAB7A_1	4
69	GCN1L1	-0.489551	-0.523291	0.000349765	0.00137408	-0.958647	-1.74849	906	4	GCN1L1_4; GCN1L1_1; GCN1L1_2; GCN1L1_3	4
70	TBC1D10B	-0.677178	-0.789746	0.000366344	0.00141894	-0.980055	-1.65046	937	3	TBC1D10B_4; TBC1D10B_2; TBC1D10B_1	3
71	PIK3CG	-0.53973	-0.546643	0.000390256	0.00149056	-0.95727	-1.74598	1011	4	PIK3CG_2; PIK3CG_4; PIK3CG_1; PIK3CG_3	4
72	RHOA	-0.733825	-0.733825	0.000405621	0.00152802	-0.994932	-1.50885	1024	2	RHOA_4; RHOA_2	4
73	NFKB2	-0.476658	-0.504345	0.00042649	0.00154605	-0.978905	-1.64852	1091	3	NFKB2_2; NFKB2_4; NFKB2_3	4
74	TRMT5	-0.567889	-0.527165	0.000427271	0.00154605	-0.978891	-1.6485	1093	3	TRMT5_2; TRMT5_3; TRMT5_4	4
75	TRNT1	-0.96385	-0.96385	0.000416701	0.00154605	-0.994847	-1.50872	1052	2	TRNT1_2; TRNT1_3	4
76	HSPA8	-0.562318	-0.489589	0.000453439	0.00161942	-0.978394	-1.64766	1160	3	HSPA8_3; HSPA8_1; HSPA8_4	4
77	PSMB7	-0.621729	-0.645785	0.00046125	0.0016262	-0.978266	-1.64744	1180	3	PSMB7_3; PSMB7_4; PSMB7_1	4
78	MIDN	-0.494459	-0.528964	0.000469452	0.00163417	-0.978096	-1.64716	1201	3	MIDN_2; MIDN_3; MIDN_1	4
79	INO80B	-0.744047	-0.744047	0.000491493	0.00168951	-0.994336	-1.50794	1241	2	INO80B_3; INO80B_4	4
80	KDSR	-0.513086	-0.519451	0.000510851	0.00173437	-0.977315	-1.64584	1307	3	KDSR_2; KDSR_4; KDSR_1	4
81	CCDC22	-0.648939	-0.616495	0.000531011	0.00176016	-0.953466	-1.73904	1376	4	CCDC22_2; CCDC22_3; CCDC22_4; CCDC22_1	4
82	ELAC2	-0.759324	-0.759324	0.000539376	0.00176016	-0.994024	-1.50747	1362	2	ELAC2_4; ELAC2_2	4
83	MPI	-0.709186	-0.834196	0.000544048	0.00176016	-0.976677	-1.64477	1392	3	MPI_4; MPI_1; MPI_3	4
84	VPS33A	-0.959824	-1.18217	0.000538971	0.00176016	-0.976833	-1.64503	1379	3	VPS33A_1; VPS33A_4; VPS33A_2	4
85	CCDC115	-0.622803	-0.710442	0.000599898	0.00191828	-0.975853	-1.64338	1535	3	CCDC115_1; CCDC115_4; CCDC115_2	4
86	MATR3	-0.711892	-0.711892	0.000621292	0.00194154	-0.993442	-1.50659	1569	2	MATR3_4; MATR3_2	4
87	PIK3C3	-0.794368	-0.775176	0.000620988	0.00194154	-0.975484	-1.64276	1589	3	PIK3C3_1; PIK3C3_2; PIK3C3_3	4
88	N6AMT1	-0.490748	-0.40428	0.000660435	0.00204067	-0.974888	-1.64175	1690	3	N6AMT1_3; N6AMT1_2; N6AMT1_1	4
89	PAGR1	-0.656529	-0.620794	0.000670199	0.00204783	-0.974732	-1.64149	1715	3	PAGR1_4; PAGR1_3; PAGR1_2	4
90	PPP6C	-0.761266	-0.761266	0.000690544	0.00208681	-0.993002	-1.50592	1744	2	PPP6C_4; PPP6C_1	4
91	ALG13	-0.714021	-0.714021	0.000699646	0.00209133	-0.992959	-1.50585	1767	2	ALG13_3; ALG13_1	4
92	COMMD10	-0.548756	-0.486374	0.000741671	0.00217321	-0.973766	-1.63987	1898	3	COMMD10_3; COMMD10_4; COMMD10_2	4
93	RTCB	-0.496386	-0.515974	0.000742843	0.00217321	-0.973752	-1.63984	1901	3	RTCB_3; RTCB_2; RTCB_1	4
94	VMA21	-0.40748	-0.391135	0.000777603	0.00225095	-0.973298	-1.63908	1990	3	VMA21_2; VMA21_4; VMA21_1	4
95	MPDU1	-0.495348	-0.435429	0.000793225	0.00225656	-0.973071	-1.63869	2030	3	MPDU1_4; MPDU1_2; MPDU1_3	4
96	VPS8	-0.511875	-0.483953	0.000799409	0.00225656	-0.947078	-1.72739	2072	4	VPS8_1; VPS8_4; VPS8_2; VPS8_3	4
97	ENO1	-0.720636	-0.720636	0.000808471	0.00225656	-0.992263	-1.5048	2042	2	ENO1_1; ENO1_2	4
98	KIAA0196	-0.761708	-0.941408	0.000812362	0.00225656	-0.972744	-1.63814	2079	3	KIAA0196_2; KIAA0196_3; KIAA0196_1	4
99	ASH2L	-0.632923	-0.632923	0.00083261	0.00227886	-0.992122	-1.50458	2103	2	ASH2L_4; ASH2L_3	4
100	SMARCB1	-0.869943	-0.869943	0.000836963	0.00227886	-0.992093	-1.50454	2114	2	SMARCB1_1; SMARCB1_3	4
101	ATP6AP2	-0.727675	-0.727675	0.000881681	0.00237708	-0.991852	-1.50418	2227	2	ATP6AP2_2; ATP6AP2_1	4
102	UVRAG	-0.659531	-0.548343	0.000928594	0.00241468	-0.944579	-1.72283	2407	4	UVRAG_4; UVRAG_3; UVRAG_1; UVRAG_2	4
103	TPT1	-0.660157	-0.660157	0.000910964	0.00241468	-0.99171	-1.50396	2301	2	TPT1_4; TPT1_3	4
104	SENP1	-0.672203	-0.672203	0.000930751	0.00241468	-0.991596	-1.50379	2351	2	SENP1_4; SENP1_3	4
105	TRMT6	-0.717871	-0.717871	0.000924419	0.00241468	-0.991639	-1.50385	2335	2	TRMT6_1; TRMT6_3	4
106	WDR7	-0.722185	-0.722185	0.000944997	0.00242873	-0.991525	-1.50368	2387	2	WDR7_1; WDR7_2	4
107	RC3H1	-0.423921	-0.321904	0.00101266	0.00251172	-0.943202	-1.72032	2625	4	RC3H1_1; RC3H1_4; RC3H1_2; RC3H1_3	4
108	MSR1	-0.466709	-0.44624	0.00100413	0.00251172	-0.970303	-1.63403	2570	3	MSR1_2; MSR1_3; MSR1_4	4
109	DIS3	-0.606646	-0.606646	0.00102296	0.00251172	-0.991156	-1.50312	2584	2	DIS3_4; DIS3_3	4
110	NAA35	-0.670959	-0.670959	0.00101267	0.00251172	-0.991199	-1.50318	2558	2	NAA35_3; NAA35_2	4
111	LAMTOR3	-0.720942	-0.897102	0.00102053	0.00251172	-0.970061	-1.63363	2612	3	LAMTOR3_1; LAMTOR3_3; LAMTOR3_2	4
112	UBTF	-0.657205	-0.657205	0.00105461	0.00254687	-0.991	-1.50288	2664	2	UBTF_1; UBTF_2	4
113	VPS35	-0.569862	-0.660602	0.00106505	0.00254687	-0.969564	-1.63279	2726	3	VPS35_3; VPS35_4; VPS35_1	3
114	SYVN1	-0.773705	-0.773705	0.00105699	0.00254687	-0.990986	-1.50286	2670	2	SYVN1_4; SYVN1_2	4
115	SMC1A	-1.73274	-1.73274	0.00110012	0.00260805	-0.990745	-1.5025	2779	2	SMC1A_1; SMC1A_4	4
116	DNTTIP1	-0.338361	-0.313622	0.00117385	0.00275906	-0.940704	-1.71576	3043	4	DNTTIP1_2; DNTTIP1_1; DNTTIP1_4; DNTTIP1_3	4
117	ARID2	-0.589488	-0.589488	0.00124535	0.00290231	-0.990035	-1.50142	3146	2	ARID2_2; ARID2_4	4
118	MNAT1	-0.484438	-0.404022	0.00132048	0.0030261	-0.967151	-1.62872	3380	3	MNAT1_2; MNAT1_3; MNAT1_4	4
119	PDCD6IP	-0.603469	-0.603469	0.0013154	0.0030261	-0.989793	-1.50105	3323	2	PDCD6IP_2; PDCD6IP_4	4
120	P4HB	-0.371284	-0.347531	0.00133923	0.00303372	-0.966967	-1.62841	3428	3	P4HB_1; P4HB_4; P4HB_3	4
121	MLLT1	-0.625683	-0.625683	0.00134587	0.00303372	-0.989652	-1.50084	3400	2	MLLT1_2; MLLT1_3	4
122	IPMK	-0.425447	-0.421535	0.00135914	0.00303874	-0.966768	-1.62808	3479	3	IPMK_3; IPMK_1; IPMK_2	4
123	LAMTOR4	-0.600486	-0.600486	0.00138148	0.00303927	-0.989495	-1.5006	3490	2	LAMTOR4_2; LAMTOR4_1	4
124	MORC3	-0.619844	-0.619844	0.0013708	0.00303927	-0.989538	-1.50067	3463	2	MORC3_4; MORC3_2	4
125	TSEN54	-0.498286	-0.527913	0.00142632	0.003113	-0.966129	-1.627	3651	3	TSEN54_3; TSEN54_4; TSEN54_2	4
126	PIAS1	-0.403589	-0.404207	0.00149277	0.00323237	-0.93592	-1.70704	3870	4	PIAS1_1; PIAS1_2; PIAS1_3; PIAS1_4	4
127	NSD1	-0.4808	-0.452986	0.00159739	0.00341068	-0.964468	-1.62421	4089	3	NSD1_3; NSD1_4; NSD1_2	3
128	GPN3	-0.603262	-0.603262	0.00163277	0.00341068	-0.988487	-1.49907	4125	2	GPN3_3; GPN3_2	4
129	SMARCD2	-0.618865	-0.618865	0.00163712	0.00341068	-0.988473	-1.49905	4136	2	SMARCD2_2; SMARCD2_3	4
130	PES1	-0.654788	-0.654788	0.00160467	0.00341068	-0.988615	-1.49927	4054	2	PES1_3; PES1_2	4
131	SYS1	-0.675839	-0.675839	0.00162881	0.00341068	-0.988502	-1.49909	4115	2	SYS1_1; SYS1_3	4
132	RIC8A	-0.495417	-0.510516	0.00181766	0.00373027	-0.962594	-1.62105	4653	3	RIC8A_1; RIC8A_3; RIC8A_4	4
133	GJB2	-0.613522	-0.613522	0.00180966	0.00373027	-0.987764	-1.49798	4572	2	GJB2_1; GJB2_2	4
134	POLR3B	-0.567408	-0.567408	0.00184607	0.00376051	-0.987622	-1.49776	4664	2	POLR3B_3; POLR3B_4	4
135	TRAPPC2L	-0.54976	-0.54976	0.00187891	0.00379927	-0.987508	-1.49759	4747	2	TRAPPC2L_1; TRAPPC2L_2	4
136	INO80	-0.641546	-0.641546	0.00189989	0.00381364	-0.987423	-1.49746	4800	2	INO80_4; INO80_3	4
137	PITPNB	-0.467226	-0.39853	0.00210823	0.00418468	-0.929021	-1.69445	5466	4	PITPNB_1; PITPNB_2; PITPNB_4; PITPNB_3	4
138	LOH12CR1	-0.587841	-0.587841	0.00211516	0.00418468	-0.986557	-1.49615	5344	2	LOH12CR1_3; LOH12CR1_2	4
139	EIF3H	-0.521115	-0.521115	0.0021488	0.00422086	-0.986443	-1.49597	5429	2	EIF3H_1; EIF3H_2	4
140	PRKCD	-0.423299	-0.332494	0.00224845	0.00435439	-0.959287	-1.61548	5756	3	PRKCD_3; PRKCD_4; PRKCD_2	4
141	OR5B12	-0.509308	-0.509308	0.00224417	0.00435439	-0.986117	-1.49548	5670	2	OR5B12_2; OR5B12_3	4
142	PTAR1	-0.602773	-0.602773	0.0023059	0.00443443	-0.985876	-1.49511	5826	2	PTAR1_3; PTAR1_1	4
143	XPR1	-0.672285	-0.672285	0.00236289	0.00451246	-0.985677	-1.49481	5970	2	XPR1_4; XPR1_1	4
144	NELFA	-0.518252	-0.518252	0.00248002	0.00468619	-0.985279	-1.49421	6266	2	NELFA_2; NELFA_1	4
145	PDCL	-0.601874	-0.601874	0.00248794	0.00468619	-0.985251	-1.49416	6286	2	PDCL_4; PDCL_1	4
146	ELOF1	-0.413455	-0.423585	0.0025605	0.00479006	-0.957101	-1.6118	6555	3	ELOF1_2; ELOF1_1; ELOF1_4	4
147	MEF2BNB	-0.489328	-0.489328	0.00272894	0.00507066	-0.98447	-1.49298	6895	2	MEF2BNB_3; MEF2BNB_2	4
148	CHD8	-0.519785	-0.519785	0.00274833	0.00507242	-0.984413	-1.49289	6944	2	CHD8_4; CHD8_1	4
149	CREBBP	-0.500543	-0.500543	0.0028338	0.00509842	-0.984158	-1.49251	7160	2	CREBBP_1; CREBBP_4	4
150	GNB1L	-0.501739	-0.501739	0.00278355	0.00509842	-0.984314	-1.49274	7033	2	GNB1L_1; GNB1L_3	3
151	TIPARP	-0.505672	-0.505672	0.00283657	0.00509842	-0.984144	-1.49249	7167	2	TIPARP_4; TIPARP_2	4
152	TMEM208	-0.518036	-0.518036	0.00280373	0.00509842	-0.984257	-1.49266	7084	2	TMEM208_3; TMEM208_2	4
153	CERS2	-0.628732	-0.628732	0.0028619	0.00511054	-0.984058	-1.49236	7231	2	CERS2_3; CERS2_1	4
154	SNAP23	-0.610054	-0.610054	0.00294342	0.0052222	-0.983817	-1.49199	7437	2	SNAP23_1; SNAP23_2	4
155	CYFIP1	-0.482229	-0.482229	0.00302217	0.00526011	-0.983576	-1.49162	7636	2	CYFIP1_4; CYFIP1_3	4
156	VPS45	-0.492114	-0.492114	0.00301584	0.00526011	-0.98359	-1.49165	7620	2	VPS45_3; VPS45_2	4
157	RHBDF2	-0.595331	-0.595331	0.00298972	0.00526011	-0.983675	-1.49178	7554	2	RHBDF2_1; RHBDF2_3	4
158	COMMD8	-0.731814	-0.731814	0.00312902	0.00541182	-0.983249	-1.49113	7906	2	COMMD8_2; COMMD8_1	4
159	SERPINA10	-0.459576	-0.459576	0.00321766	0.00553035	-0.983008	-1.49076	8130	2	SERPINA10_1; SERPINA10_4	4
160	CMAS	-0.481823	-0.481823	0.00328572	0.00561226	-0.982781	-1.49042	8302	2	CMAS_2; CMAS_1	4
161	NELFB	-0.515705	-0.515705	0.00346816	0.0058873	-0.982256	-1.48962	8763	2	NELFB_3; NELFB_4	4
162	MLST8	-0.342442	-0.365625	0.00372515	0.00620858	-0.950415	-1.60054	9537	3	MLST8_4; MLST8_3; MLST8_2	4
163	MAP4K4	-0.454072	-0.454072	0.00371469	0.00620858	-0.981532	-1.48852	9386	2	MAP4K4_2; MAP4K4_1	4
164	LAMTOR1	-0.584754	-0.584754	0.00368462	0.00620858	-0.981631	-1.48868	9310	2	LAMTOR1_4; LAMTOR1_3	4
165	GTF2I	-0.448541	-0.448541	0.00384251	0.00636561	-0.981148	-1.48794	9709	2	GTF2I_2; GTF2I_1	4
166	DDX5	-0.472442	-0.472442	0.0038805	0.00639005	-0.981035	-1.48777	9805	2	DDX5_4; DDX5_3	4
167	ALG1	-0.547143	-0.547143	0.00403128	0.00659881	-0.980637	-1.48717	10186	2	ALG1_3; ALG1_4	4
168	MON2	-0.574199	-0.574199	0.00410963	0.00668727	-0.98041	-1.48682	10384	2	MON2_2; MON2_3	4
169	MSL2	-0.442242	-0.442242	0.00413812	0.00669402	-0.980339	-1.48672	10456	2	MSL2_4; MSL2_3	4
170	MBTD1	-0.533094	-0.533094	0.00420619	0.00676434	-0.980169	-1.48646	10628	2	MBTD1_1; MBTD1_4	4
171	VPS39	-0.703282	-0.609448	0.00432946	0.00692209	-0.912369	-1.66408	11226	4	VPS39_2; VPS39_1; VPS39_4; VPS39_3	4
172	TOMM40	-0.484234	-0.484234	0.00435894	0.00692895	-0.979757	-1.48583	11014	2	TOMM40_1; TOMM40_3	4
173	NCKAP1L	-0.362166	-0.361815	0.00440707	0.00695738	-0.947022	-1.59483	11283	3	NCKAP1L_2; NCKAP1L_1; NCKAP1L_3	4
174	TM9SF2	-0.432632	-0.432632	0.00444085	0.00695738	-0.97953	-1.48549	11221	2	TM9SF2_1; TM9SF2_4	4
175	VHL	-0.451532	-0.451532	0.00445272	0.00695738	-0.979502	-1.48545	11251	2	VHL_4; VHL_2	4
176	NAA30	-0.422624	-0.422624	0.00454968	0.00706871	-0.979246	-1.48506	11496	2	NAA30_3; NAA30_1	4
177	KEAP1	-0.461401	-0.461401	0.00461537	0.00713049	-0.979062	-1.48478	11662	2	KEAP1_1; KEAP1_3	4
178	ADAM17	-0.627146	-0.627146	0.0048809	0.00749859	-0.978352	-1.4837	12333	2	ADAM17_1; ADAM17_4	3
179	CLPP	-0.434534	-0.434534	0.00492166	0.00751921	-0.978238	-1.48353	12436	2	CLPP_2; CLPP_4	4
180	WDR92	-0.458199	-0.458199	0.00502772	0.0076388	-0.977969	-1.48312	12704	2	WDR92_3; WDR92_4	4
181	RSU1	-0.43536	-0.43536	0.00517849	0.00782464	-0.977628	-1.4826	13085	2	RSU1_4; RSU1_1	4
182	C12orf4	-0.347746	-0.351853	0.00531472	0.00798661	-0.942962	-1.58799	13607	3	C12orf4_4; C12orf4_1; C12orf4_3	4
183	IPO11	-0.565327	-0.565327	0.00537121	0.00802762	-0.977117	-1.48183	13572	2	IPO11_1; IPO11_2	4
184	RPTOR	-0.656215	-0.656215	0.00545035	0.00810188	-0.976947	-1.48157	13772	2	RPTOR_3; RPTOR_1	4
185	LAMTOR2	-0.734969	-0.734969	0.00552158	0.00816363	-0.97679	-1.48133	13952	2	LAMTOR2_2; LAMTOR2_1	4
186	PPP1R21	-0.5047	-0.5047	0.00559321	0.00822531	-0.976634	-1.4811	14133	2	PPP1R21_2; PPP1R21_3	4
187	BLOC1S2	-0.532484	-0.532484	0.00573686	0.00839168	-0.976308	-1.4806	14496	2	BLOC1S2_3; BLOC1S2_4	4
188	ARL1	-0.450928	-0.450928	0.00598379	0.00866075	-0.975754	-1.47976	15120	2	ARL1_1; ARL1_3	4
189	FNIP1	-0.470281	-0.470281	0.00597034	0.00866075	-0.975783	-1.47981	15086	2	FNIP1_3; FNIP1_2	4
190	DRAM2	-0.458311	-0.458311	0.00644086	0.00927349	-0.974618	-1.47804	16275	2	DRAM2_3; DRAM2_2	4
191	HDGF	-0.405322	-0.405322	0.00652752	0.00934932	-0.974434	-1.47776	16494	2	HDGF_1; HDGF_4	4
192	UBA6	-0.425104	-0.425104	0.00664031	0.00946158	-0.974164	-1.47735	16779	2	UBA6_2; UBA6_3	4
193	OTUD6B	-0.413274	-0.413274	0.00674874	0.00956651	-0.973909	-1.47696	17053	2	OTUD6B_2; OTUD6B_4	4
194	C10orf76	-0.397996	-0.397996	0.00689634	0.00971985	-0.973611	-1.47651	17426	2	C10orf76_1; C10orf76_3	4
195	LIAS	-0.508586	-0.508586	0.0069276	0.00971985	-0.973554	-1.47643	17505	2	LIAS_1; LIAS_2	4
196	ATP6V1H	-0.486748	-0.486748	0.00698855	0.00975558	-0.973426	-1.47623	17659	2	ATP6V1H_2; ATP6V1H_3	4
197	TMEM30A	-0.392029	-0.392029	0.007169	0.00995694	-0.973029	-1.47563	18115	2	TMEM30A_4; TMEM30A_3	4
198	ADAT2	-0.37604	-0.37604	0.00732254	0.0100194	-0.972688	-1.47511	18503	2	ADAT2_4; ADAT2_2	3
199	PLEC	-0.391207	-0.391207	0.00733362	0.0100194	-0.97266	-1.47507	18531	2	PLEC_4; PLEC_2	4
200	KMT2C	-0.410662	-0.410662	0.00728495	0.0100194	-0.972773	-1.47524	18408	2	KMT2C_3; KMT2C_2	4
201	TFPT	-0.469542	-0.485327	0.00735969	0.0100194	-0.934842	-1.57431	18843	3	TFPT_2; TFPT_3; TFPT_1	4
202	NFRKB	-0.514774	-0.514774	0.00749508	0.0101534	-0.972319	-1.47455	18939	2	NFRKB_2; NFRKB_1	4
203	LEO1	-0.473627	-0.473627	0.00756116	0.0101927	-0.972177	-1.47434	19106	2	LEO1_2; LEO1_4	4
204	TRAF3	-0.785236	-0.97761	0.00797677	0.0107005	-0.932741	-1.57078	20423	3	TRAF3_2; TRAF3_3; TRAF3_1	4
205	DPH3	-0.529832	-0.529832	0.00803604	0.0107277	-0.971141	-1.47277	20306	2	DPH3_1; DPH3_2	4
206	PYROXD1	-0.41166	-0.41166	0.00833362	0.011052	-0.97053	-1.47184	21058	2	PYROXD1_4; PYROXD1_2	4
207	CPSF7	-0.483974	-0.483974	0.00835935	0.011052	-0.970488	-1.47178	21123	2	CPSF7_1; CPSF7_2	4
208	SPI1	-0.457569	-0.457569	0.00852516	0.0112173	-0.970147	-1.47126	21542	2	SPI1_3; SPI1_2	4
209	UBXN7	-0.365741	-0.365741	0.00859995	0.0112618	-0.969977	-1.471	21731	2	UBXN7_3; UBXN7_2	4
210	TRIM33	-0.374439	-0.374439	0.00885598	0.0115422	-0.969508	-1.47029	22378	2	TRIM33_4; TRIM33_2	4
211	PRDM15	-0.436853	-0.436853	0.0097163	0.0125757	-0.967847	-1.46777	24552	2	PRDM15_2; PRDM15_4	4
212	RGL2	-0.466509	-0.466509	0.00974043	0.0125757	-0.967805	-1.46771	24613	2	RGL2_2; RGL2_1	4
213	GANC	-0.374128	-0.374128	0.00993513	0.0127671	-0.96745	-1.46717	25105	2	GANC_3; GANC_2	4
214	SDHB	-0.511567	-0.511567	0.0105901	0.0135454	-0.966158	-1.46521	26760	2	SDHB_4; SDHB_2	4
215	EP300	-0.345474	-0.345474	0.0109648	0.0139598	-0.965477	-1.46418	27707	2	EP300_1; EP300_2	4
216	DAXX	-0.365028	-0.365028	0.0111698	0.0141553	-0.965108	-1.46362	28225	2	DAXX_4; DAXX_2	4
217	ELK4	-0.406819	-0.406819	0.0112402	0.0141792	-0.96498	-1.46342	28403	2	ELK4_4; ELK4_1	4
218	STK11	-0.483236	-0.483236	0.0121674	0.0152787	-0.963404	-1.46103	30746	2	STK11_4; STK11_3	4
219	MUTYH	-0.392099	-0.392099	0.0126106	0.015692	-0.962652	-1.45989	31866	2	MUTYH_3; MUTYH_2	4
220	CUL3	-0.571504	-0.571504	0.0125572	0.015692	-0.962737	-1.46002	31731	2	CUL3_3; CUL3_1	3
221	USP9X	-0.437587	-0.437587	0.0128069	0.0158644	-0.962325	-1.4594	32362	2	USP9X_1; USP9X_3	4
222	IPO7	-0.594347	-0.594347	0.0131508	0.0162174	-0.961757	-1.45854	33231	2	IPO7_4; IPO7_3	4
223	NKTR	-0.331343	-0.331343	0.013397	0.0164472	-0.961374	-1.45795	33853	2	NKTR_3; NKTR_2	4
224	DDX59	-0.439355	-0.439355	0.0140562	0.0171798	-0.960338	-1.45638	35519	2	DDX59_3; DDX59_4	3
225	AZIN1	-0.41154	-0.41154	0.0142711	0.0173653	-0.959997	-1.45587	36062	2	AZIN1_4; AZIN1_1	4
226	RAB21	-0.449907	-0.457276	0.0149564	0.018119	-0.913676	-1.53867	38294	3	RAB21_3; RAB21_2; RAB21_4	4
227	ILF2	-0.422882	-0.422882	0.0151219	0.0182392	-0.958649	-1.45382	38212	2	ILF2_4; ILF2_2	4
228	SYK	-0.394678	-0.394678	0.015245	0.0183073	-0.95845	-1.45352	38523	2	SYK_2; SYK_1	4
229	ALG6	-0.384431	-0.384431	0.0154888	0.0185192	-0.958095	-1.45298	39139	2	ALG6_4; ALG6_1	4
230	RPE	-0.421341	-0.483456	0.0155626	0.0185269	-0.912328	-1.5364	39846	3	RPE_3; RPE_2; RPE_4	4
231	CPOX	-0.463724	-0.463724	0.015668	0.018572	-0.957811	-1.45255	39592	2	CPOX_3; CPOX_2	4
232	SLC33A1	-0.492781	-0.492781	0.0158002	0.0186483	-0.957598	-1.45223	39926	2	SLC33A1_2; SLC33A1_1	4
233	XPOT	-0.312415	-0.312415	0.015915	0.0187035	-0.957442	-1.45199	40216	2	XPOT_4; XPOT_3	4
234	SPOP	-0.321742	-0.321742	0.0159969	0.0187198	-0.957314	-1.4518	40423	2	SPOP_1; SPOP_3	4
235	GNA13	-0.427671	-0.427671	0.0163855	0.0190933	-0.956732	-1.45092	41405	2	GNA13_4; GNA13_2	4
236	USP15	-0.407966	-0.407966	0.0165268	0.0191766	-0.956533	-1.45061	41762	2	USP15_4; USP15_3	4
237	PIGL	-0.346841	-0.346841	0.0167662	0.0192112	-0.956179	-1.45008	42367	2	PIGL_3; PIGL_4	4
238	FBXW2	-0.361309	-0.361309	0.0166665	0.0192112	-0.956321	-1.45029	42115	2	FBXW2_1; FBXW2_4	4
239	TMEM189	-0.425226	-0.425226	0.0167567	0.0192112	-0.956193	-1.4501	42343	2	TMEM189_4; TMEM189_1	4
240	RAB14	-0.324533	-0.324533	0.0177804	0.0202016	-0.954674	-1.44779	44930	2	RAB14_1; RAB14_2	4
241	STT3B	-0.360812	-0.360812	0.0178509	0.0202016	-0.954574	-1.44764	45108	2	STT3B_2; STT3B_3	4
242	ARF6	-0.365114	-0.365114	0.017801	0.0202016	-0.954645	-1.44775	44982	2	ARF6_2; ARF6_4	4
243	FAM96A	-0.360529	-0.360529	0.0182415	0.020559	-0.953992	-1.44676	46095	2	FAM96A_4; FAM96A_2	4
244	EGR1	-0.353001	-0.353001	0.0186103	0.0208891	-0.953467	-1.44596	47027	2	EGR1_1; EGR1_3	4
245	IQGAP1	-0.303305	-0.303305	0.0188077	0.0210249	-0.953198	-1.44555	47526	2	IQGAP1_2; IQGAP1_4	4
246	SGMS1	-0.420482	-0.420482	0.0189138	0.0210579	-0.953041	-1.44532	47794	2	SGMS1_1; SGMS1_2	4
247	RBBP5	-0.555513	-0.555513	0.0195098	0.0216338	-0.952204	-1.44405	49300	2	RBBP5_1; RBBP5_2	4
248	INTS12	-0.30899	-0.30899	0.019784	0.0218498	-0.951849	-1.44351	49993	2	INTS12_2; INTS12_3	4
249	SCAF4	-0.351199	-0.351199	0.0201461	0.0221607	-0.951324	-1.44271	50908	2	SCAF4_4; SCAF4_3	4
250	SLC25A28	-0.290229	-0.290229	0.0211382	0.0231594	-0.949947	-1.44062	53415	2	SLC25A28_3; SLC25A28_2	4
251	KLHL28	-0.318511	-0.318511	0.021638	0.0236129	-0.94928	-1.43961	54678	2	KLHL28_4; KLHL28_3	4
252	PAN3	-0.318659	-0.318659	0.0219692	0.0238796	-0.94884	-1.43895	55515	2	PAN3_2; PAN3_3	4
253	GPX7	-0.404128	-0.404128	0.0224377	0.0242928	-0.948229	-1.43802	56699	2	GPX7_4; GPX7_3	4
254	CINP	-0.288177	-0.288177	0.0227128	0.0243985	-0.94786	-1.43746	57394	2	CINP_3; CINP_1	4
255	FECH	-0.524724	-0.524724	0.0226874	0.0243985	-0.947888	-1.4375	57330	2	FECH_3; FECH_4	4
256	FDFT1	-0.338379	-0.338379	0.0233689	0.0250056	-0.946966	-1.4361	59052	2	FDFT1_3; FDFT1_4	4
257	OR6N2	-0.405135	-0.405135	0.023989	0.0255697	-0.946185	-1.43492	60619	2	OR6N2_3; OR6N2_2	4
258	JUNB	-0.324319	-0.324319	0.0241136	0.0256033	-0.946015	-1.43466	60934	2	JUNB_1; JUNB_4	4
259	PTK2B	-0.322262	-0.322262	0.0256788	0.0271602	-0.944041	-1.43167	64889	2	PTK2B_4; PTK2B_2	4
260	STOML2	-0.313971	-0.313971	0.0269858	0.0284334	-0.942409	-1.42919	68192	2	STOML2_4; STOML2_1	4
261	XPNPEP1	-0.301096	-0.301096	0.0278671	0.0292498	-0.941373	-1.42762	70419	2	XPNPEP1_3; XPNPEP1_4	4
262	KCNU1	-0.291333	-0.291333	0.0281077	0.0293902	-0.941075	-1.42717	71027	2	KCNU1_3; KCNU1_1	4
263	METAP1	-0.28222	-0.28222	0.0286586	0.0298527	-0.940436	-1.4262	72419	2	METAP1_3; METAP1_2	4
264	BPTF	-0.526027	-0.526027	0.0287919	0.0298784	-0.94028	-1.42596	72756	2	BPTF_3; BPTF_2	4
265	KLF6	-0.297252	-0.297252	0.0289969	0.029978	-0.940024	-1.42558	73274	2	KLF6_2; KLF6_3	4
266	TMEM127	-0.302706	-0.302706	0.031065	0.0319958	-0.937611	-1.42192	78500	2	TMEM127_3; TMEM127_4	4
267	BRAP	-0.274743	-0.274743	0.0345122	0.0354136	-0.933736	-1.41604	87211	2	BRAP_4; BRAP_3	4
268	XPO4	-0.272537	-0.272537	0.0377635	0.0386058	-0.93013	-1.41057	95427	2	XPO4_2; XPO4_1	4
269	BRD2	-0.305943	-0.305943	0.0400247	0.0407659	-0.927773	-1.407	101141	2	BRD2_2; BRD2_4	4
270	TRIM28	-0.273106	-0.273106	0.0434398	0.044081	-0.92431	-1.40175	109771	2	TRIM28_1; TRIM28_3	4
271	SIAH1	-0.417116	-0.417116	0.0449471	0.0454429	-0.922805	-1.39946	113580	2	SIAH1_1; SIAH1_4	4
272	VPS54	-0.442789	-0.442789	0.0476096	0.0479584	-0.920221	-1.39555	120308	2	VPS54_4; VPS54_2	4
273	RUFY1	-0.255138	-0.255138	0.052754	0.0529466	-0.915438	-1.38829	133308	2	RUFY1_4; RUFY1_1	4
274	CUEDC2	-0.229534	-0.229534	0.0887846	0.0887846	-0.885982	-1.34362	224357	2	CUEDC2_1; CUEDC2_4	4

## Sheet: Enriched PhagoNeg vs Input
	GeneName	aLFC	medLFC	pval	padj	ES	NES	nMoreExtreme	size	leadingEdge	totalSize
0	SIK3	1.01784	0.982562	3.94198e-07	1.78748e-05	0.998481	1.83258	0	4	SIK3_4; SIK3_3; SIK3_1; SIK3_2	4
1	ALG1	1.01362	0.950058	3.94198e-07	1.78748e-05	0.99885	1.83325	0	4	ALG1_2; ALG1_4; ALG1_1; ALG1_3	4
2	ALG13	0.942618	0.883731	3.96416e-07	1.78748e-05	0.998879	1.68755	0	3	ALG13_1; ALG13_3; ALG13_2	4
3	TPT1	0.869899	0.819146	7.92832e-07	1.78748e-05	0.998552	1.687	1	3	TPT1_2; TPT1_1; TPT1_3	4
4	DOHH	0.82635	0.804641	7.88395e-07	1.78748e-05	0.995145	1.82645	1	4	DOHH_4; DOHH_2; DOHH_1; DOHH_3	4
5	TCEB2	0.875192	0.799201	7.92832e-07	1.78748e-05	0.998453	1.68683	1	3	TCEB2_3; TCEB2_2; TCEB2_1	4
6	N6AMT1	0.780743	0.77535	7.88395e-07	1.78748e-05	0.995301	1.82674	1	4	N6AMT1_3; N6AMT1_1; N6AMT1_4; N6AMT1_2	4
7	MIDN	0.712533	0.730756	7.88395e-07	1.78748e-05	0.994506	1.82528	1	4	MIDN_2; MIDN_4; MIDN_1; MIDN_3	4
8	KEAP1	0.701237	0.70477	7.88395e-07	1.78748e-05	0.993598	1.82361	1	4	KEAP1_4; KEAP1_2; KEAP1_1; KEAP1_3	4
9	ACTR3	0.675938	0.654283	7.88395e-07	1.78748e-05	0.993981	1.82432	1	4	ACTR3_1; ACTR3_2; ACTR3_3; ACTR3_4	4
10	MPI	0.636478	0.632681	7.88395e-07	1.78748e-05	0.992959	1.82244	1	4	MPI_2; MPI_1; MPI_4; MPI_3	4
11	PIK3R5	0.651171	0.667629	1.18259e-06	2.44403e-05	0.992348	1.82132	2	4	PIK3R5_1; PIK3R5_4; PIK3R5_3; PIK3R5_2	4
12	DHPS	0.764572	0.818633	1.57679e-06	3.00803e-05	0.991326	1.81944	3	4	DHPS_1; DHPS_3; DHPS_4; DHPS_2	4
13	ARF4	0.712584	0.667345	2.77491e-06	4.91556e-05	0.996181	1.68299	6	3	ARF4_3; ARF4_2; ARF4_4	4
14	DPAGT1	0.881128	0.919052	4.75699e-06	6.35447e-05	0.995401	1.68167	11	3	DPAGT1_2; DPAGT1_4; DPAGT1_1	4
15	LAMTOR5	0.70008	0.731642	4.33617e-06	6.35447e-05	0.988104	1.81353	10	4	LAMTOR5_4; LAMTOR5_3; LAMTOR5_1; LAMTOR5_2	4
16	RPP30	0.666083	0.699908	5.12457e-06	6.35447e-05	0.986997	1.8115	12	4	RPP30_2; RPP30_3; RPP30_1; RPP30_4	4
17	SLC39A7	0.638903	0.601792	5.12457e-06	6.35447e-05	0.986769	1.81108	12	4	SLC39A7_2; SLC39A7_1; SLC39A7_3; SLC39A7_4	4
18	ARPC4	0.585636	0.581037	5.12457e-06	6.35447e-05	0.987082	1.81165	12	4	ARPC4_4; ARPC4_2; ARPC4_3; ARPC4_1	4
19	MORC3	0.531705	0.525437	5.12457e-06	6.35447e-05	0.987749	1.81288	12	4	MORC3_2; MORC3_1; MORC3_4; MORC3_3	4
20	RFT1	0.660693	0.693753	5.51877e-06	6.5174e-05	0.986457	1.81051	13	4	RFT1_3; RFT1_2; RFT1_4; RFT1_1	4
21	VHL	0.53218	0.50086	7.09556e-06	7.99863e-05	0.985194	1.80819	17	4	VHL_1; VHL_2; VHL_3; VHL_4	4
22	PSMD13	0.602063	0.600971	8.72115e-06	9.40368e-05	0.994577	1.68028	21	3	PSMD13_3; PSMD13_4; PSMD13_1	4
23	TIPARP	0.71892	0.75493	1.07032e-05	0.000102092	0.994251	1.67973	26	3	TIPARP_4; TIPARP_2; TIPARP_1	4
24	PIK3C3	0.698101	0.725524	1.07032e-05	0.000102092	0.994166	1.67959	26	3	PIK3C3_4; PIK3C3_1; PIK3C3_2	4
25	PMM2	0.779759	0.696066	1.07032e-05	0.000102092	0.994222	1.67968	26	3	PMM2_1; PMM2_4; PMM2_2	4
26	DYRK1A	0.598468	0.642827	1.22201e-05	0.000112244	0.982269	1.80282	30	4	DYRK1A_3; DYRK1A_1; DYRK1A_4; DYRK1A_2	4
27	SETD1B	0.72275	0.656917	1.38746e-05	0.000122889	0.993541	1.67853	34	3	SETD1B_2; SETD1B_3; SETD1B_1	4
28	NOL7	0.894923	0.894923	1.95283e-05	0.000161434	0.998808	1.51563	48	2	NOL7_3; NOL7_2	4
29	PGM3	0.565165	0.563966	1.9028e-05	0.000161434	0.992831	1.67733	47	3	PGM3_3; PGM3_2; PGM3_1	4
30	DOLK	0.748466	0.823929	2.08925e-05	0.00016714	0.978678	1.79623	52	4	DOLK_3; DOLK_4; DOLK_1; DOLK_2	4
31	CHD2	0.626773	0.589776	2.8542e-05	0.0002212	0.99161	1.67527	71	3	CHD2_1; CHD2_4; CHD2_2	4
32	ELP5	0.411315	0.398793	3.50836e-05	0.000263659	0.975484	1.79037	88	4	ELP5_3; ELP5_1; ELP5_4; ELP5_2	4
33	ACTR2	0.883248	0.883248	4.42375e-05	0.000313454	0.998197	1.5147	110	2	ACTR2_3; ACTR2_2	4
34	TSR1	0.813538	0.813538	4.42375e-05	0.000313454	0.998211	1.51473	110	2	TSR1_3; TSR1_2	4
35	NSD1	0.551789	0.514851	4.67771e-05	0.000322242	0.990191	1.67287	117	3	NSD1_3; NSD1_4; NSD1_2	3
36	NELFA	0.514011	0.525346	4.83628e-05	0.000324161	0.989893	1.67237	121	3	NELFA_2; NELFA_3; NELFA_1	4
37	VPS16	0.643552	0.702538	5.40051e-05	0.000352454	0.972389	1.78469	136	4	VPS16_4; VPS16_2; VPS16_1; VPS16_3	4
38	CCDC22	0.496856	0.469023	6.54087e-05	0.000415932	0.988345	1.66975	164	3	CCDC22_4; CCDC22_3; CCDC22_2	4
39	STAG2	0.474782	0.494215	0.000102672	0.000636565	0.986046	1.66587	258	3	STAG2_1; STAG2_3; STAG2_4	4
40	HYOU1	0.706593	0.706593	0.000115575	0.000640115	0.997033	1.51294	289	2	HYOU1_2; HYOU1_4	4
41	VPS41	0.588665	0.561101	0.000114564	0.000640115	0.985407	1.66479	288	3	VPS41_1; VPS41_3; VPS41_2	4
42	CTNNBL1	0.568821	0.556628	0.00011615	0.000640115	0.98535	1.66469	292	3	CTNNBL1_4; CTNNBL1_3; CTNNBL1_2	4
43	MATR3	0.471549	0.442389	0.00010624	0.000640115	0.98596	1.66572	267	3	MATR3_2; MATR3_3; MATR3_1	4
44	ANKS1A	0.353114	0.325581	0.000115894	0.000640115	0.965476	1.772	293	4	ANKS1A_3; ANKS1A_2; ANKS1A_1; ANKS1A_4	4
45	BRD2	0.480775	0.452234	0.000149052	0.000803587	0.983888	1.66222	375	3	BRD2_4; BRD2_1; BRD2_3	4
46	FBXW2	0.458247	0.447717	0.00015492	0.000817449	0.963318	1.76804	392	4	FBXW2_3; FBXW2_4; FBXW2_2; FBXW2_1	4
47	MAFB	0.605431	0.654211	0.000158566	0.00081926	0.983476	1.66153	399	3	MAFB_2; MAFB_4; MAFB_3	4
48	PPP1R21	0.514385	0.52967	0.000177991	0.000900852	0.982894	1.66054	448	3	PPP1R21_1; PPP1R21_2; PPP1R21_3	4
49	SEL1L	0.446911	0.447422	0.000188032	0.000927209	0.961416	1.76455	476	4	SEL1L_3; SEL1L_4; SEL1L_2; SEL1L_1	4
50	RBBP5	0.469903	0.422467	0.000190676	0.000927209	0.982454	1.6598	480	3	RBBP5_3; RBBP5_4; RBBP5_1	4
51	HDAC3	0.708329	0.708329	0.000207637	0.00099027	0.995784	1.51104	520	2	HDAC3_3; HDAC3_2	4
52	LAMTOR4	0.711009	0.711009	0.000252273	0.00115859	0.995344	1.51037	632	2	LAMTOR4_1; LAMTOR4_2	4
53	LAMTOR2	0.685726	0.685726	0.000249882	0.00115859	0.995372	1.51042	626	2	LAMTOR2_2; LAMTOR2_1	4
54	POP7	0.647209	0.647209	0.000259845	0.00117167	0.995287	1.51029	651	2	POP7_4; POP7_3	4
55	NAA30	0.472005	0.402354	0.000287402	0.00127278	0.979487	1.65479	724	3	NAA30_4; NAA30_3; NAA30_1	4
56	EPC2	0.770761	0.770761	0.0002993	0.001295	0.994989	1.50984	750	2	EPC2_1; EPC2_4	4
57	GNB1L	0.451195	0.461294	0.000302862	0.001295	0.97909	1.65412	763	3	GNB1L_1; GNB1L_3; GNB1L_2	3
58	LAMTOR1	0.481804	0.486251	0.000314754	0.00132304	0.978721	1.65349	793	3	LAMTOR1_2; LAMTOR1_3; LAMTOR1_4	4
59	VPS18	0.623667	0.623667	0.000347922	0.00141826	0.994577	1.50921	872	2	VPS18_3; VPS18_4	4
60	PIK3CG	0.544275	0.525246	0.000348846	0.00141826	0.97794	1.65217	879	3	PIK3CG_4; PIK3CG_2; PIK3CG_3	4
61	WDR61	0.708007	0.708007	0.000368247	0.00147299	0.994407	1.50895	923	2	WDR61_4; WDR61_2	4
62	AUP1	0.431848	0.371503	0.000399191	0.00157142	0.976762	1.65018	1006	3	AUP1_2; AUP1_3; AUP1_1	4
63	DPY30	0.676566	0.763656	0.000418219	0.00157899	0.976435	1.64963	1054	3	DPY30_4; DPY30_2; DPY30_3	4
64	EIF5	0.613214	0.613214	0.00041926	0.00157899	0.993995	1.50833	1051	2	EIF5_2; EIF5_1	4
65	TRIM28	0.528514	0.585957	0.000420215	0.00157899	0.951748	1.7468	1065	4	TRIM28_3; TRIM28_2; TRIM28_4; TRIM28_1	4
66	SMARCB1	0.608566	0.607565	0.000428922	0.00158765	0.976151	1.64915	1081	3	SMARCB1_1; SMARCB1_3; SMARCB1_4	4
67	KIAA0196	0.293934	0.296314	0.000452145	0.001649	0.950499	1.74451	1146	4	KIAA0196_1; KIAA0196_2; KIAA0196_3; KIAA0196_4	4
68	ENY2	0.649839	0.649839	0.000466287	0.00165905	0.993612	1.50775	1169	2	ENY2_1; ENY2_2	4
69	LCMT1	0.588025	0.588025	0.00046828	0.00165905	0.993598	1.50772	1174	2	LCMT1_4; LCMT1_2	4
70	PAXIP1	0.533857	0.55023	0.00051098	0.00177506	0.974576	1.64649	1288	3	PAXIP1_1; PAXIP1_2; PAXIP1_4	4
71	SUZ12	0.392048	0.390981	0.000515341	0.00177506	0.974519	1.64639	1299	3	SUZ12_2; SUZ12_3; SUZ12_4	4
72	RAB5C	0.663531	0.663531	0.000531248	0.00179713	0.993215	1.50714	1332	2	RAB5C_2; RAB5C_3	4
73	PBRM1	0.575736	0.575736	0.000537625	0.00179713	0.993172	1.50708	1348	2	PBRM1_2; PBRM1_3	4
74	PSMD11	0.621004	0.45019	0.000543486	0.00179713	0.974022	1.64555	1370	3	PSMD11_1; PSMD11_2; PSMD11_4	4
75	WDR46	0.747615	0.747615	0.00056074	0.00182978	0.993016	1.50684	1406	2	WDR46_4; WDR46_3	4
76	PDPK1	0.607105	0.607105	0.000605376	0.00194978	0.992704	1.50637	1518	2	PDPK1_2; PDPK1_3	4
77	P4HB	0.435847	0.401127	0.000625148	0.00198765	0.97256	1.64308	1576	3	P4HB_1; P4HB_2; P4HB_4	4
78	STK11	0.629616	0.629616	0.000667548	0.0020423	0.992349	1.50583	1674	2	STK11_4; STK11_3	4
79	TMEM258	0.600688	0.600688	0.000681098	0.0020423	0.992249	1.50568	1708	2	TMEM258_3; TMEM258_4	4
80	EIF3H	0.552532	0.552532	0.000652403	0.0020423	0.992434	1.50596	1636	2	EIF3H_3; EIF3H_2	4
81	PELP1	0.541635	0.541635	0.000684286	0.0020423	0.992221	1.50564	1716	2	PELP1_2; PELP1_3	4
82	COMMD2	0.412291	0.430861	0.000691746	0.0020423	0.971665	1.64157	1744	3	COMMD2_4; COMMD2_3; COMMD2_1	4
83	TMEM208	0.415319	0.377642	0.000679597	0.0020423	0.944338	1.7332	1723	4	TMEM208_4; TMEM208_3; TMEM208_2; TMEM208_1	4
84	KTI12	0.365212	0.356439	0.000702449	0.0020495	0.971523	1.64133	1771	3	KTI12_1; KTI12_2; KTI12_4	4
85	CTDNEP1	0.964353	0.964353	0.000754429	0.00207887	0.991795	1.50499	1892	2	CTDNEP1_2; CTDNEP1_4	4
86	SMARCA5	0.663855	0.663855	0.000745262	0.00207887	0.991866	1.5051	1869	2	SMARCA5_2; SMARCA5_1	4
87	SCFD1	0.555843	0.555843	0.000732111	0.00207887	0.991951	1.50523	1836	2	SCFD1_2; SCFD1_4	4
88	PTPMT1	0.404924	0.389549	0.000749623	0.00207887	0.970771	1.64006	1890	3	PTPMT1_1; PTPMT1_2; PTPMT1_4	4
89	CEBPB	0.341977	0.338568	0.000724252	0.00207887	0.971183	1.64076	1826	3	CEBPB_4; CEBPB_3; CEBPB_2	4
90	POLR1A	0.745733	0.745733	0.000825766	0.00217862	0.991398	1.50439	2071	2	POLR1A_1; POLR1A_2	4
91	THOC3	0.580082	0.580082	0.000820585	0.00217862	0.991426	1.50443	2058	2	THOC3_4; THOC3_3	4
92	INO80D	0.512525	0.539118	0.000820978	0.00217862	0.969664	1.63819	2070	3	INO80D_4; INO80D_3; INO80D_1	4
93	VPS8	0.411653	0.382326	0.000814412	0.00217862	0.941456	1.72791	2065	4	VPS8_1; VPS8_4; VPS8_3; VPS8_2	4
94	MTOR	0.585919	0.585919	0.000853265	0.00221662	0.99127	1.50419	2140	2	MTOR_4; MTOR_2	4
95	POP5	0.526311	0.526311	0.000858048	0.00221662	0.991241	1.50415	2152	2	POP5_2; POP5_1	4
96	FDX1L	0.519171	0.519171	0.000868808	0.00222128	0.99117	1.50404	2179	2	FDX1L_4; FDX1L_2	4
97	UTP23	0.583322	0.583322	0.000900293	0.00225142	0.991014	1.5038	2258	2	UTP23_1; UTP23_2	4
98	HECTD1	0.467398	0.534246	0.000913739	0.00225142	0.968486	1.6362	2304	3	HECTD1_3; HECTD1_4; HECTD1_1	4
99	TBC1D10B	0.523021	0.518282	0.00091691	0.00225142	0.968457	1.63615	2312	3	TBC1D10B_4; TBC1D10B_2; TBC1D10B_1	3
100	COLGALT1	0.375492	0.399715	0.00090145	0.00225142	0.968642	1.63646	2273	3	COLGALT1_3; COLGALT1_4; COLGALT1_2	4
101	RPS6KA1	0.368589	0.385727	0.00100293	0.0024385	0.967279	1.63416	2529	3	RPS6KA1_4; RPS6KA1_3; RPS6KA1_1	4
102	RAB14	0.407333	0.435548	0.00103227	0.00248546	0.966952	1.63361	2603	3	RAB14_2; RAB14_1; RAB14_4	4
103	EIF5A	0.657714	0.657714	0.00114659	0.0026553	0.989793	1.50195	2876	2	EIF5A_2; EIF5A_1	2
104	VPS33A	0.577912	0.614559	0.00117775	0.0026553	0.965277	1.63078	2970	3	VPS33A_4; VPS33A_1; VPS33A_2	4
105	RPS14	0.55581	0.55581	0.00116651	0.0026553	0.989694	1.5018	2926	2	RPS14_2; RPS14_4	4
106	ILF3	0.551579	0.551579	0.00115257	0.0026553	0.989765	1.50191	2891	2	ILF3_3; ILF3_2	4
107	DGCR8	0.520357	0.520357	0.00112347	0.0026553	0.989907	1.50212	2818	2	DGCR8_2; DGCR8_3	4
108	C11orf57	0.482011	0.44954	0.00114842	0.0026553	0.965575	1.63128	2896	3	C11orf57_3; C11orf57_2; C11orf57_1	4
109	C10orf76	0.49553	0.409653	0.001173	0.0026553	0.965334	1.63088	2958	3	C10orf76_2; C10orf76_4; C10orf76_3	4
110	IPO11	0.506032	0.506032	0.00119919	0.00265536	0.989524	1.50154	3008	2	IPO11_4; IPO11_2	4
111	ASH2L	0.487182	0.487182	0.00119362	0.00265536	0.989552	1.50159	2994	2	ASH2L_4; ASH2L_3	4
112	POLR1D	0.572806	0.572806	0.0012263	0.00269134	0.989396	1.50135	3076	2	POLR1D_3; POLR1D_4	4
113	WASF2	0.44254	0.462824	0.00124554	0.00270959	0.964468	1.62941	3141	3	WASF2_2; WASF2_3; WASF2_4	4
114	EPC1	0.52451	0.52451	0.0012801	0.00276056	0.989126	1.50094	3211	2	EPC1_1; EPC1_2	4
115	FURIN	0.532955	0.532955	0.00132912	0.00284156	0.988899	1.50059	3334	2	FURIN_1; FURIN_3	4
116	GCLC	0.428228	0.471398	0.00138865	0.00292267	0.962907	1.62678	3502	3	GCLC_1; GCLC_3; GCLC_2	4
117	SIAH1	0.345823	0.346824	0.00139063	0.00292267	0.962893	1.62675	3507	3	SIAH1_3; SIAH1_4; SIAH1_1	4
118	METAP2	0.479798	0.479798	0.00140603	0.00293022	0.98853	1.50003	3527	2	METAP2_2; METAP2_1	4
119	FXN	0.472693	0.472693	0.00151045	0.00307043	0.988019	1.49926	3789	2	FXN_3; FXN_4	4
120	SPOP	0.467312	0.467312	0.00150647	0.00307043	0.988033	1.49928	3779	2	SPOP_2; SPOP_1	4
121	C21orf59	0.410797	0.429753	0.00149647	0.00307043	0.961771	1.62486	3774	3	C21orf59_3; C21orf59_2; C21orf59_4	4
122	RAB7A	0.502091	0.502091	0.00156067	0.00314671	0.98782	1.49896	3915	2	RAB7A_2; RAB7A_3	4
123	CMTR1	0.552079	0.552079	0.00166189	0.00332379	0.987437	1.49838	4169	2	CMTR1_4; CMTR1_2	4
124	COMMD4	0.396669	0.414013	0.00168873	0.00335045	0.960124	1.62207	4259	3	COMMD4_2; COMMD4_4; COMMD4_3	4
125	ERP44	0.471049	0.471049	0.00176352	0.00347106	0.987011	1.49773	4424	2	ERP44_2; ERP44_1	4
126	IPO9	0.583693	0.583693	0.00177986	0.00347564	0.98694	1.49762	4465	2	IPO9_1; IPO9_2	4
127	LYRM4	0.440375	0.440375	0.00192612	0.00373187	0.986316	1.49667	4832	2	LYRM4_2; LYRM4_4	4
128	PTK2B	0.519655	0.519655	0.00203612	0.00387391	0.985833	1.49594	5108	2	PTK2B_1; PTK2B_4	4
129	AHCY	0.507287	0.507287	0.00203851	0.00387391	0.985819	1.49592	5114	2	AHCY_3; AHCY_2	4
130	DNTTIP1	0.393793	0.438622	0.0020463	0.00387391	0.957186	1.61711	5161	3	DNTTIP1_3; DNTTIP1_2; DNTTIP1_1	4
131	CCDC101	0.493068	0.493068	0.00237408	0.00446039	0.984598	1.49407	5956	2	CCDC101_3; CCDC101_2	4
132	TLN1	0.458906	0.458906	0.00244223	0.00455393	0.984371	1.49372	6127	2	TLN1_4; TLN1_2	4
133	CHD8	0.434269	0.434269	0.00255222	0.00472352	0.984002	1.49316	6403	2	CHD8_2; CHD8_4	4
134	RAB35	0.439294	0.439294	0.00264468	0.00482266	0.983718	1.49273	6635	2	RAB35_4; RAB35_3	4
135	C12orf4	0.421156	0.421156	0.00263392	0.00482266	0.983746	1.49278	6608	2	C12orf4_2; C12orf4_3	4
136	SEC63	0.440708	0.440708	0.00266581	0.00482569	0.983633	1.4926	6688	2	SEC63_1; SEC63_4	4
137	RABGEF1	0.55145	0.55145	0.00273356	0.00487714	0.983405	1.49226	6858	2	RABGEF1_3; RABGEF1_4	4
138	TAF3	0.532611	0.532611	0.00272957	0.00487714	0.98342	1.49228	6848	2	TAF3_1; TAF3_2	4
139	LAMTOR3	0.565508	0.565508	0.00278935	0.00492602	0.983235	1.492	6998	2	LAMTOR3_1; LAMTOR3_3	4
140	CSK	0.321158	0.331967	0.00280068	0.00492602	0.951664	1.60778	7064	3	CSK_4; CSK_2; CSK_3	4
141	ELOF1	0.433426	0.433426	0.00287305	0.00501771	0.982937	1.49155	7208	2	ELOF1_4; ELOF1_2	4
142	TRAF3	0.471116	0.471116	0.00292844	0.0050787	0.982767	1.49129	7347	2	TRAF3_2; TRAF3_1	4
143	APMAP	0.411005	0.411005	0.00295714	0.00509285	0.982667	1.49114	7419	2	APMAP_2; APMAP_4	4
144	PNISR	0.406354	0.406354	0.00300257	0.00513543	0.98254	1.49094	7533	2	PNISR_3; PNISR_2	4
145	MEF2C	0.347826	0.32923	0.00303258	0.00515124	0.950202	1.60531	7649	3	MEF2C_1; MEF2C_4; MEF2C_2	4
146	ZRANB1	0.410308	0.410308	0.00319985	0.00539838	0.981887	1.48995	8028	2	ZRANB1_2; ZRANB1_3	4
147	BPTF	0.596373	0.596373	0.00325285	0.00544664	0.981702	1.48967	8161	2	BPTF_4; BPTF_2	4
148	VPS45	0.441314	0.441314	0.00327238	0.00544664	0.981617	1.48954	8210	2	VPS45_2; VPS45_3	4
149	GRB2	0.575334	0.575334	0.00339035	0.00560537	0.981262	1.48901	8506	2	GRB2_1; GRB2_4	4
150	MAPKAP1	0.401565	0.401565	0.00348241	0.00571945	0.980978	1.48857	8737	2	MAPKAP1_1; MAPKAP1_4	4
151	SOD2	0.427368	0.427368	0.00350712	0.00572214	0.980907	1.48847	8799	2	SOD2_1; SOD2_2	4
152	BRK1	0.471488	0.471488	0.00358284	0.00580748	0.98068	1.48812	8989	2	BRK1_4; BRK1_2	4
153	ILF2	0.535625	0.535625	0.00360635	0.00580763	0.980595	1.48799	9048	2	ILF2_3; ILF2_4	4
154	DPH1	0.392836	0.392836	0.00395547	0.00632875	0.979587	1.48646	9924	2	DPH1_3; DPH1_4	4
155	RAE1	0.430549	0.430549	0.00402561	0.00639969	0.979402	1.48618	10100	2	RAE1_4; RAE1_3	4
156	MEF2D	0.540558	0.540558	0.00408141	0.00644706	0.979246	1.48595	10240	2	MEF2D_1; MEF2D_4	4
157	VMA21	0.541996	0.541996	0.00416311	0.00645281	0.979019	1.4856	10445	2	VMA21_3; VMA21_2	4
158	WDR59	0.388363	0.388363	0.00415673	0.00645281	0.979033	1.48562	10429	2	WDR59_1; WDR59_2	4
159	MSL2	0.362461	0.386881	0.00412867	0.00645281	0.943941	1.59473	10414	3	MSL2_3; MSL2_1; MSL2_4	4
160	CTU2	0.393274	0.393274	0.00423803	0.00652815	0.978806	1.48528	10633	2	CTU2_4; CTU2_3	4
161	TRMT61A	0.470474	0.470474	0.00427191	0.00653971	0.978721	1.48515	10718	2	TRMT61A_1; TRMT61A_3	4
162	PHIP	0.410065	0.410065	0.00433567	0.00659661	0.978551	1.48489	10878	2	PHIP_4; PHIP_2	4
163	PRKAR1A	0.513317	0.620533	0.00446404	0.0067505	0.942224	1.59183	11260	3	PRKAR1A_2; PRKAR1A_3; PRKAR1A_1	4
164	NLE1	0.866953	0.866953	0.00458197	0.00688684	0.977912	1.48392	11496	2	NLE1_2; NLE1_3	4
165	HGS	0.523485	0.523485	0.00471149	0.00703886	0.977571	1.4834	11821	2	HGS_3; HGS_4	4
166	CTU1	0.418565	0.418565	0.00495898	0.00733511	0.976876	1.48235	12442	2	CTU1_1; CTU1_2	4
167	SIRT6	0.393671	0.393671	0.00496895	0.00733511	0.976847	1.48231	12467	2	SIRT6_1; SIRT6_3	4
168	FCHO2	0.450349	0.450349	0.00505503	0.00736942	0.97662	1.48196	12683	2	FCHO2_3; FCHO2_2	4
169	EPRS	0.437307	0.437307	0.00503351	0.00736942	0.976677	1.48205	12629	2	EPRS_1; EPRS_4	4
170	SLC6A8	0.389201	0.389201	0.00508133	0.00736942	0.976549	1.48185	12749	2	SLC6A8_3; SLC6A8_4	4
171	AMBRA1	0.521224	0.521224	0.00530212	0.00763672	0.976024	1.48106	13303	2	AMBRA1_2; AMBRA1_3	4
172	METAP1	0.370039	0.370039	0.00532723	0.00763672	0.975953	1.48095	13366	2	METAP1_2; METAP1_1	4
173	ATP6V0E1	0.536236	0.536236	0.00553128	0.00788366	0.97547	1.48022	13878	2	ATP6V0E1_4; ATP6V0E1_1	4
174	UTY	0.468402	0.468402	0.00560979	0.00794988	0.975271	1.47992	14075	2	UTY_1; UTY_2	4
175	MICALL1	0.356681	0.356681	0.00579113	0.00816022	0.974803	1.4792	14530	2	MICALL1_3; MICALL1_4	4
176	MLLT1	0.431809	0.431809	0.00585011	0.00819676	0.974647	1.47897	14678	2	MLLT1_2; MLLT1_1	4
177	LSM12	0.395201	0.395201	0.00591985	0.00824788	0.974462	1.47869	14853	2	LSM12_3; LSM12_1	4
178	MOCS3	0.386334	0.386334	0.00617691	0.00855795	0.973838	1.47774	15498	2	MOCS3_4; MOCS3_3	4
179	LOH12CR1	0.525923	0.525923	0.00638056	0.00879099	0.973398	1.47707	16009	2	LOH12CR1_4; LOH12CR1_2	4
180	PYROXD1	0.365439	0.365439	0.00643596	0.00881833	0.97327	1.47688	16148	2	PYROXD1_2; PYROXD1_4	4
181	SEPHS2	0.353227	0.353227	0.00664758	0.00905824	0.972787	1.47615	16679	2	SEPHS2_1; SEPHS2_3	4
182	TIMM10	0.396118	0.396118	0.00693293	0.00935943	0.972106	1.47511	17395	2	TIMM10_2; TIMM10_4	4
183	BACH1	0.376197	0.376197	0.00694409	0.00935943	0.972078	1.47507	17423	2	BACH1_2; BACH1_4	4
184	SLC25A37	0.356679	0.356679	0.00700865	0.00939538	0.971921	1.47483	17585	2	SLC25A37_2; SLC25A37_1	4
185	RTTN	0.342982	0.342982	0.00736734	0.00982311	0.971112	1.4736	18485	2	RTTN_1; RTTN_3	4
186	RCE1	0.367826	0.367826	0.00760486	0.0100787	0.970573	1.47279	19081	2	RCE1_3; RCE1_1	4
187	SREBF2	0.355121	0.355121	0.00764033	0.0100787	0.970502	1.47268	19170	2	SREBF2_2; SREBF2_1	4
188	NCOA2	0.356988	0.356988	0.00790376	0.0103711	0.969948	1.47184	19831	2	NCOA2_1; NCOA2_2	4
189	RPN2	0.363228	0.363228	0.00837364	0.0109298	0.968969	1.47035	21010	2	RPN2_1; RPN2_2	4
190	DERL2	0.350199	0.350199	0.0084924	0.0110268	0.968713	1.46996	21308	2	DERL2_3; DERL2_1	4
191	THAP11	0.370126	0.395339	0.00858558	0.0110841	0.926182	1.56473	21657	3	THAP11_3; THAP11_1; THAP11_2	4
192	HSD17B2	0.393657	0.393657	0.00862591	0.0110841	0.968429	1.46953	21643	2	HSD17B2_3; HSD17B2_4	4
193	HUS1	0.51859	0.51859	0.00878971	0.0112363	0.968103	1.46904	22054	2	HUS1_2; HUS1_4	4
194	STT3B	0.384693	0.384693	0.00915796	0.011647	0.967379	1.46794	22978	2	STT3B_4; STT3B_2	4
195	CSNK1A1	0.457089	0.457089	0.00929346	0.011704	0.967109	1.46753	23318	2	CSNK1A1_2; CSNK1A1_4	4
196	WDFY3	0.340605	0.340605	0.0093915	0.011704	0.966896	1.46721	23564	2	WDFY3_3; WDFY3_1	4
197	CLPP	0.332309	0.332309	0.00938193	0.011704	0.96691	1.46723	23540	2	CLPP_2; CLPP_4	4
198	APBB1IP	0.329359	0.329359	0.00930701	0.011704	0.967081	1.46749	23352	2	APBB1IP_3; APBB1IP_1	4
199	MGAT1	0.455149	0.455149	0.00972826	0.012063	0.966215	1.46617	24409	2	MGAT1_2; MGAT1_3	4
200	DPM2	0.354586	0.354586	0.0099076	0.0122243	0.96586	1.46563	24859	2	DPM2_2; DPM2_3	4
201	ARF1	0.36237	0.36237	0.0104831	0.0128703	0.964809	1.46404	26303	2	ARF1_3; ARF1_4	4
202	SLC8A2	0.35749	0.35749	0.010615	0.0129681	0.964554	1.46365	26634	2	SLC8A2_2; SLC8A2_1	4
203	VPS39	0.593267	0.593267	0.0110203	0.0133972	0.963787	1.46249	27651	2	VPS39_2; VPS39_3	4
204	ALG11	0.356476	0.356476	0.0111534	0.0134929	0.963546	1.46212	27985	2	ALG11_1; ALG11_3	4
205	PITPNB	0.376409	0.376409	0.0115002	0.0138448	0.962921	1.46117	28855	2	PITPNB_2; PITPNB_3	4
206	ELP6	0.347544	0.347544	0.0126276	0.0151287	0.960906	1.45812	31684	2	ELP6_2; ELP6_1	4
207	MEF2BNB	0.357644	0.366891	0.0127087	0.0151527	0.914287	1.54463	32058	3	MEF2BNB_3; MEF2BNB_2; MEF2BNB_1	4
208	PSAP	0.333594	0.333594	0.0131593	0.0156148	0.959983	1.45672	33018	2	PSAP_1; PSAP_2	4
209	FBRS	0.418974	0.418974	0.0134406	0.0158727	0.959486	1.45596	33724	2	FBRS_1; FBRS_2	4
210	HDAC9	0.361364	0.361364	0.0140747	0.0165428	0.958436	1.45437	35315	2	HDAC9_1; HDAC9_3	4
211	TAF1C	0.427151	0.427151	0.0148383	0.017358	0.957186	1.45247	37231	2	TAF1C_4; TAF1C_2	4
212	TM2D1	0.308975	0.308975	0.0150037	0.0174691	0.956903	1.45204	37646	2	TM2D1_1; TM2D1_4	4
213	TBL3	0.437661	0.437661	0.0154301	0.0178816	0.956264	1.45107	38716	2	TBL3_1; TBL3_4	4
214	C6	0.308207	0.308207	0.0156314	0.0180306	0.955923	1.45056	39221	2	C6_2; C6_3	4
215	RHBDF2	0.37715	0.37715	0.0157051	0.0180318	0.955809	1.45038	39406	2	RHBDF2_2; RHBDF2_3	4
216	DHX33	0.461781	0.461781	0.0163834	0.0187239	0.954759	1.44879	41108	2	DHX33_4; DHX33_1	4
217	HSP90AB1	0.361256	0.361256	0.018231	0.0207137	0.95192	1.44448	45744	2	HSP90AB1_3; HSP90AB1_2	4
218	ZNF646	0.284889	0.284889	0.0183817	0.0207137	0.951664	1.44409	46122	2	ZNF646_4; ZNF646_2	4
219	DHX29	0.284621	0.284621	0.0182944	0.0207137	0.951806	1.44431	45903	2	DHX29_1; DHX29_4	4
220	VAT1	0.27304	0.27304	0.0184586	0.0207137	0.951551	1.44392	46315	2	VAT1_2; VAT1_3	4
221	TNKS	0.269565	0.269565	0.0196777	0.0219823	0.949791	1.44125	49374	2	TNKS_1; TNKS_2	4
222	PDCD5	0.309278	0.309278	0.0199934	0.0222348	0.949336	1.44056	50166	2	PDCD5_3; PDCD5_1	4
223	IKBKAP	0.299255	0.299255	0.0203385	0.0225176	0.948868	1.43985	51032	2	IKBKAP_2; IKBKAP_3	4
224	LPXN	0.348746	0.348746	0.0205696	0.022572	0.948527	1.43933	51612	2	LPXN_3; LPXN_4	4
225	RING1	0.264067	0.264067	0.0205146	0.022572	0.948612	1.43946	51474	2	RING1_3; RING1_1	4
226	NELL2	0.323692	0.323692	0.0215508	0.0235445	0.947207	1.43733	54074	2	NELL2_1; NELL2_2	4
227	PSENEN	0.29292	0.29292	0.0226313	0.0246165	0.945759	1.43513	56785	2	PSENEN_1; PSENEN_3	4
228	ZSWIM6	0.336269	0.336269	0.0242402	0.0262513	0.943687	1.43199	60822	2	ZSWIM6_1; ZSWIM6_2	4
229	TRPS1	0.28828	0.28828	0.0248467	0.0267912	0.94292	1.43082	62344	2	TRPS1_2; TRPS1_4	4
230	FBXL19	0.322835	0.322835	0.0256968	0.0274987	0.941827	1.42917	64477	2	FBXL19_1; FBXL19_4	4
231	EXOC7	0.310187	0.310187	0.0258355	0.0274987	0.941657	1.42891	64825	2	EXOC7_1; EXOC7_4	4
232	TCTN2	0.306633	0.306633	0.025739	0.0274987	0.94177	1.42908	64583	2	TCTN2_2; TCTN2_3	4
233	AP1M1	0.252162	0.252162	0.0260603	0.0276194	0.941387	1.4285	65389	2	AP1M1_4; AP1M1_1	4
234	C16orf62	0.260035	0.260035	0.0270199	0.0285147	0.94018	1.42667	67797	2	C16orf62_4; C16orf62_3	4
235	UBE2R2	0.461451	0.461451	0.0271849	0.0285672	0.939982	1.42637	68211	2	UBE2R2_3; UBE2R2_4	4
236	UBALD2	0.360881	0.360881	0.0273679	0.0286381	0.93974	1.426	68670	2	UBALD2_1; UBALD2_2	4
237	NSFL1C	0.290786	0.290786	0.0300197	0.0312811	0.936518	1.42111	75324	2	NSFL1C_1; NSFL1C_2	4
238	SLC39A10	0.280761	0.280761	0.0308311	0.0319921	0.935553	1.41964	77360	2	SLC39A10_4; SLC39A10_1	4
239	PDCD4	0.321263	0.321263	0.0407005	0.0420572	0.924622	1.40306	102124	2	PDCD4_2; PDCD4_3	4
240	UVRAG	0.536592	0.536592	0.041427	0.0424541	0.923841	1.40187	103947	2	UVRAG_4; UVRAG_1	4
241	SMARCC2	0.294232	0.294232	0.041278	0.0424541	0.923997	1.40211	103573	2	SMARCC2_3; SMARCC2_4	4
242	TRMT6	0.318777	0.318777	0.0445464	0.0454629	0.920576	1.39692	111774	2	TRMT6_2; TRMT6_4	4
243	CERS6	0.289004	0.289004	0.0467008	0.0474664	0.918461	1.39371	117180	2	CERS6_1; CERS6_4	4
244	GTF2H5	0.211025	0.211025	0.0497656	0.050375	0.915494	1.38921	124870	2	GTF2H5_3; GTF2H5_4	4
245	NFE2L2	0.284612	0.284612	0.0647314	0.0652577	0.901966	1.36868	162422	2	NFE2L2_3; NFE2L2_4	4
246	AMN	0.178763	0.178763	0.0848053	0.0851486	0.88584	1.34421	212791	2	AMN_4; AMN_1	4
247	RBBP4	0.366053	0.366053	0.0852727	0.0852727	0.885485	1.34367	213964	2	RBBP4_2; RBBP4_3	4
