# Supplementary material for: A genome-wide CRISPR functional survey of the human phagocytosis molecular machinery
Source: Life Sci Alliance. 2023 Feb 1;6(4):e202201715. doi: 10.26508/lsa.202201715 (PMC9892931; doi:10.26508/lsa.202201715)
Supplement: Supplementary file 3 [file LSA-2022-01715_TableS3.xlsx]

## Sheet: Description
Legend RNA Seq Table
RNA Seq	Normalized expression levels of genes measured by RNA sequencing of THP-1 cells stimulated with reporter beads.
Description of table headers
ensembl_gene_id	Gene ID in Ensemble
external_gene_name	Gene name
treatment	sample stimulation
norm_count	normalized counts

## Sheet: RNA Seq
	ensembl_gene_id	external_gene_name	treatment	norm_count
13504	ENSG00000210082	MT-RNR2	beads	20895.2
15409	ENSG00000251562	MALAT1	beads	15226.1
8343	ENSG00000160255	ITGB2	beads	13013.6
9396	ENSG00000166710	B2M	beads	9105.62
5223	ENSG00000131236	CAP1	beads	8998.16
2038	ENSG00000100985	MMP9	beads	8610.82
9352	ENSG00000166441	RPL27A	beads	6202.07
12622	ENSG00000197756	RPL37A	beads	4563.28
12913	ENSG00000198938	MT-CO3	beads	4510.23
13526	ENSG00000211459	MT-RNR1	beads	3960.62
8568	ENSG00000162511	LAPTM5	beads	3923.09
1276	ENSG00000080824	HSP90AA1	beads	3840.51
10923	ENSG00000177600	RPLP2	beads	3811.74
961	ENSG00000070756	PABPC1	beads	3789.21
8052	ENSG00000157227	MMP14	beads	3654.06
5224	ENSG00000131238	PPT1	beads	3579.9
9635	ENSG00000167996	FTH1	beads	3492.09
11609	ENSG00000184009	ACTG1	beads	3356.43
5491	ENSG00000133639	BTG1	beads	3345.99
1734	ENSG00000096384	HSP90AB1	beads	3274.48
1455	ENSG00000087086	FTL	beads	2922.1
9028	ENSG00000164587	RPS14	beads	2912.36
2024	ENSG00000100906	NFKBIA	beads	2751.44
5727	ENSG00000135404	CD63	beads	2723.43
4030	ENSG00000118785	SPP1	beads	2642.77
190	ENSG00000009307	CSDE1	beads	2531.07
12057	ENSG00000187608	ISG15	beads	2496.44
7513	ENSG00000150991	UBC	beads	2437.1
12884	ENSG00000198886	MT-ND4	beads	2391.84
12619	ENSG00000197746	PSAP	beads	2299.59
6018	ENSG00000137154	RPS6	beads	2234.45
12809	ENSG00000198712	MT-CO2	beads	2181.78
13650	ENSG00000213741	RPS29	beads	2176.99
12863	ENSG00000198840	MT-ND3	beads	2172.09
9721	ENSG00000168461	RAB31	beads	2165.71
8184	ENSG00000158710	TAGLN2	beads	2156.56
6205	ENSG00000138326	RPS24	beads	2137.12
1600	ENSG00000090621	PABPC4	beads	2069.93
1367	ENSG00000084070	SMAP2	beads	2065.32
9959	ENSG00000170017	ALCAM	beads	2053.87
4657	ENSG00000125538	IL1B	beads	2047.56
2591	ENSG00000105372	RPS19	beads	2040.37
3966	ENSG00000117984	CTSD	beads	1955.66
7159	ENSG00000146674	IGFBP3	beads	1929.6
4790	ENSG00000126709	IFI6	beads	1922.46
2066	ENSG00000101160	CTSZ	beads	1778.34
7260	ENSG00000147649	MTDH	beads	1773.55
9567	ENSG00000167658	EEF2	beads	1744.06
11831	ENSG00000185650	ZFP36L1	beads	1727.88
1887	ENSG00000100292	HMOX1	beads	1652.36
365	ENSG00000023902	PLEKHO1	beads	1651.71
6729	ENSG00000142937	RPS8	beads	1645.82
12045	ENSG00000187514	PTMA	beads	1635.2
915	ENSG00000069275	NUCKS1	beads	1624.72
2732	ENSG00000106153	CHCHD2	beads	1565.52
17050	ENSG00000271503	CCL5	beads	1524.08
7405	ENSG00000149273	RPS3	beads	1505.85
9438	ENSG00000166913	YWHAB	beads	1498.34
11107	ENSG00000179218	CALR	beads	1495.22
8751	ENSG00000163466	ARPC2	beads	1493.18
3133	ENSG00000110321	EIF4G2	beads	1472.03
3613	ENSG00000115053	NCL	beads	1448.44
13142	ENSG00000204103	MAFB	beads	1445.94
5083	ENSG00000130303	BST2	beads	1416.14
8434	ENSG00000161016	RPL8	beads	1408.58
12831	ENSG00000198763	MT-ND2	beads	1396.6
11394	ENSG00000182220	ATP6AP2	beads	1391.82
2518	ENSG00000104904	OAZ1	beads	1382.94
17869	ENSG00000277632	CCL3	beads	1382.14
7058	ENSG00000145592	RPL37	beads	1379.81
3360	ENSG00000112306	RPS12	beads	1359.76
10228	ENSG00000171858	RPS21	beads	1357.97
7453	ENSG00000149806	FAU	beads	1353.82
4355	ENSG00000122406	RPL5	beads	1315.75
335	ENSG00000020633	RUNX3	beads	1310.83
12816	ENSG00000198727	MT-CYB	beads	1300.09
2990	ENSG00000108774	RAB5C	beads	1282.67
5447	ENSG00000133112	TPT1	beads	1281.02
6336	ENSG00000139318	DUSP6	beads	1280.9
9826	ENSG00000169136	ATF5	beads	1280.71
3919	ENSG00000117450	PRDX1	beads	1257.76
5078	ENSG00000130255	RPL36	beads	1235.95
6045	ENSG00000137309	HMGA1	beads	1235.45
6124	ENSG00000137818	RPLP1	beads	1233.24
25	ENSG00000002834	LASP1	beads	1228.23
514	ENSG00000044574	HSPA5	beads	1217.09
1000	ENSG00000072110	ACTN1	beads	1209.89
16584	ENSG00000265972	TXNIP	beads	1176.72
3929	ENSG00000117523	PRRC2C	beads	1173.64
16801	ENSG00000268173	AC007192.1	beads	1168.18
13785	ENSG00000216490	IFI30	beads	1164.85
12570	ENSG00000197461	PDGFA	beads	1164.15
3155	ENSG00000110651	CD81	beads	1154.25
1375	ENSG00000084234	APLP2	beads	1153.44
9922	ENSG00000169756	LIMS1	beads	1149.91
6048	ENSG00000137331	IER3	beads	1144.36
398	ENSG00000028277	POU2F2	beads	1141.78
6862	ENSG00000143761	ARF1	beads	1128.41
972	ENSG00000070961	ATP2B1	beads	1122.63
11045	ENSG00000178719	GRINA	beads	1122.62
7192	ENSG00000147065	MSN	beads	1114.79
8405	ENSG00000160789	LMNA	beads	1106.1
6167	ENSG00000138061	CYP1B1	beads	1098.62
3672	ENSG00000115415	STAT1	beads	1092.9
11869	ENSG00000185883	ATP6V0C	beads	1070.59
16148	ENSG00000260272	AC093525.2	beads	1069.97
3872	ENSG00000117000	RLF	beads	1067.22
12682	ENSG00000198034	RPS4X	beads	1064.39
13648	ENSG00000213719	CLIC1	beads	1061.57
3252	ENSG00000111640	GAPDH	beads	1059.29
4673	ENSG00000125691	RPL23	beads	1056.68
7278	ENSG00000147872	PLIN2	beads	1036.37
12667	ENSG00000197971	MBP	beads	1026.87
11709	ENSG00000184840	TMED9	beads	1020.97
9386	ENSG00000166598	HSP90B1	beads	1017.18
14592	ENSG00000234745	HLA-B	beads	1003.89
6169	ENSG00000138071	ACTR2	beads	1001.76
14566	ENSG00000234465	PINLYP	beads	997.323
5102	ENSG00000130429	ARPC1B	beads	992.984
1084	ENSG00000074800	ENO1	beads	992.553
6431	ENSG00000140264	SERF2	beads	979.117
4588	ENSG00000124762	CDKN1A	beads	956.846
4445	ENSG00000123338	NCKAP1L	beads	955.253
7458	ENSG00000149925	ALDOA	beads	951.464
11475	ENSG00000182899	RPL35A	beads	944.053
13500	ENSG00000209082	MT-TL1	beads	942.817
5990	ENSG00000136942	RPL35	beads	938.025
8304	ENSG00000160014	CALM3	beads	934.257
396	ENSG00000028137	TNFRSF1B	beads	933.887
5671	ENSG00000135047	CTSL	beads	931.041
3325	ENSG00000112096	SOD2	beads	923.226
8230	ENSG00000159200	RCAN1	beads	917.999
6796	ENSG00000143384	MCL1	beads	916.927
9540	ENSG00000167553	TUBA1C	beads	915.602
5930	ENSG00000136689	IL1RN	beads	907.363
8779	ENSG00000163565	IFI16	beads	906.829
8221	ENSG00000159128	IFNGR2	beads	900.375
9517	ENSG00000167460	TPM4	beads	899.712
11952	ENSG00000186517	ARHGAP30	beads	898.367
15588	ENSG00000254087	LYN	beads	897.736
5866	ENSG00000136167	LCP1	beads	897.619
12661	ENSG00000197956	S100A6	beads	892.433
10349	ENSG00000172757	CFL1	beads	891.212
2558	ENSG00000105193	RPS16	beads	886.045
1332	ENSG00000082781	ITGB5	beads	884.82
6333	ENSG00000139289	PHLDA1	beads	880.473
6723	ENSG00000142864	SERBP1	beads	875.053
6325	ENSG00000139218	SCAF11	beads	865.871
6709	ENSG00000142676	RPL11	beads	864.065
15135	ENSG00000245532	NEAT1	beads	857.008
2466	ENSG00000104549	SQLE	beads	853.595
6777	ENSG00000143321	HDGF	beads	848.708
7139	ENSG00000146386	ABRACL	beads	848.568
8608	ENSG00000162704	ARPC5	beads	844.032
435	ENSG00000034510	TMSB10	beads	842.491
11401	ENSG00000182287	AP1S2	beads	832.024
7893	ENSG00000155368	DBI	beads	830.281
14198	ENSG00000228253	MT-ATP8	beads	827.936
8851	ENSG00000163840	DTX3L	beads	823.263
8688	ENSG00000163131	CTSS	beads	822.311
1579	ENSG00000090104	RGS1	beads	821.824
9499	ENSG00000167283	ATP5MG	beads	821.374
4687	ENSG00000125753	VASP	beads	806.943
14497	ENSG00000233276	GPX1	beads	804.518
3907	ENSG00000117362	APH1A	beads	788.382
12892	ENSG00000198899	MT-ATP6	beads	787.501
12837	ENSG00000198786	MT-ND5	beads	786.247
6891	ENSG00000143947	RPS27A	beads	783.897
725	ENSG00000063177	RPL18	beads	780.388
7983	ENSG00000156482	RPL30	beads	780.134
8084	ENSG00000157601	MX1	beads	780.107
4447	ENSG00000123349	PFDN5	beads	774.015
2944	ENSG00000108424	KPNB1	beads	773.292
3658	ENSG00000115310	RTN4	beads	771.214
4219	ENSG00000120694	HSPH1	beads	770.4
3228	ENSG00000111331	OAS3	beads	768.39
4825	ENSG00000127125	PPCS	beads	767.358
13382	ENSG00000206503	HLA-A	beads	766.841
255	ENSG00000011600	TYROBP	beads	766.835
13649	ENSG00000213722	DDAH2	beads	763.585
17656	ENSG00000275302	CCL4	beads	761.72
12740	ENSG00000198355	PIM3	beads	758.824
5318	ENSG00000132205	EMILIN2	beads	756.143
4875	ENSG00000127947	PTPN12	beads	755.998
6834	ENSG00000143570	SLC39A1	beads	755.056
11459	ENSG00000182774	RPS17	beads	751.167
6005	ENSG00000137076	TLN1	beads	748.841
4372	ENSG00000122565	CBX3	beads	748.38
9875	ENSG00000169439	SDC2	beads	744.71
1291	ENSG00000081237	PTPRC	beads	743.165
14944	ENSG00000241553	ARPC4	beads	743.16
6439	ENSG00000140319	SRP14	beads	742.869
12116	ENSG00000188042	ARL4C	beads	740.9
5333	ENSG00000132341	RAN	beads	740.119
14420	ENSG00000231925	TAPBP	beads	729.13
5358	ENSG00000132475	H3F3B	beads	724.995
1913	ENSG00000100353	EIF3D	beads	723.246
8335	ENSG00000160213	CSTB	beads	716.489
13860	ENSG00000221983	UBA52	beads	715.247
3597	ENSG00000114867	EIF4G1	beads	714.367
1674	ENSG00000092841	MYL6	beads	712.435
3121	ENSG00000110092	CCND1	beads	709.221
3212	ENSG00000111229	ARPC3	beads	706.966
6595	ENSG00000141526	SLC16A3	beads	702.307
11436	ENSG00000182578	CSF1R	beads	701.694
859	ENSG00000067225	PKM	beads	681.663
4457	ENSG00000123416	TUBA1B	beads	681.311
1835	ENSG00000100097	LGALS1	beads	679.355
3108	ENSG00000110047	EHD1	beads	679.28
6933	ENSG00000144381	HSPD1	beads	675.696
11716	ENSG00000184900	SUMO3	beads	673.683
6689	ENSG00000142534	RPS11	beads	670.463
2095	ENSG00000101294	HM13	beads	669.846
10942	ENSG00000177706	FAM20C	beads	669.679
2920	ENSG00000108179	PPIF	beads	669.665
900	ENSG00000068697	LAPTM4A	beads	662.399
246	ENSG00000011422	PLAUR	beads	661.281
4517	ENSG00000124172	ATP5F1E	beads	659.525
8394	ENSG00000160710	ADAR	beads	659.401
10360	ENSG00000172809	RPL38	beads	657.64
8354	ENSG00000160310	PRMT2	beads	655.89
1494	ENSG00000088247	KHSRP	beads	654.652
974	ENSG00000071054	MAP4K4	beads	654.214
1857	ENSG00000100201	DDX17	beads	651.84
4818	ENSG00000127022	CANX	beads	651.334
1726	ENSG00000095970	TREM2	beads	648.026
9456	ENSG00000167004	PDIA3	beads	640.981
5436	ENSG00000133048	CHI3L1	beads	636.949
1390	ENSG00000085117	CD82	beads	634.128
4006	ENSG00000118503	TNFAIP3	beads	634.069
12886	ENSG00000198888	MT-ND1	beads	630.474
7598	ENSG00000151790	TDO2	beads	630.323
4106	ENSG00000119655	NPC2	beads	629.618
2399	ENSG00000103888	CEMIP	beads	625.404
2606	ENSG00000105438	KDELR1	beads	624.267
5808	ENSG00000135899	SP110	beads	623.657
6882	ENSG00000143870	PDIA6	beads	622.087
7230	ENSG00000147416	ATP6V1B2	beads	621.506
1233	ENSG00000079246	XRCC5	beads	619.931
6976	ENSG00000144713	RPL32	beads	618.522
9055	ENSG00000164733	CTSB	beads	616.92
3489	ENSG00000113648	H2AFY	beads	616.419
6472	ENSG00000140497	SCAMP2	beads	613.858
5100	ENSG00000130402	ACTN4	beads	613.677
9087	ENSG00000164919	COX6C	beads	608.014
12015	ENSG00000187109	NAP1L1	beads	607.141
14385	ENSG00000231500	RPS18	beads	607.067
6150	ENSG00000137959	IFI44L	beads	597.267
1988	ENSG00000100632	ERH	beads	596.449
5709	ENSG00000135316	SYNCRIP	beads	596.158
11214	ENSG00000180353	HCLS1	beads	596.141
4572	ENSG00000124593	AL365205.1	beads	595.783
13732	ENSG00000214736	TOMM6	beads	595.783
986	ENSG00000071553	ATP6AP1	beads	594.185
2857	ENSG00000107581	EIF3A	beads	592.345
8643	ENSG00000162889	MAPKAPK2	beads	591.286
8158	ENSG00000158417	EIF5B	beads	590.071
6870	ENSG00000143799	PARP1	beads	589.981
5248	ENSG00000131469	RPL27	beads	586.511
662	ENSG00000058262	SEC61A1	beads	584.262
2063	ENSG00000101150	TPD52L2	beads	580.278
1184	ENSG00000077549	CAPZB	beads	577.291
5427	ENSG00000132963	POMP	beads	576.18
2220	ENSG00000102265	TIMP1	beads	575.644
1223	ENSG00000078808	SDF4	beads	574.034
4773	ENSG00000126457	PRMT1	beads	571.264
13172	ENSG00000204267	TAP2	beads	571.052
5506	ENSG00000133805	AMPD3	beads	570.951
11152	ENSG00000179630	LACC1	beads	570.546
8753	ENSG00000163468	CCT3	beads	569.268
4389	ENSG00000122705	CLTA	beads	568.961
1374	ENSG00000084207	GSTP1	beads	567.07
3049	ENSG00000109332	UBE2D3	beads	566.519
1344	ENSG00000083312	TNPO1	beads	565.43
1290	ENSG00000081189	MEF2C	beads	563.81
2208	ENSG00000102144	PGK1	beads	563.561
3202	ENSG00000111142	METAP2	beads	562.023
9645	ENSG00000168036	CTNNB1	beads	561.756
8432	ENSG00000161011	SQSTM1	beads	561.333
5043	ENSG00000129824	RPS4Y1	beads	560.869
1908	ENSG00000100345	MYH9	beads	560.665
11826	ENSG00000185624	P4HB	beads	560.313
2326	ENSG00000103187	COTL1	beads	557.711
6830	ENSG00000143549	TPM3	beads	557.465
10076	ENSG00000170873	MTSS1	beads	555.396
9415	ENSG00000166825	ANPEP	beads	554.052
16861	ENSG00000269242	AC010422.3	beads	553.96
2486	ENSG00000104774	MAN2B1	beads	553.535
8223	ENSG00000159140	SON	beads	550.584
3396	ENSG00000112695	COX7A2	beads	549.922
5941	ENSG00000136732	GYPC	beads	548.056
17717	ENSG00000276085	CCL3L1	beads	546.205
161	ENSG00000008018	PSMB1	beads	545.37
2599	ENSG00000105401	CDC37	beads	543.513
10747	ENSG00000175899	A2M	beads	541.045
3665	ENSG00000115355	CCDC88A	beads	540.336
10033	ENSG00000170515	PA2G4	beads	539.446
6827	ENSG00000143543	JTB	beads	539.334
2449	ENSG00000104388	RAB2A	beads	534.568
4738	ENSG00000125995	ROMO1	beads	533.834
8739	ENSG00000163399	ATP1A1	beads	528.011
11608	ENSG00000184007	PTP4A2	beads	526.746
9531	ENSG00000167526	RPL13	beads	525.555
9872	ENSG00000169429	CXCL8	beads	525.122
3493	ENSG00000113712	CSNK1A1	beads	523.795
8615	ENSG00000162734	PEA15	beads	521.783
12662	ENSG00000197958	RPL12	beads	521.273
6652	ENSG00000142089	IFITM3	beads	520.905
3914	ENSG00000117410	ATP6V0B	beads	520.568
7727	ENSG00000153187	HNRNPU	beads	520.159
4589	ENSG00000124766	SOX4	beads	518.714
5060	ENSG00000130066	SAT1	beads	517.872
7823	ENSG00000154518	ATP5MC3	beads	516.109
2071	ENSG00000101182	PSMA7	beads	516.054
794	ENSG00000065548	ZC3H15	beads	515.773
7246	ENSG00000147526	TACC1	beads	514.39
9520	ENSG00000167470	MIDN	beads	514.322
611	ENSG00000054267	ARID4B	beads	513.602
8205	ENSG00000158864	NDUFS2	beads	513.303
866	ENSG00000067560	RHOA	beads	511.848
13123	ENSG00000203875	SNHG5	beads	511.779
821	ENSG00000066136	NFYC	beads	511.332
6828	ENSG00000143545	RAB13	beads	510.111
2415	ENSG00000104131	EIF3J	beads	507.727
3746	ENSG00000115956	PLEK	beads	506.74
11207	ENSG00000180304	OAZ2	beads	504.498
12374	ENSG00000196504	PRPF40A	beads	504.287
5641	ENSG00000134830	C5AR2	beads	503.634
11540	ENSG00000183486	MX2	beads	503.462
10692	ENSG00000175445	LPL	beads	503.452
2524	ENSG00000104951	IL4I1	beads	503.32
2487	ENSG00000104783	KCNN4	beads	503.084
632	ENSG00000055332	EIF2AK2	beads	502.732
413	ENSG00000030582	GRN	beads	501.883
13246	ENSG00000204628	RACK1	beads	497.888
12798	ENSG00000198668	CALM1	beads	496.659
3542	ENSG00000114353	GNAI2	beads	496.346
5875	ENSG00000136238	RAC1	beads	495.115
9887	ENSG00000169567	HINT1	beads	495.072
1363	ENSG00000083845	RPS5	beads	494.806
4373	ENSG00000122566	HNRNPA2B1	beads	494.744
7266	ENSG00000147684	NDUFB9	beads	494.152
6780	ENSG00000143333	RGS16	beads	492.964
15727	ENSG00000255508	AP002990.1	beads	490.409
15649	ENSG00000254772	EEF1G	beads	489.795
5815	ENSG00000135919	SERPINE2	beads	482.315
13167	ENSG00000204256	BRD2	beads	482.31
11749	ENSG00000185088	RPS27L	beads	481.703
9952	ENSG00000169976	SF3B5	beads	479.662
7585	ENSG00000151694	ADAM17	beads	476.952
5445	ENSG00000133106	EPSTI1	beads	474.39
6764	ENSG00000143222	UFC1	beads	473.202
16485	ENSG00000264229	RNU4ATAC	beads	473.184
11968	ENSG00000186635	ARAP1	beads	473.034
1775	ENSG00000099783	HNRNPM	beads	472.979
9709	ENSG00000168394	TAP1	beads	472.419
7362	ENSG00000148834	GSTO1	beads	471.87
3802	ENSG00000116489	CAPZA1	beads	471.084
10410	ENSG00000173193	PARP14	beads	470.988
6676	ENSG00000142347	MYO1F	beads	470.302
10598	ENSG00000174748	RPL15	beads	469.877
1217	ENSG00000078674	PCM1	beads	468.582
9707	ENSG00000168389	MFSD2A	beads	466.937
13502	ENSG00000210049	MT-TF	beads	465.643
1451	ENSG00000087074	PPP1R15A	beads	465.609
12347	ENSG00000196396	PTPN1	beads	464.919
16519	ENSG00000264772	AC016876.2	beads	464.278
5680	ENSG00000135090	TAOK3	beads	463.427
8499	ENSG00000161970	RPL26	beads	461.641
11071	ENSG00000178951	ZBTB7A	beads	461.048
9527	ENSG00000167522	ANKRD11	beads	458.507
10187	ENSG00000171604	CXXC5	beads	456.879
1549	ENSG00000089280	FUS	beads	456.354
3698	ENSG00000115561	CHMP3	beads	455.867
432	ENSG00000033867	SLC4A7	beads	455.524
9626	ENSG00000167978	SRRM2	beads	454.243
3348	ENSG00000112245	PTP4A1	beads	454.241
1342	ENSG00000083223	TUT7	beads	452.336
9683	ENSG00000168259	DNAJC7	beads	451.958
8206	ENSG00000158869	FCER1G	beads	451.19
6277	ENSG00000138760	SCARB2	beads	450.844
6561	ENSG00000141367	CLTC	beads	449.404
13171	ENSG00000204264	PSMB8	beads	449.217
1783	ENSG00000099817	POLR2E	beads	448.554
3788	ENSG00000116260	QSOX1	beads	448.301
3720	ENSG00000115756	HPCAL1	beads	448.139
3185	ENSG00000110917	MLEC	beads	446.393
12902	ENSG00000198918	RPL39	beads	445.484
7638	ENSG00000152291	TGOLN2	beads	442.606
9960	ENSG00000170027	YWHAG	beads	442.051
3762	ENSG00000116044	NFE2L2	beads	438.824
4736	ENSG00000125977	EIF2S2	beads	438.255
6111	ENSG00000137767	SQOR	beads	437.265
6734	ENSG00000143013	LMO4	beads	436.35
10495	ENSG00000173821	RNF213	beads	435.843
388	ENSG00000026751	SLAMF7	beads	435.172
3380	ENSG00000112531	QKI	beads	434.608
12381	ENSG00000196531	NACA	beads	433.607
8909	ENSG00000164054	SHISA5	beads	432.754
4473	ENSG00000123609	NMI	beads	431.602
5635	ENSG00000134802	SLC43A3	beads	430.447
976	ENSG00000071082	RPL31	beads	430.25
7388	ENSG00000149136	SSRP1	beads	430.213
2931	ENSG00000108344	PSMD3	beads	430.031
1425	ENSG00000086062	B4GALT1	beads	429.451
14959	ENSG00000241837	ATP5PO	beads	429.059
4263	ENSG00000121060	TRIM25	beads	428.554
4021	ENSG00000118640	VAMP8	beads	427.349
3487	ENSG00000113643	RARS	beads	426.653
7737	ENSG00000153310	FAM49B	beads	426.188
2543	ENSG00000105063	PPP6R1	beads	426.172
7738	ENSG00000153317	ASAP1	beads	423.552
7165	ENSG00000146731	CCT6A	beads	420.375
850	ENSG00000067082	KLF6	beads	419.708
9973	ENSG00000170142	UBE2E1	beads	418.842
2146	ENSG00000101608	MYL12A	beads	418.037
10134	ENSG00000171223	JUNB	beads	417.631
4224	ENSG00000120708	TGFBI	beads	417.127
10964	ENSG00000177885	GRB2	beads	415.418
8418	ENSG00000160932	LY6E	beads	413.419
17763	ENSG00000276570	AC010327.5	beads	412.792
3161	ENSG00000110700	RPS13	beads	412.408
8498	ENSG00000161960	EIF4A1	beads	410.818
3497	ENSG00000113732	ATP6V0E1	beads	410.572
5347	ENSG00000132424	PNISR	beads	410.525
7976	ENSG00000156411	ATP5MPL	beads	410.042
3710	ENSG00000115652	UXS1	beads	409.593
849	ENSG00000067066	SP100	beads	408.37
2978	ENSG00000108654	DDX5	beads	407.498
8997	ENSG00000164346	NSA2	beads	407.289
1521	ENSG00000088930	XRN2	beads	406.648
2587	ENSG00000105355	PLIN3	beads	406.337
7187	ENSG00000147010	SH3KBP1	beads	406.189
15049	ENSG00000243646	IL10RB	beads	405.175
826	ENSG00000066322	ELOVL1	beads	404.894
5487	ENSG00000133612	AGAP3	beads	404.316
7496	ENSG00000150753	CCT5	beads	401.917
9719	ENSG00000168439	STIP1	beads	401.855
3254	ENSG00000111642	CHD4	beads	401.724
14960	ENSG00000241839	PLEKHO2	beads	400.899
11083	ENSG00000179010	MRFAP1	beads	399.414
4402	ENSG00000122862	SRGN	beads	398.309
3747	ENSG00000115963	RND3	beads	397.729
2201	ENSG00000102096	PIM2	beads	395.129
6531	ENSG00000141002	TCF25	beads	394.096
9004	ENSG00000164405	UQCRQ	beads	393.38
14535	ENSG00000233927	RPS28	beads	393.315
12503	ENSG00000197102	DYNC1H1	beads	392.98
3535	ENSG00000114270	COL7A1	beads	391.724
7449	ENSG00000149781	FERMT3	beads	390.839
4121	ENSG00000119707	RBM25	beads	390.487
12128	ENSG00000188157	AGRN	beads	389.117
7095	ENSG00000145907	G3BP1	beads	388.415
4987	ENSG00000129128	SPCS3	beads	387.145
1118	ENSG00000075624	ACTB	beads	387.103
11714	ENSG00000184897	H1FX	beads	386.349
3374	ENSG00000112406	HECA	beads	384.997
11799	ENSG00000185432	METTL7A	beads	384.401
8755	ENSG00000163479	SSR2	beads	384.161
6371	ENSG00000139626	ITGB7	beads	384.149
2690	ENSG00000105887	MTPN	beads	383.932
2564	ENSG00000105221	AKT2	beads	383.834
3809	ENSG00000116560	SFPQ	beads	382.962
4904	ENSG00000128272	ATF4	beads	382.728
189	ENSG00000008988	RPS20	beads	382.181
1476	ENSG00000087365	SF3B2	beads	382.164
10478	ENSG00000173660	UQCRH	beads	381.848
7428	ENSG00000149547	EI24	beads	381.581
9885	ENSG00000169554	ZEB2	beads	381.357
2397	ENSG00000103855	CD276	beads	381.311
15004	ENSG00000242590	AL645608.5	beads	379.881
5175	ENSG00000130826	DKC1	beads	379.82
1766	ENSG00000099341	PSMD8	beads	378.869
1628	ENSG00000091317	CMTM6	beads	378.055
3059	ENSG00000109475	RPL34	beads	376.07
700	ENSG00000060982	BCAT1	beads	375.53
5171	ENSG00000130816	DNMT1	beads	374.168
6707	ENSG00000142669	SH3BGRL3	beads	373.242
5922	ENSG00000136628	EPRS	beads	373.148
2674	ENSG00000105810	CDK6	beads	372.977
474	ENSG00000038945	MSR1	beads	372.576
3231	ENSG00000111348	ARHGDIB	beads	371.081
230	ENSG00000011052	NME1-NME2	beads	370.525
1209	ENSG00000078369	GNB1	beads	369.421
9228	ENSG00000165732	DDX21	beads	369.156
4524	ENSG00000124201	ZNFX1	beads	368.219
13524	ENSG00000211455	STK38L	beads	367.644
7106	ENSG00000146007	ZMAT2	beads	367.577
15053	ENSG00000243678	NME2	beads	366.978
7416	ENSG00000149428	HYOU1	beads	366.05
3365	ENSG00000112335	SNX3	beads	364.735
9686	ENSG00000168273	SMIM4	beads	364.295
3007	ENSG00000108848	LUC7L3	beads	364.234
6216	ENSG00000138385	SSB	beads	363.285
4037	ENSG00000118900	UBN1	beads	362.009
5211	ENSG00000131143	COX4I1	beads	361.792
2841	ENSG00000107341	UBE2R2	beads	360.463
11974	ENSG00000186660	ZFP91	beads	360.022
10451	ENSG00000173473	SMARCC1	beads	359.779
6704	ENSG00000142634	EFHD2	beads	359.752
13324	ENSG00000205413	SAMD9	beads	359.487
6655	ENSG00000142156	COL6A1	beads	358.516
9886	ENSG00000169564	PCBP1	beads	357.828
3839	ENSG00000116754	SRSF11	beads	357.677
4032	ENSG00000118816	CCNI	beads	357.307
10000	ENSG00000170315	UBB	beads	356.707
749	ENSG00000064393	HIPK2	beads	356.542
12845	ENSG00000198804	MT-CO1	beads	355.844
7138	ENSG00000146376	ARHGAP18	beads	355.806
11871	ENSG00000185896	LAMP1	beads	355.091
2121	ENSG00000101421	CHMP4B	beads	354.537
8071	ENSG00000157483	MYO1E	beads	354.449
11522	ENSG00000183283	DAZAP2	beads	353.851
7764	ENSG00000153827	TRIP12	beads	353.469
2499	ENSG00000104856	RELB	beads	351.511
3039	ENSG00000109180	OCIAD1	beads	351.297
5459	ENSG00000133226	SRRM1	beads	350.903
6377	ENSG00000139644	TMBIM6	beads	349.598
4198	ENSG00000120438	TCP1	beads	349.595
13285	ENSG00000204977	TRIM13	beads	349.138
6633	ENSG00000141867	BRD4	beads	348.223
3314	ENSG00000111961	SASH1	beads	347.89
6087	ENSG00000137575	SDCBP	beads	347.173
7693	ENSG00000152795	HNRNPDL	beads	346.786
95	ENSG00000005893	LAMP2	beads	346.41
9150	ENSG00000165280	VCP	beads	345.32
11078	ENSG00000178980	SELENOW	beads	345.274
4914	ENSG00000128340	RAC2	beads	345.099
1824	ENSG00000100055	CYTH4	beads	344.912
9839	ENSG00000169223	LMAN2	beads	344.721
1634	ENSG00000091527	CDV3	beads	344.136
1426	ENSG00000086065	CHMP5	beads	342.581
1991	ENSG00000100650	SRSF5	beads	341.233
5026	ENSG00000129559	NEDD8	beads	340.588
2975	ENSG00000108639	SYNGR2	beads	339.4
980	ENSG00000071242	RPS6KA2	beads	339.277
14921	ENSG00000240972	MIF	beads	338.661
10707	ENSG00000175550	DRAP1	beads	338.083
4565	ENSG00000124562	SNRPC	beads	337.616
9128	ENSG00000165119	HNRNPK	beads	337.608
1369	ENSG00000084073	ZMPSTE24	beads	337.463
9827	ENSG00000169139	UBE2V2	beads	337.213
876	ENSG00000067900	ROCK1	beads	336.998
1424	ENSG00000086061	DNAJA1	beads	336.282
9822	ENSG00000169116	PARM1	beads	336.233
9421	ENSG00000166848	TERF2IP	beads	335.996
3617	ENSG00000115091	ACTR3	beads	335.409
5820	ENSG00000135930	EIF4E2	beads	335.043
8412	ENSG00000160818	GPATCH4	beads	334.761
15394	ENSG00000251357	AP000350.4	beads	334.158
4853	ENSG00000127540	UQCR11	beads	333.721
348	ENSG00000022840	RNF10	beads	333.452
303	ENSG00000015475	BID	beads	332.993
2013	ENSG00000100836	PABPN1	beads	332.51
10786	ENSG00000176340	COX8A	beads	332.394
1707	ENSG00000095303	PTGS1	beads	332.325
3095	ENSG00000109919	MTCH2	beads	331.926
2064	ENSG00000101152	DNAJC5	beads	331.811
5244	ENSG00000131446	MGAT1	beads	331.15
15312	ENSG00000249992	TMEM158	beads	330.355
8701	ENSG00000163191	S100A11	beads	330.062
5768	ENSG00000135624	CCT7	beads	329.244
11367	ENSG00000182087	TMEM259	beads	328.737
171	ENSG00000008294	SPAG9	beads	328.158
13307	ENSG00000205220	PSMB10	beads	327.408
16374	ENSG00000261884	AC040162.1	beads	326.752
3391	ENSG00000112658	SRF	beads	326.455
7393	ENSG00000149187	CELF1	beads	325.954
7052	ENSG00000145494	NDUFS6	beads	325.506
12560	ENSG00000197405	C5AR1	beads	325.496
5810	ENSG00000135905	DOCK10	beads	325.277
4899	ENSG00000128228	SDF2L1	beads	324.581
1073	ENSG00000074416	MGLL	beads	324.494
3792	ENSG00000116288	PARK7	beads	324.182
10925	ENSG00000177606	JUN	beads	323.239
3657	ENSG00000115307	AUP1	beads	323.044
379	ENSG00000025796	SEC63	beads	322.834
4799	ENSG00000126777	KTN1	beads	322.175
8898	ENSG00000164032	H2AFZ	beads	322.007
4666	ENSG00000125651	GTF2F1	beads	321.757
6840	ENSG00000143612	C1orf43	beads	321.124
6886	ENSG00000143891	GALM	beads	321.085
1268	ENSG00000080608	PUM3	beads	320.423
17842	ENSG00000277443	MARCKS	beads	320.256
2610	ENSG00000105472	CLEC11A	beads	319.941
2395	ENSG00000103811	CTSH	beads	319.435
1124	ENSG00000075785	RAB7A	beads	319.194
15149	ENSG00000245910	SNHG6	beads	319.193
4265	ENSG00000121067	SPOP	beads	317.642
3383	ENSG00000112576	CCND3	beads	317.347
7162	ENSG00000146701	MDH2	beads	317.28
5548	ENSG00000134186	PRPF38B	beads	317.168
12707	ENSG00000198162	MAN1A2	beads	316.88
12403	ENSG00000196642	RABL6	beads	316.69
11948	ENSG00000186480	INSIG1	beads	316.47
3138	ENSG00000110367	DDX6	beads	315.764
9684	ENSG00000168264	IRF2BP2	beads	315.625
11636	ENSG00000184216	IRAK1	beads	314.764
12604	ENSG00000197622	CDC42SE1	beads	314.323
6486	ENSG00000140575	IQGAP1	beads	313.511
4603	ENSG00000124831	LRRFIP1	beads	313.389
276	ENSG00000013374	NUB1	beads	313.041
11765	ENSG00000185201	IFITM2	beads	312.898
9804	ENSG00000169020	ATP5ME	beads	310.744
6258	ENSG00000138668	HNRNPD	beads	310.702
7415	ENSG00000149418	ST14	beads	310.612
2917	ENSG00000108107	RPL28	beads	310.425
6113	ENSG00000137776	SLTM	beads	308.84
1658	ENSG00000092201	SUPT16H	beads	308.559
5589	ENSG00000134419	RPS15A	beads	308.437
5496	ENSG00000133687	TMTC1	beads	308.368
10467	ENSG00000173575	CHD2	beads	308.043
5923	ENSG00000136630	HLX	beads	307.383
1650	ENSG00000092068	SLC7A8	beads	306.894
13850	ENSG00000221914	PPP2R2A	beads	306.525
3229	ENSG00000111335	OAS2	beads	306.236
12050	ENSG00000187555	USP7	beads	305.039
8267	ENSG00000159479	MED8	beads	304.58
13522	ENSG00000211450	SELENOH	beads	304.167
2830	ENSG00000107223	EDF1	beads	303.202
17934	ENSG00000278311	GGNBP2	beads	302.427
490	ENSG00000041357	PSMA4	beads	302.004
12498	ENSG00000197063	MAFG	beads	301.966
9630	ENSG00000167986	DDB1	beads	301.635
1023	ENSG00000072786	STK10	beads	301.312
8440	ENSG00000161091	MFSD12	beads	300.789
6619	ENSG00000141664	ZCCHC2	beads	300.002
10179	ENSG00000171530	TBCA	beads	299.657
11576	ENSG00000183741	CBX6	beads	299.246
3397	ENSG00000112697	TMEM30A	beads	299.092
5404	ENSG00000132780	NASP	beads	298.687
2067	ENSG00000101161	PRPF6	beads	298.144
13238	ENSG00000204592	HLA-E	beads	297.534
2719	ENSG00000106052	TAX1BP1	beads	297.369
10045	ENSG00000170606	HSPA4	beads	297.124
4464	ENSG00000123505	AMD1	beads	296.576
11257	ENSG00000180879	SSR4	beads	296.469
10007	ENSG00000170348	TMED10	beads	296.364
1594	ENSG00000090530	P3H2	beads	296.315
5122	ENSG00000130589	HELZ2	beads	295.158
12893	ENSG00000198900	TOP1	beads	294.986
11305	ENSG00000181381	DDX60L	beads	294.576
3273	ENSG00000111716	LDHB	beads	294.377
13576	ENSG00000212907	MT-ND4L	beads	294.18
9673	ENSG00000168214	RBPJ	beads	293.982
5576	ENSG00000134321	RSAD2	beads	293.811
4859	ENSG00000127616	SMARCA4	beads	293.688
8186	ENSG00000158714	SLAMF8	beads	293.532
11465	ENSG00000182827	ACBD3	beads	293.423
6865	ENSG00000143774	GUK1	beads	293.279
8253	ENSG00000159352	PSMD4	beads	291.745
1576	ENSG00000090060	PAPOLA	beads	291.63
3537	ENSG00000114302	PRKAR2A	beads	291.328
2106	ENSG00000101347	SAMHD1	beads	291.018
5086	ENSG00000130309	COLGALT1	beads	290.923
3647	ENSG00000115267	IFIH1	beads	290.517
12443	ENSG00000196821	C6orf106	beads	289.639
7993	ENSG00000156587	UBE2L6	beads	289.074
5725	ENSG00000135390	ATP5MC2	beads	288.965
8215	ENSG00000159069	FBXW5	beads	287.069
4204	ENSG00000120533	ENY2	beads	286.631
12294	ENSG00000196154	S100A4	beads	286.213
8494	ENSG00000161939	RNASEK-C17orf49	beads	286.068
5201	ENSG00000131051	RBM39	beads	286.036
2926	ENSG00000108298	RPL19	beads	285.862
7668	ENSG00000152558	TMEM123	beads	285.715
12631	ENSG00000197780	TAF13	beads	285.582
501	ENSG00000042753	AP2S1	beads	285.404
11704	ENSG00000184787	UBE2G2	beads	285.126
3139	ENSG00000110395	CBL	beads	285.074
10918	ENSG00000177556	ATOX1	beads	284.819
4923	ENSG00000128524	ATP6V1F	beads	284.435
356	ENSG00000023330	ALAS1	beads	284.073
3936	ENSG00000117592	PRDX6	beads	282.99
5777	ENSG00000135678	CPM	beads	281.945
4590	ENSG00000124767	GLO1	beads	281.238
5887	ENSG00000136295	TTYH3	beads	280.834
3824	ENSG00000116679	IVNS1ABP	beads	280.276
8586	ENSG00000162613	FUBP1	beads	280.185
5551	ENSG00000134215	VAV3	beads	280.162
10649	ENSG00000175130	MARCKSL1	beads	279.434
8219	ENSG00000159110	IFNAR2	beads	279.418
1646	ENSG00000092010	PSME1	beads	279.163
9751	ENSG00000168710	AHCYL1	beads	278.84
3405	ENSG00000112773	TENT5A	beads	278.838
19	ENSG00000002549	LAP3	beads	278.783
6489	ENSG00000140612	SEC11A	beads	278.28
3844	ENSG00000116786	PLEKHM2	beads	278.242
1567	ENSG00000089820	ARHGAP4	beads	278.234
10636	ENSG00000175061	LRRC75A-AS1	beads	278.204
1370	ENSG00000084090	STARD7	beads	278.059
5755	ENSG00000135535	CD164	beads	277.431
891	ENSG00000068366	ACSL4	beads	277.223
1746	ENSG00000097033	SH3GLB1	beads	277.174
3194	ENSG00000111011	RSRC2	beads	277.131
526	ENSG00000047410	TPR	beads	277.008
1117	ENSG00000075618	FSCN1	beads	276.983
5493	ENSG00000133657	ATP13A3	beads	276.948
9765	ENSG00000168802	CHTF8	beads	276.76
3949	ENSG00000117676	RPS6KA1	beads	276.219
3159	ENSG00000110696	C11orf58	beads	276.007
7997	ENSG00000156642	NPTN	beads	275.804
9135	ENSG00000165175	MID1IP1	beads	275.696
4684	ENSG00000125743	SNRPD2	beads	275.416
15703	ENSG00000255302	EID1	beads	275.046
2653	ENSG00000105698	USF2	beads	274.857
3547	ENSG00000114391	RPL24	beads	274.856
3813	ENSG00000116586	LAMTOR2	beads	274.578
2813	ENSG00000106991	ENG	beads	274.237
2560	ENSG00000105202	FBL	beads	274.037
8848	ENSG00000163823	CCR1	beads	273.412
2352	ENSG00000103342	GSPT1	beads	273.402
7220	ENSG00000147274	RBMX	beads	273.36
7303	ENSG00000148248	SURF4	beads	273.148
3165	ENSG00000110719	TCIRG1	beads	273.095
989	ENSG00000071626	DAZAP1	beads	272.789
9173	ENSG00000165458	INPPL1	beads	272.44
6757	ENSG00000143183	TMCO1	beads	272.259
8161	ENSG00000158435	CNOT11	beads	271.968
3895	ENSG00000117228	GBP1	beads	271.745
11960	ENSG00000186577	SMIM29	beads	271.59
6641	ENSG00000141968	VAV1	beads	271.537
5988	ENSG00000136938	ANP32B	beads	271.427
13145	ENSG00000204120	GIGYF2	beads	271.38
5590	ENSG00000134440	NARS	beads	271.317
12308	ENSG00000196230	TUBB	beads	271.229
3014	ENSG00000108946	PRKAR1A	beads	271.048
2181	ENSG00000101972	STAG2	beads	270.662
2829	ENSG00000107201	DDX58	beads	270.578
13805	ENSG00000219200	RNASEK	beads	270.394
1992	ENSG00000100664	EIF5	beads	270.169
977	ENSG00000071127	WDR1	beads	269.995
1215	ENSG00000078618	NRDC	beads	269.789
7982	ENSG00000156471	PTDSS1	beads	269.471
6805	ENSG00000143420	ENSA	beads	268.67
6235	ENSG00000138496	PARP9	beads	268.396
11254	ENSG00000180828	BHLHE22	beads	268.349
3495	ENSG00000113719	ERGIC1	beads	268.188
85	ENSG00000005483	KMT2E	beads	267.305
5109	ENSG00000130513	GDF15	beads	266.467
2714	ENSG00000106028	SSBP1	beads	266.302
5217	ENSG00000131171	SH3BGRL	beads	266.09
11731	ENSG00000184988	TMEM106A	beads	265.454
17925	ENSG00000278217	RF01871	beads	265.316
10079	ENSG00000170889	RPS9	beads	265.272
1263	ENSG00000080503	SMARCA2	beads	265.238
3750	ENSG00000115977	AAK1	beads	264.724
5528	ENSG00000134028	ADAMDEC1	beads	264.671
1548	ENSG00000089248	ERP29	beads	264.544
11860	ENSG00000185825	BCAP31	beads	263.457
6055	ENSG00000137409	MTCH1	beads	262.838
1917	ENSG00000100364	KIAA0930	beads	262.799
4309	ENSG00000121774	KHDRBS1	beads	262.688
5034	ENSG00000129667	RHBDF2	beads	262.273
32	ENSG00000003402	CFLAR	beads	261.743
1165	ENSG00000077147	TM9SF3	beads	261.575
14794	ENSG00000238227	TMEM250	beads	261.169
7479	ENSG00000150459	SAP18	beads	261.153
1523	ENSG00000088986	DYNLL1	beads	261.146
9331	ENSG00000166340	TPP1	beads	260.833
12789	ENSG00000198604	BAZ1A	beads	260.456
7873	ENSG00000155111	CDK19	beads	260.415
10618	ENSG00000174886	NDUFA11	beads	258.871
6657	ENSG00000142168	SOD1	beads	258.629
771	ENSG00000065000	AP3D1	beads	258.263
3016	ENSG00000108953	YWHAE	beads	258.059
163	ENSG00000008083	JARID2	beads	257.583
10113	ENSG00000171115	GIMAP8	beads	257.571
8872	ENSG00000163931	TKT	beads	257.372
1779	ENSG00000099800	TIMM13	beads	257.163
188	ENSG00000008952	SEC62	beads	256.726
4827	ENSG00000127184	COX7C	beads	255.832
10912	ENSG00000177479	ARIH2	beads	255.73
7297	ENSG00000148180	GSN	beads	255.611
13985	ENSG00000224877	NDUFAF8	beads	255.588
10602	ENSG00000174780	SRP72	beads	254.713
14463	ENSG00000232810	TNF	beads	254.458
8444	ENSG00000161203	AP2M1	beads	254.217
861	ENSG00000067334	DNTTIP2	beads	254.032
8475	ENSG00000161671	EMC10	beads	253.622
1392	ENSG00000085224	ATRX	beads	253.589
10454	ENSG00000173486	FKBP2	beads	253.292
1973	ENSG00000100591	AHSA1	beads	252.558
3713	ENSG00000115677	HDLBP	beads	252.474
5982	ENSG00000136930	PSMB7	beads	252.314
304	ENSG00000015479	MATR3	beads	252.114
198	ENSG00000009954	BAZ1B	beads	251.645
692	ENSG00000060558	GNA15	beads	251.399
14878	ENSG00000240065	PSMB9	beads	251.393
18281	ENSG00000280987	MATR3	beads	251.185
14341	ENSG00000230551	AC021078.1	beads	251.005
12727	ENSG00000198258	UBL5	beads	250.828
4077	ENSG00000119408	NEK6	beads	250.733
5005	ENSG00000129351	ILF3	beads	249.95
7715	ENSG00000153071	DAB2	beads	249.519
3418	ENSG00000112972	HMGCS1	beads	249.238
1112	ENSG00000075415	SLC25A3	beads	249.169
2154	ENSG00000101745	ANKRD12	beads	249.162
2493	ENSG00000104824	HNRNPL	beads	248.952
9796	ENSG00000168961	LGALS9	beads	248.911
3964	ENSG00000117899	MESD	beads	248.852
607	ENSG00000054118	THRAP3	beads	248.49
4147	ENSG00000119917	IFIT3	beads	248.161
2241	ENSG00000102524	TNFSF13B	beads	248.033
2404	ENSG00000103994	ZNF106	beads	247.708
8229	ENSG00000159199	ATP5MC1	beads	247.706
11777	ENSG00000185262	UBALD2	beads	247.265
11224	ENSG00000180448	ARHGAP45	beads	247.227
2228	ENSG00000102317	RBM3	beads	247.144
1680	ENSG00000092964	DPYSL2	beads	247.087
1206	ENSG00000078269	SYNJ2	beads	247.048
11070	ENSG00000178950	GAK	beads	247.034
12019	ENSG00000187147	RNF220	beads	246.41
10171	ENSG00000171490	RSL1D1	beads	246.253
11048	ENSG00000178741	COX5A	beads	246.096
10060	ENSG00000170759	KIF5B	beads	245.327
1463	ENSG00000087191	PSMC5	beads	245.155
15648	ENSG00000254732	AP001931.1	beads	245.134
5235	ENSG00000131378	RFTN1	beads	244.976
13209	ENSG00000204435	CSNK2B	beads	244.855
5823	ENSG00000135940	COX5B	beads	244.542
2542	ENSG00000105058	FAM32A	beads	243.829
4026	ENSG00000118705	RPN2	beads	243.754
3463	ENSG00000113407	TARS	beads	243.428
6385	ENSG00000139697	SBNO1	beads	242.97
10900	ENSG00000177409	SAMD9L	beads	242.934
7203	ENSG00000147140	NONO	beads	242.725
37	ENSG00000004059	ARF5	beads	241.787
1546	ENSG00000089220	PEBP1	beads	241.734
7980	ENSG00000156467	UQCRB	beads	241.604
2706	ENSG00000105993	DNAJB6	beads	241.522
8396	ENSG00000160714	UBE2Q1	beads	241.215
12290	ENSG00000196141	SPATS2L	beads	240.967
2746	ENSG00000106328	FSCN3	beads	240.841
7079	ENSG00000145779	TNFAIP8	beads	240.823
8231	ENSG00000159202	UBE2Z	beads	240.756
3683	ENSG00000115484	CCT4	beads	240.331
6234	ENSG00000138495	COX17	beads	240.309
7087	ENSG00000145833	DDX46	beads	240.249
1012	ENSG00000072501	SMC1A	beads	239.817
1060	ENSG00000073921	PICALM	beads	239.715
17767	ENSG00000276600	RAB7B	beads	239.693
1593	ENSG00000090520	DNAJB11	beads	239.517
4788	ENSG00000126698	DNAJC8	beads	239.21
687	ENSG00000060138	YBX3	beads	239.115
3648	ENSG00000115268	RPS15	beads	238.945
652	ENSG00000057608	GDI2	beads	238.867
2403	ENSG00000103978	TMEM87A	beads	238.496
4671	ENSG00000125676	THOC2	beads	238.486
9789	ENSG00000168918	INPP5D	beads	238.094
2456	ENSG00000104447	TRPS1	beads	237.951
13508	ENSG00000210117	MT-TW	beads	237.797
12571	ENSG00000197471	SPN	beads	237.628
7130	ENSG00000146247	PHIP	beads	236.848
883	ENSG00000068079	IFI35	beads	236.427
3191	ENSG00000110955	ATP5F1B	beads	235.015
3643	ENSG00000115241	PPM1G	beads	234.86
17003	ENSG00000270617	URGCP-MRPS24	beads	234.168
1772	ENSG00000099622	CIRBP	beads	233.974
417	ENSG00000031698	SARS	beads	233.173
2303	ENSG00000103035	PSMD7	beads	233.028
10854	ENSG00000176978	DPP7	beads	232.952
8256	ENSG00000159377	PSMB4	beads	232.951
9808	ENSG00000169045	HNRNPH1	beads	232.844
714	ENSG00000062582	MRPS24	beads	232.531
3478	ENSG00000113580	NR3C1	beads	232.522
10315	ENSG00000172466	ZNF24	beads	232.5
13989	ENSG00000224916	APOC4-APOC2	beads	232.489
2677	ENSG00000105825	TFPI2	beads	232.445
15944	ENSG00000258643	BCL2L2-PABPN1	beads	232.395
5802	ENSG00000135837	CEP350	beads	232.27
14603	ENSG00000234906	APOC2	beads	232.165
7723	ENSG00000153147	SMARCA5	beads	232.127
4072	ENSG00000119396	RAB14	beads	232.049
6219	ENSG00000138398	PPIG	beads	231.737
4693	ENSG00000125810	CD93	beads	231.653
4467	ENSG00000123562	MORF4L2	beads	230.599
6889	ENSG00000143933	CALM2	beads	230.16
13225	ENSG00000204525	HLA-C	beads	229.791
12742	ENSG00000198363	ASPH	beads	229.346
5155	ENSG00000130755	GMFG	beads	229.341
381	ENSG00000026025	VIM	beads	229.273
4765	ENSG00000126267	COX6B1	beads	229.263
13232	ENSG00000204574	ABCF1	beads	229.099
11079	ENSG00000178982	EIF3K	beads	228.91
2694	ENSG00000105939	ZC3HAV1	beads	228.653
8446	ENSG00000161217	PCYT1A	beads	228.466
7414	ENSG00000149357	LAMTOR1	beads	228.085
5894	ENSG00000136379	ABHD17C	beads	228.007
548	ENSG00000048828	FAM120A	beads	227.484
10215	ENSG00000171793	CTPS1	beads	227.339
630	ENSG00000055208	TAB2	beads	227.161
4535	ENSG00000124228	DDX27	beads	227.144
8349	ENSG00000160294	MCM3AP	beads	226.919
9464	ENSG00000167088	SNRPD1	beads	226.914
2452	ENSG00000104419	NDRG1	beads	226.905
2057	ENSG00000101109	STK4	beads	226.608
6485	ENSG00000140564	FURIN	beads	226.549
8819	ENSG00000163714	U2SURP	beads	226.397
17715	ENSG00000276070	CCL4L2	beads	226.34
6293	ENSG00000138814	PPP3CA	beads	226.311
5901	ENSG00000136448	NMT1	beads	225.892
10874	ENSG00000177156	TALDO1	beads	225.166
2008	ENSG00000100811	YY1	beads	225.149
10491	ENSG00000173786	CNP	beads	225.07
3941	ENSG00000117614	SYF2	beads	224.893
13197	ENSG00000204387	C6orf48	beads	224.743
4632	ENSG00000125356	NDUFA1	beads	224.523
2465	ENSG00000104529	EEF1D	beads	223.87
3100	ENSG00000109971	HSPA8	beads	223.766
9061	ENSG00000164754	RAD21	beads	223.567
2832	ENSG00000107249	GLIS3	beads	223.471
12414	ENSG00000196683	TOMM7	beads	223.36
5915	ENSG00000136527	TRA2B	beads	222.882
3506	ENSG00000113811	SELENOK	beads	222.782
3819	ENSG00000116667	C1orf21	beads	222.461
10195	ENSG00000171634	BPTF	beads	222.412
3361	ENSG00000112308	C6orf62	beads	222.155
10367	ENSG00000172831	CES2	beads	222.015
241	ENSG00000011304	PTBP1	beads	221.808
5367	ENSG00000132530	XAF1	beads	221.785
5112	ENSG00000130522	JUND	beads	221.784
9760	ENSG00000168779	SHOX2	beads	221.567
3022	ENSG00000109046	WSB1	beads	221.545
5541	ENSG00000134108	ARL8B	beads	221
4069	ENSG00000119335	SET	beads	220.892
6656	ENSG00000142166	IFNAR1	beads	220.803
3511	ENSG00000113916	BCL6	beads	220.77
10276	ENSG00000172216	CEBPB	beads	219.857
6253	ENSG00000138646	HERC5	beads	219.805
1389	ENSG00000085063	CD59	beads	219.599
1493	ENSG00000088205	DDX18	beads	219.246
478	ENSG00000039560	RAI14	beads	219.169
10869	ENSG00000177105	RHOG	beads	218.493
12223	ENSG00000188986	NELFB	beads	218.377
10266	ENSG00000172115	CYCS	beads	218.25
998	ENSG00000072062	PRKACA	beads	218.201
4858	ENSG00000127603	MACF1	beads	218.2
6593	ENSG00000141522	ARHGDIA	beads	217.858
8290	ENSG00000159840	ZYX	beads	217.71
4489	ENSG00000123908	AGO2	beads	217.367
10481	ENSG00000173692	PSMD1	beads	217.109
5958	ENSG00000136830	FAM129B	beads	216.539
10043	ENSG00000170581	STAT2	beads	216.488
545	ENSG00000048649	RSF1	beads	216.468
8842	ENSG00000163811	WDR43	beads	216.122
566	ENSG00000049860	HEXB	beads	216.065
8257	ENSG00000159388	BTG2	beads	215.855
2053	ENSG00000101084	RAB5IF	beads	215.131
5020	ENSG00000129515	SNX6	beads	215.091
820	ENSG00000066135	KDM4A	beads	214.889
9141	ENSG00000165233	CARD19	beads	214.594
5499	ENSG00000133706	LARS	beads	214.573
9553	ENSG00000167613	LAIR1	beads	213.802
3690	ENSG00000115524	SF3B1	beads	213.645
5649	ENSG00000134884	ARGLU1	beads	213.595
1244	ENSG00000079459	FDFT1	beads	213.46
11098	ENSG00000179115	FARSA	beads	213.021
5603	ENSG00000134531	EMP1	beads	212.738
1564	ENSG00000089737	DDX24	beads	212.439
3636	ENSG00000115216	NRBP1	beads	212.284
12211	ENSG00000188846	RPL14	beads	212.181
11496	ENSG00000183023	SLC8A1	beads	212.169
10941	ENSG00000177700	POLR2L	beads	212.078
4688	ENSG00000125755	SYMPK	beads	211.862
12235	ENSG00000189060	H1F0	beads	211.789
4512	ENSG00000124155	PIGT	beads	211.684
10493	ENSG00000173812	EIF1	beads	211.604
9509	ENSG00000167378	IRGQ	beads	211.597
1918	ENSG00000100365	NCF4	beads	211.539
2371	ENSG00000103496	STX4	beads	211.271
6553	ENSG00000141279	NPEPPS	beads	211.028
3988	ENSG00000118292	C1orf54	beads	210.842
15744	ENSG00000255717	SNHG1	beads	210.575
9133	ENSG00000165168	CYBB	beads	210.57
16618	ENSG00000266472	MRPS21	beads	210.531
8395	ENSG00000160712	IL6R	beads	210.149
6298	ENSG00000138867	GUCD1	beads	210.045
9704	ENSG00000168374	ARF4	beads	209.947
1630	ENSG00000091436	MAP3K20	beads	209.8
10394	ENSG00000173039	RELA	beads	208.933
8313	ENSG00000160087	UBE2J2	beads	208.618
1539	ENSG00000089127	OAS1	beads	208.51
7964	ENSG00000156261	CCT8	beads	208.206
1806	ENSG00000099977	DDT	beads	207.923
8419	ENSG00000160948	VPS28	beads	207.679
204	ENSG00000010244	ZNF207	beads	207.092
9032	ENSG00000164609	SLU7	beads	207.063
11377	ENSG00000182149	IST1	beads	206.974
5465	ENSG00000133275	CSNK1G2	beads	206.83
8143	ENSG00000158195	WASF2	beads	206.788
13603	ENSG00000213246	SUPT4H1	beads	206.671
2009	ENSG00000100813	ACIN1	beads	206.392
7511	ENSG00000150977	RILPL2	beads	206.314
11827	ENSG00000185627	PSMD13	beads	206.306
5639	ENSG00000134825	TMEM258	beads	206.161
9470	ENSG00000167110	GOLGA2	beads	206.124
3192	ENSG00000110958	PTGES3	beads	206.059
13350	ENSG00000205730	ITPRIPL2	beads	205.606
8271	ENSG00000159592	GPBP1L1	beads	205.452
13216	ENSG00000204472	AIF1	beads	205.268
9669	ENSG00000168159	RNF187	beads	204.776
4064	ENSG00000119318	RAD23B	beads	204.75
4024	ENSG00000118689	FOXO3	beads	204.621
10321	ENSG00000172531	PPP1CA	beads	204.465
8856	ENSG00000163870	TPRA1	beads	204.04
1647	ENSG00000092020	PPP2R3C	beads	203.708
1923	ENSG00000100380	ST13	beads	203.665
2584	ENSG00000105339	DENND3	beads	202.814
4983	ENSG00000129083	COPB1	beads	202.703
12797	ENSG00000198663	C6orf89	beads	202.686
3324	ENSG00000112081	SRSF3	beads	202.449
2510	ENSG00000104885	DOT1L	beads	202.384
7891	ENSG00000155366	RHOC	beads	202.324
7963	ENSG00000156256	USP16	beads	202.235
3640	ENSG00000115233	PSMD14	beads	202.1
1114	ENSG00000075426	FOSL2	beads	202.096
6097	ENSG00000137710	RDX	beads	202.07
5861	ENSG00000136156	ITM2B	beads	201.836
8320	ENSG00000160131	VMA21	beads	201.453
2844	ENSG00000107372	ZFAND5	beads	201.307
13582	ENSG00000213024	NUP62	beads	201.086
1006	ENSG00000072274	TFRC	beads	200.524
3550	ENSG00000114416	FXR1	beads	200.391
4120	ENSG00000119705	SLIRP	beads	200.351
11889	ENSG00000186010	NDUFA13	beads	200.317
10655	ENSG00000175166	PSMD2	beads	200.045
9400	ENSG00000166750	SLFN5	beads	199.892
3076	ENSG00000109736	MFSD10	beads	199.184
17879	ENSG00000277734	TRAC	beads	198.963
14971	ENSG00000242028	HYPK	beads	198.857
918	ENSG00000069399	BCL3	beads	198.72
10832	ENSG00000176788	BASP1	beads	198.685
9168	ENSG00000165416	SUGT1	beads	198.552
11870	ENSG00000185885	IFITM1	beads	198.474
8628	ENSG00000162783	IER5	beads	198.374
4344	ENSG00000122218	COPA	beads	198.306
1365	ENSG00000083896	YTHDC1	beads	198.127
3427	ENSG00000113070	HBEGF	beads	197.929
16261	ENSG00000261067	AC109460.3	beads	197.746
4600	ENSG00000124795	DEK	beads	197.694
8008	ENSG00000156804	FBXO32	beads	197.352
6662	ENSG00000142192	APP	beads	197.323
11093	ENSG00000179091	CYC1	beads	197.3
2563	ENSG00000105220	GPI	beads	197.259
1873	ENSG00000100242	SUN2	beads	197.037
4813	ENSG00000126934	MAP2K2	beads	196.945
6880	ENSG00000143862	ARL8A	beads	196.803
894	ENSG00000068400	GRIPAP1	beads	196.592
7770	ENSG00000153914	SREK1	beads	196.525
6770	ENSG00000143256	PFDN2	beads	196.328
10202	ENSG00000171720	HDAC3	beads	196.281
2958	ENSG00000108518	PFN1	beads	196.222
1818	ENSG00000100028	SNRPD3	beads	196.118
1095	ENSG00000075151	EIF4G3	beads	196.06
3592	ENSG00000114850	SSR3	beads	195.921
10753	ENSG00000176014	TUBB6	beads	195.787
6611	ENSG00000141580	WDR45B	beads	195.747
6826	ENSG00000143537	ADAM15	beads	195.703
10002	ENSG00000170323	FABP4	beads	195.664
10147	ENSG00000171310	CHST11	beads	195.652
11848	ENSG00000185745	IFIT1	beads	195.647
4417	ENSG00000123064	DDX54	beads	195.424
812	ENSG00000065978	YBX1	beads	195.355
3801	ENSG00000116478	HDAC1	beads	195.233
5659	ENSG00000134954	ETS1	beads	195.224
2834	ENSG00000107263	RAPGEF1	beads	195.163
2007	ENSG00000100804	PSMB5	beads	194.932
691	ENSG00000060491	OGFR	beads	194.891
13519	ENSG00000210195	MT-TT	beads	194.716
7899	ENSG00000155506	LARP1	beads	193.993
7127	ENSG00000146232	NFKBIE	beads	193.879
9505	ENSG00000167325	RRM1	beads	193.849
10562	ENSG00000174437	ATP2A2	beads	193.829
7734	ENSG00000153250	RBMS1	beads	193.814
10506	ENSG00000173905	GOLIM4	beads	193.667
12504	ENSG00000197111	PCBP2	beads	193.644
9254	ENSG00000165915	SLC39A13	beads	193.277
8683	ENSG00000163110	PDLIM5	beads	193.119
1226	ENSG00000078902	TOLLIP	beads	192.93
8333	ENSG00000160209	PDXK	beads	192.813
2503	ENSG00000104870	FCGRT	beads	192.617
9670	ENSG00000168172	HOOK3	beads	192.293
6972	ENSG00000144674	GOLGA4	beads	191.926
5696	ENSG00000135218	CD36	beads	191.723
2357	ENSG00000103363	ELOB	beads	191.689
5207	ENSG00000131100	ATP6V1E1	beads	191.371
10327	ENSG00000172590	MRPL52	beads	190.946
787	ENSG00000065427	KARS	beads	190.639
12806	ENSG00000198695	MT-ND6	beads	190.538
13229	ENSG00000204568	MRPS18B	beads	190.484
750	ENSG00000064419	TNPO3	beads	190.327
1735	ENSG00000096401	CDC5L	beads	190.268
11615	ENSG00000184060	ADAP2	beads	190.204
14996	ENSG00000242485	MRPL20	beads	189.335
8519	ENSG00000162144	CYB561A3	beads	189.109
8652	ENSG00000162924	REL	beads	188.882
3509	ENSG00000113845	TIMMDC1	beads	188.84
3864	ENSG00000116954	RRAGC	beads	188.769
7401	ENSG00000149257	SERPINH1	beads	188.739
10402	ENSG00000173120	KDM2A	beads	188.652
11732	ENSG00000184990	SIVA1	beads	188.543
3377	ENSG00000112473	SLC39A7	beads	188.306
8902	ENSG00000164040	PGRMC2	beads	188.218
9384	ENSG00000166592	RRAD	beads	188.03
9308	ENSG00000166226	CCT2	beads	187.864
769	ENSG00000064995	TAF11	beads	187.439
4867	ENSG00000127837	AAMP	beads	187.39
15671	ENSG00000254996	ANKHD1-EIF4EBP3	beads	187.2
7890	ENSG00000155363	MOV10	beads	187.189
4715	ENSG00000125870	SNRPB2	beads	186.938
12546	ENSG00000197324	LRP10	beads	186.561
8805	ENSG00000163660	CCNL1	beads	186.356
8399	ENSG00000160752	FDPS	beads	186.318
1755	ENSG00000099250	NRP1	beads	186.218
448	ENSG00000035862	TIMP2	beads	186.213
3770	ENSG00000116133	DHCR24	beads	185.75
13733	ENSG00000214753	HNRNPUL2	beads	185.749
12753	ENSG00000198431	TXNRD1	beads	185.492
12901	ENSG00000198917	SPOUT1	beads	185.422
5796	ENSG00000135821	GLUL	beads	184.858
7085	ENSG00000145819	ARHGAP26	beads	184.816
689	ENSG00000060237	WNK1	beads	184.668
3866	ENSG00000116977	LGALS8	beads	184.626
11489	ENSG00000182985	CADM1	beads	183.928
2575	ENSG00000105281	SLC1A5	beads	183.791
10681	ENSG00000175348	TMEM9B	beads	183.508
5870	ENSG00000136205	TNS3	beads	183.482
4865	ENSG00000127824	TUBA4A	beads	183.377
8625	ENSG00000162772	ATF3	beads	183.017
6590	ENSG00000141506	PIK3R5	beads	182.982
11944	ENSG00000186468	RPS23	beads	182.94
380	ENSG00000025800	KPNA6	beads	182.866
5903	ENSG00000136450	SRSF1	beads	182.834
3718	ENSG00000115738	ID2	beads	182.677
10619	ENSG00000174891	RSRC1	beads	182.514
2833	ENSG00000107262	BAG1	beads	182.228
7874	ENSG00000155115	GTF3C6	beads	182.224
5760	ENSG00000135549	PKIB	beads	182.187
9665	ENSG00000168137	SETD5	beads	182.112
10061	ENSG00000170776	AKAP13	beads	181.828
10949	ENSG00000177733	HNRNPA0	beads	181.592
7940	ENSG00000156011	PSD3	beads	181.345
538	ENSG00000048052	HDAC9	beads	181.234
17491	ENSG00000273637	AL139260.2	beads	181.2
9997	ENSG00000170296	GABARAP	beads	181.169
5255	ENSG00000131503	ANKHD1	beads	181.095
3180	ENSG00000110880	CORO1C	beads	181.05
9782	ENSG00000168894	RNF181	beads	181.033
16542	ENSG00000265241	RBM8A	beads	181.006
9152	ENSG00000165283	STOML2	beads	180.941
13669	ENSG00000213923	CSNK1E	beads	180.904
755	ENSG00000064601	CTSA	beads	180.558
15636	ENSG00000254615	AC027031.2	beads	180.409
15951	ENSG00000258674	AC011448.1	beads	180.406
10178	ENSG00000171522	PTGER4	beads	180.336
11170	ENSG00000179889	PDXDC1	beads	180.272
1582	ENSG00000090266	NDUFB2	beads	180.238
1250	ENSG00000079785	DDX1	beads	179.98
3475	ENSG00000113558	SKP1	beads	179.896
1698	ENSG00000094916	CBX5	beads	179.876
385	ENSG00000026508	CD44	beads	179.171
6492	ENSG00000140678	ITGAX	beads	179.121
6981	ENSG00000144746	ARL6IP5	beads	179.121
11570	ENSG00000183696	UPP1	beads	178.992
5361	ENSG00000132485	ZRANB2	beads	178.926
1721	ENSG00000095787	WAC	beads	178.814
768	ENSG00000064961	HMG20B	beads	178.711
16910	ENSG00000269893	SNHG8	beads	178.245
5895	ENSG00000136381	IREB2	beads	177.851
5621	ENSG00000134697	GNL2	beads	177.749
5579	ENSG00000134326	CMPK2	beads	177.658
5784	ENSG00000135723	FHOD1	beads	177.253
11840	ENSG00000185686	PRAME	beads	177.245
1834	ENSG00000100092	SH3BP1	beads	177.156
12196	ENSG00000188739	RBM34	beads	177.129
16594	ENSG00000266094	RASSF5	beads	176.772
6063	ENSG00000137462	TLR2	beads	176.316
624	ENSG00000055044	NOP58	beads	176.302
6706	ENSG00000142657	PGD	beads	176.087
956	ENSG00000070614	NDST1	beads	176.077
2808	ENSG00000106829	TLE4	beads	175.861
4023	ENSG00000118680	MYL12B	beads	175.835
6909	ENSG00000144118	RALB	beads	175.541
4438	ENSG00000123200	ZC3H13	beads	175.515
3105	ENSG00000110031	LPXN	beads	175.484
4350	ENSG00000122359	ANXA11	beads	175.212
10564	ENSG00000174444	RPL4	beads	175.15
2628	ENSG00000105583	WDR83OS	beads	174.966
1478	ENSG00000087460	GNAS	beads	174.602
690	ENSG00000060339	CCAR1	beads	174.599
5119	ENSG00000130560	UBAC1	beads	174.461
8607	ENSG00000162702	ZNF281	beads	174.286
9913	ENSG00000169714	CNBP	beads	174.134
6274	ENSG00000138757	G3BP2	beads	174.033
3375	ENSG00000112419	PHACTR2	beads	174.01
4108	ENSG00000119669	IRF2BPL	beads	173.636
1881	ENSG00000100280	AP1B1	beads	173.611
13638	ENSG00000213626	LBH	beads	173.443
5349	ENSG00000132432	SEC61G	beads	173.386
10901	ENSG00000177410	ZFAS1	beads	173.269
9053	ENSG00000164713	BRI3	beads	173.16
7384	ENSG00000149091	DGKZ	beads	173.056
4223	ENSG00000120705	ETF1	beads	172.99
6738	ENSG00000143067	ZNF697	beads	172.795
8012	ENSG00000156860	FBRS	beads	172.784
8959	ENSG00000164190	NIPBL	beads	172.768
1557	ENSG00000089597	GANAB	beads	172.65
8072	ENSG00000157500	APPL1	beads	172.549
1104	ENSG00000075292	ZNF638	beads	172.462
10593	ENSG00000174718	KIAA1551	beads	172.026
2144	ENSG00000101596	SMCHD1	beads	172.022
9183	ENSG00000165502	RPL36AL	beads	171.949
12434	ENSG00000196776	CD47	beads	171.881
889	ENSG00000068323	TFE3	beads	171.741
5354	ENSG00000132466	ANKRD17	beads	171.684
3727	ENSG00000115816	CEBPZ	beads	171.448
384	ENSG00000026297	RNASET2	beads	171.443
3836	ENSG00000116747	TROVE2	beads	171.418
9651	ENSG00000168066	SF1	beads	171.327
9934	ENSG00000169871	TRIM56	beads	171.238
4713	ENSG00000125868	DSTN	beads	171.006
10775	ENSG00000176170	SPHK1	beads	170.868
2821	ENSG00000107099	DOCK8	beads	170.836
9579	ENSG00000167703	SLC43A2	beads	170.828
6275	ENSG00000138758	SEPT11	beads	170.82
3814	ENSG00000116604	MEF2D	beads	170.79
2929	ENSG00000108312	UBTF	beads	170.674
9285	ENSG00000166136	NDUFB8	beads	170.591
3734	ENSG00000115866	DARS	beads	170.343
12697	ENSG00000198113	TOR4A	beads	170.19
5000	ENSG00000129292	PHF20L1	beads	169.831
8858	ENSG00000163874	ZC3H12A	beads	169.788
5907	ENSG00000136485	DCAF7	beads	169.711
8181	ENSG00000158669	GPAT4	beads	169.706
2738	ENSG00000106261	ZKSCAN1	beads	169.687
205	ENSG00000010256	UQCRC1	beads	169.61
2026	ENSG00000100911	PSME2	beads	169.547
13642	ENSG00000213658	LAT	beads	169.35
11063	ENSG00000178913	TAF7	beads	169.306
12846	ENSG00000198805	PNP	beads	169.206
663	ENSG00000058272	PPP1R12A	beads	169.164
3900	ENSG00000117280	RAB29	beads	169.056
6132	ENSG00000137841	PLCB2	beads	169.014
10594	ENSG00000174720	LARP7	beads	168.511
1967	ENSG00000100568	VTI1B	beads	168.49
1386	ENSG00000084754	HADHA	beads	168.453
5971	ENSG00000136877	FPGS	beads	168.178
13315	ENSG00000205302	SNX2	beads	168.143
5271	ENSG00000131724	IL13RA1	beads	167.878
865	ENSG00000067533	RRP15	beads	167.159
12568	ENSG00000197451	HNRNPAB	beads	167.143
7686	ENSG00000152760	TCTEX1D1	beads	166.946
1177	ENSG00000077380	DYNC1I2	beads	166.761
1368	ENSG00000084072	PPIE	beads	166.629
3173	ENSG00000110841	PPFIBP1	beads	166.519
69	ENSG00000005175	RPAP3	beads	166.351
14254	ENSG00000229117	RPL41	beads	166.209
6600	ENSG00000141552	ANAPC11	beads	166.032
11217	ENSG00000180370	PAK2	beads	165.997
10290	ENSG00000172301	COPRS	beads	165.886
217	ENSG00000010404	IDS	beads	165.7
9117	ENSG00000165030	NFIL3	beads	165.543
1989	ENSG00000100644	HIF1A	beads	165.528
4034	ENSG00000118873	RAB3GAP2	beads	165.511
11845	ENSG00000185728	YTHDF3	beads	165.493
925	ENSG00000069849	ATP1B3	beads	165.351
2932	ENSG00000108349	CASC3	beads	165.014
1810	ENSG00000099995	SF3A1	beads	164.924
3110	ENSG00000110057	UNC93B1	beads	164.721
11728	ENSG00000184983	NDUFA6	beads	164.59
7063	ENSG00000145675	PIK3R1	beads	164.538
12576	ENSG00000197498	RPF2	beads	164.527
6639	ENSG00000141959	PFKL	beads	164.466
13748	ENSG00000215021	PHB2	beads	164.288
3490	ENSG00000113649	TCERG1	beads	163.986
1511	ENSG00000088827	SIGLEC1	beads	163.579
11662	ENSG00000184432	COPB2	beads	163.481
1832	ENSG00000100083	GGA1	beads	163.461
2973	ENSG00000108604	SMARCD2	beads	163.381
8543	ENSG00000162385	MAGOH	beads	163.144
7503	ENSG00000150779	TIMM8B	beads	162.95
1334	ENSG00000082898	XPO1	beads	162.94
41	ENSG00000004455	AK2	beads	162.886
4700	ENSG00000125826	RBCK1	beads	162.828
6912	ENSG00000144136	SLC20A1	beads	162.796
3410	ENSG00000112851	ERBIN	beads	162.655
15562	ENSG00000253738	OTUD6B-AS1	beads	162.596
3695	ENSG00000115541	HSPE1	beads	162.566
17180	ENSG00000272325	NUDT3	beads	162.521
7675	ENSG00000152601	MBNL1	beads	162.325
2739	ENSG00000106263	EIF3B	beads	161.907
12139	ENSG00000188229	TUBB4B	beads	161.905
547	ENSG00000048740	CELF2	beads	161.886
7075	ENSG00000145741	BTF3	beads	161.865
11584	ENSG00000183779	ZNF703	beads	161.44
6476	ENSG00000140526	ABHD2	beads	161.403
11929	ENSG00000186350	RXRA	beads	161.354
15676	ENSG00000255031	AP002807.1	beads	161.292
13331	ENSG00000205531	NAP1L4	beads	160.943
7017	ENSG00000145191	EIF2B5	beads	160.858
8787	ENSG00000163602	RYBP	beads	160.664
6630	ENSG00000141759	TXNL4A	beads	160.65
6510	ENSG00000140859	KIFC3	beads	160.631
9255	ENSG00000165916	PSMC3	beads	160.616
1252	ENSG00000079819	EPB41L2	beads	160.613
1179	ENSG00000077454	LRCH4	beads	160.598
8031	ENSG00000157020	SEC13	beads	160.168
17556	ENSG00000274272	AC069281.2	beads	159.992
475	ENSG00000039123	MTREX	beads	159.707
6424	ENSG00000140105	WARS	beads	159.543
1863	ENSG00000100219	XBP1	beads	159.462
7898	ENSG00000155465	SLC7A7	beads	158.991
11855	ENSG00000185803	SLC52A2	beads	158.978
4718	ENSG00000125877	ITPA	beads	158.795
3559	ENSG00000114503	NCBP2	beads	158.41
8934	ENSG00000164111	ANXA5	beads	158.396
1617	ENSG00000091039	OSBPL8	beads	158.394
9025	ENSG00000164548	TRA2A	beads	158.389
7932	ENSG00000155926	SLA	beads	158.149
9190	ENSG00000165525	NEMF	beads	158.01
3477	ENSG00000113575	PPP2CA	beads	157.988
1080	ENSG00000074695	LMAN1	beads	157.948
15764	ENSG00000256028	AC026362.1	beads	157.616
8233	ENSG00000159210	SNF8	beads	157.291
5324	ENSG00000132294	EFR3A	beads	157.135
7264	ENSG00000147677	EIF3H	beads	156.706
5884	ENSG00000136279	DBNL	beads	156.589
4995	ENSG00000129226	CD68	beads	156.467
13192	ENSG00000204356	NELFE	beads	156.432
6691	ENSG00000142541	RPL13A	beads	156.401
12858	ENSG00000198833	UBE2J1	beads	156.375
6164	ENSG00000138035	PNPT1	beads	156.334
5160	ENSG00000130770	ATP5IF1	beads	156.333
6449	ENSG00000140379	BCL2A1	beads	156.292
4528	ENSG00000124214	STAU1	beads	156.277
5163	ENSG00000130779	CLIP1	beads	156.273
563	ENSG00000049656	CLPTM1L	beads	156.128
13636	ENSG00000213619	NDUFS3	beads	156.058
9828	ENSG00000169155	ZBTB43	beads	155.957
5857	ENSG00000136146	MED4	beads	155.351
1862	ENSG00000100216	TOMM22	beads	155.21
10629	ENSG00000174953	DHX36	beads	155.142
4003	ENSG00000118482	PHF3	beads	155.083
5258	ENSG00000131508	UBE2D2	beads	155.032
10974	ENSG00000177971	IMP3	beads	155.008
4230	ENSG00000120742	SERP1	beads	154.975
12898	ENSG00000198911	SREBF2	beads	154.954
642	ENSG00000056097	ZFR	beads	154.948
11805	ENSG00000185475	TMEM179B	beads	154.547
403	ENSG00000029363	BCLAF1	beads	154.433
7094	ENSG00000145901	TNIP1	beads	154.433
14993	ENSG00000242372	EIF6	beads	154.221
8896	ENSG00000164024	METAP1	beads	154.193
12400	ENSG00000196628	TCF4	beads	154.177
6863	ENSG00000143771	CNIH4	beads	154.154
3275	ENSG00000111726	CMAS	beads	154.004
3800	ENSG00000116473	RAP1A	beads	153.948
3083	ENSG00000109790	KLHL5	beads	153.884
10479	ENSG00000173674	EIF1AX	beads	153.643
6873	ENSG00000143815	LBR	beads	153.436
2981	ENSG00000108671	PSMD11	beads	153.246
11481	ENSG00000182944	EWSR1	beads	153.192
134	ENSG00000006756	ARSD	beads	153.16
3835	ENSG00000116741	RGS2	beads	153.159
1904	ENSG00000100335	MIEF1	beads	153.155
11520	ENSG00000183255	PTTG1IP	beads	152.769
7261	ENSG00000147650	LRP12	beads	152.754
2790	ENSG00000106636	YKT6	beads	152.631
10514	ENSG00000173933	RBM4	beads	152.495
11031	ENSG00000178567	EPM2AIP1	beads	152.441
2387	ENSG00000103653	CSK	beads	152.099
701	ENSG00000061273	HDAC7	beads	151.953
3910	ENSG00000117395	EBNA1BP2	beads	151.791
11276	ENSG00000181019	NQO1	beads	151.769
7390	ENSG00000149177	PTPRJ	beads	151.73
4033	ENSG00000118855	MFSD1	beads	151.587
3367	ENSG00000112343	TRIM38	beads	151.561
5953	ENSG00000136819	C9orf78	beads	151.547
10422	ENSG00000173230	GOLGB1	beads	151.541
7241	ENSG00000147471	PLPBP	beads	151.455
4787	ENSG00000126653	NSRP1	beads	151.327
5392	ENSG00000132676	DAP3	beads	151.318
535	ENSG00000047849	MAP4	beads	151.286
5221	ENSG00000131196	NFATC1	beads	151.261
265	ENSG00000012660	ELOVL5	beads	150.949
6523	ENSG00000140983	RHOT2	beads	150.901
11563	ENSG00000183648	NDUFB1	beads	150.733
7722	ENSG00000153140	CETN3	beads	150.694
2699	ENSG00000105968	H2AFV	beads	150.573
12151	ENSG00000188313	PLSCR1	beads	150.196
6871	ENSG00000143801	PSEN2	beads	150.06
5145	ENSG00000130724	CHMP2A	beads	150.039
2676	ENSG00000105821	DNAJC2	beads	149.931
7469	ENSG00000150316	CWC15	beads	149.905
3010	ENSG00000108861	DUSP3	beads	149.829
3958	ENSG00000117758	STX12	beads	149.601
7994	ENSG00000156599	ZDHHC5	beads	149.576
17913	ENSG00000278053	DDX52	beads	149.518
8826	ENSG00000163738	MTHFD2L	beads	149.319
5110	ENSG00000130517	PGPEP1	beads	149.313
1201	ENSG00000078140	UBE2K	beads	149.104
5251	ENSG00000131473	ACLY	beads	149.094
5299	ENSG00000132002	DNAJB1	beads	149.023
7463	ENSG00000149932	TMEM219	beads	148.74
5504	ENSG00000133789	SWAP70	beads	148.698
2234	ENSG00000102390	PBDC1	beads	148.681
3735	ENSG00000115875	SRSF7	beads	148.651
1341	ENSG00000083168	KAT6A	beads	148.633
9569	ENSG00000167671	UBXN6	beads	148.499
5665	ENSG00000134996	OSTF1	beads	148.492
9462	ENSG00000167081	PBX3	beads	148.394
12922	ENSG00000198961	PJA2	beads	148.352
2385	ENSG00000103642	LACTB	beads	148.347
3807	ENSG00000116539	ASH1L	beads	148.259
60	ENSG00000005007	UPF1	beads	148.143
5770	ENSG00000135631	RAB11FIP5	beads	148.051
1479	ENSG00000087470	DNM1L	beads	147.996
4347	ENSG00000122257	RBBP6	beads	147.98
4956	ENSG00000128815	WDFY4	beads	147.886
10386	ENSG00000172977	KAT5	beads	147.729
12396	ENSG00000196591	HDAC2	beads	147.715
2592	ENSG00000105373	NOP53	beads	147.693
3782	ENSG00000116209	TMEM59	beads	147.6
2967	ENSG00000108587	GOSR1	beads	147.594
7302	ENSG00000148229	POLE3	beads	147.54
12686	ENSG00000198053	SIRPA	beads	147.527
5626	ENSG00000134748	PRPF38A	beads	147.505
5685	ENSG00000135114	OASL	beads	147.443
4663	ENSG00000125637	PSD4	beads	147.341
4757	ENSG00000126247	CAPNS1	beads	147.238
5256	ENSG00000131504	DIAPH1	beads	147.094
2763	ENSG00000106443	PHF14	beads	147.023
11373	ENSG00000182117	NOP10	beads	146.931
11366	ENSG00000182054	IDH2	beads	146.916
9443	ENSG00000166927	MS4A7	beads	146.588
6372	ENSG00000139629	GALNT6	beads	146.487
1791	ENSG00000099875	MKNK2	beads	146.332
5721	ENSG00000135372	NAT10	beads	146.304
11938	ENSG00000186432	KPNA4	beads	146.207
3470	ENSG00000113522	RAD50	beads	146.116
10243	ENSG00000171960	PPIH	beads	146.043
4614	ENSG00000125148	MT2A	beads	145.97
1446	ENSG00000086758	HUWE1	beads	145.903
14365	ENSG00000230989	HSBP1	beads	145.902
2141	ENSG00000101558	VAPA	beads	145.829
9939	ENSG00000169905	TOR1AIP2	beads	145.781
8312	ENSG00000160075	SSU72	beads	145.762
89	ENSG00000005810	MYCBP2	beads	145.551
1585	ENSG00000090339	ICAM1	beads	145.54
1608	ENSG00000090863	GLG1	beads	145.432
625	ENSG00000055070	SZRD1	beads	145.383
6152	ENSG00000137965	IFI44	beads	145.181
4071	ENSG00000119392	GLE1	beads	144.9
2484	ENSG00000104763	ASAH1	beads	144.822
6982	ENSG00000144747	TMF1	beads	144.814
50	ENSG00000004779	NDUFAB1	beads	144.773
11268	ENSG00000180957	PITPNB	beads	144.728
511	ENSG00000044115	CTNNA1	beads	144.717
1911	ENSG00000100348	TXN2	beads	144.506
3562	ENSG00000114541	FRMD4B	beads	144.457
11072	ENSG00000178952	TUFM	beads	143.993
13764	ENSG00000215301	DDX3X	beads	143.946
11754	ENSG00000185112	FAM43A	beads	143.931
1378	ENSG00000084623	EIF3I	beads	143.914
12372	ENSG00000196498	NCOR2	beads	143.826
8029	ENSG00000157014	TATDN2	beads	143.782
1469	ENSG00000087266	SH3BP2	beads	143.745
439	ENSG00000034713	GABARAPL2	beads	143.688
7072	ENSG00000145734	BDP1	beads	143.621
2470	ENSG00000104635	SLC39A14	beads	143.505
8115	ENSG00000157916	RER1	beads	143.368
2897	ENSG00000107937	GTPBP4	beads	143.279
4335	ENSG00000122034	GTF3A	beads	143.233
600	ENSG00000053372	MRTO4	beads	143.177
3473	ENSG00000113552	GNPDA1	beads	143.037
1847	ENSG00000100138	SNU13	beads	142.972
1113	ENSG00000075420	FNDC3B	beads	142.835
2019	ENSG00000100888	CHD8	beads	142.808
6760	ENSG00000143198	MGST3	beads	142.685
4656	ENSG00000125534	PPDPF	beads	142.597
11297	ENSG00000181222	POLR2A	beads	142.549
6465	ENSG00000140464	PML	beads	142.531
7927	ENSG00000155876	RRAGA	beads	142.494
3458	ENSG00000113369	ARRDC3	beads	142.488
6448	ENSG00000140374	ETFA	beads	142.47
7817	ENSG00000154370	TRIM11	beads	142.452
711	ENSG00000062194	GPBP1	beads	142.381
2292	ENSG00000102974	CTCF	beads	142.325
11389	ENSG00000182196	ARL6IP4	beads	142.25
5804	ENSG00000135842	FAM129A	beads	142.127
3460	ENSG00000113387	SUB1	beads	142.065
2032	ENSG00000100941	PNN	beads	141.867
97	ENSG00000006007	GDE1	beads	141.863
4144	ENSG00000119900	OGFRL1	beads	141.602
1763	ENSG00000099331	MYO9B	beads	141.296
1980	ENSG00000100603	SNW1	beads	141.222
4727	ENSG00000125944	HNRNPR	beads	141.159
1046	ENSG00000073584	SMARCE1	beads	140.969
6122	ENSG00000137815	RTF1	beads	140.877
4935	ENSG00000128595	CALU	beads	140.775
9081	ENSG00000164896	FASTK	beads	140.745
5829	ENSG00000135968	GCC2	beads	140.743
2436	ENSG00000104324	CPQ	beads	140.466
460	ENSG00000037474	NSUN2	beads	140.375
6382	ENSG00000139679	LPAR6	beads	140.301
5780	ENSG00000135698	MPHOSPH6	beads	140.256
1656	ENSG00000092199	HNRNPC	beads	140.245
7796	ENSG00000154146	NRGN	beads	140.16
4984	ENSG00000129084	PSMA1	beads	140.108
6594	ENSG00000141524	TMC6	beads	139.788
1314	ENSG00000082153	BZW1	beads	139.551
5992	ENSG00000136950	ARPC5L	beads	139.536
1874	ENSG00000100243	CYB5R3	beads	139.432
9089	ENSG00000164924	YWHAZ	beads	139.377
6833	ENSG00000143569	UBAP2L	beads	139.335
3522	ENSG00000114062	UBE3A	beads	139.316
2346	ENSG00000103275	UBE2I	beads	139.112
3700	ENSG00000115590	IL1R2	beads	139.039
10274	ENSG00000172183	ISG20	beads	138.879
9706	ENSG00000168386	FILIP1L	beads	138.863
15073	ENSG00000244038	DDOST	beads	138.796
1688	ENSG00000093144	ECHDC1	beads	138.664
7588	ENSG00000151718	WWC2	beads	138.618
4652	ENSG00000125503	PPP1R12C	beads	138.57
3977	ENSG00000118181	RPS25	beads	138.462
15681	ENSG00000255073	ZFP91-CNTF	beads	138.448
5588	ENSG00000134375	TIMM17A	beads	138.276
11879	ENSG00000185947	ZNF267	beads	138.274
4734	ENSG00000125970	RALY	beads	138.264
87	ENSG00000005700	IBTK	beads	138.154
3312	ENSG00000111912	NCOA7	beads	138.035
9235	ENSG00000165795	NDRG2	beads	137.935
11727	ENSG00000184979	USP18	beads	137.74
1461	ENSG00000087152	ATXN7L3	beads	137.691
809	ENSG00000065911	MTHFD2	beads	137.638
12310	ENSG00000196235	SUPT5H	beads	137.629
3741	ENSG00000115935	WIPF1	beads	137.444
9519	ENSG00000167468	GPX4	beads	137.347
7011	ENSG00000145050	MANF	beads	137.331
3096	ENSG00000109920	FNBP4	beads	137.313
6918	ENSG00000144224	UBXN4	beads	137.261
1260	ENSG00000080345	RIF1	beads	137.211
8279	ENSG00000159692	CTBP1	beads	137.175
7185	ENSG00000146963	LUC7L2	beads	137.054
7555	ENSG00000151465	CDC123	beads	136.774
6743	ENSG00000143119	CD53	beads	136.755
5537	ENSG00000134072	CAMK1	beads	136.617
1864	ENSG00000100220	RTCB	beads	136.459
3629	ENSG00000115165	CYTIP	beads	136.44
13196	ENSG00000204386	NEU1	beads	136.305
5209	ENSG00000131116	ZNF428	beads	136.211
13160	ENSG00000204220	PFDN6	beads	135.916
13320	ENSG00000205339	IPO7	beads	135.864
9745	ENSG00000168653	NDUFS5	beads	135.842
9682	ENSG00000168256	NKIRAS2	beads	135.762
13321	ENSG00000205352	PRR13	beads	135.496
5288	ENSG00000131871	SELENOS	beads	135.496
400	ENSG00000028528	SNX1	beads	135.427
17787	ENSG00000276788	SNORD26	beads	135.173
4849	ENSG00000127526	SLC35E1	beads	135.003
15245	ENSG00000248643	RBM14-RBM4	beads	134.928
5610	ENSG00000134575	ACP2	beads	134.633
5467	ENSG00000133313	CNDP2	beads	134.621
14431	ENSG00000232119	MCTS1	beads	134.594
11766	ENSG00000185215	TNFAIP2	beads	134.559
10591	ENSG00000174695	TMEM167A	beads	134.538
2698	ENSG00000105967	TFEC	beads	134.347
6872	ENSG00000143811	PYCR2	beads	134.342
1440	ENSG00000086589	RBM22	beads	134.263
6774	ENSG00000143314	MRPL24	beads	134.211
15145	ENSG00000245848	CEBPA	beads	134.159
8142	ENSG00000158186	MRAS	beads	134.157
2108	ENSG00000101350	KIF3B	beads	134.13
10577	ENSG00000174574	AKIRIN1	beads	134.044
10497	ENSG00000173846	PLK3	beads	133.926
7294	ENSG00000148154	UGCG	beads	133.861
468	ENSG00000038219	BOD1L1	beads	133.854
5616	ENSG00000134644	PUM1	beads	133.843
3909	ENSG00000117394	SLC2A1	beads	133.822
15779	ENSG00000256235	SMIM3	beads	133.733
7731	ENSG00000153214	TMEM87B	beads	133.688
40	ENSG00000004399	PLXND1	beads	133.615
3998	ENSG00000118418	HMGN3	beads	133.601
5581	ENSG00000134333	LDHA	beads	133.6
9430	ENSG00000166888	STAT6	beads	133.558
15066	ENSG00000243927	MRPS6	beads	133.541
4065	ENSG00000119321	FKBP15	beads	133.462
2580	ENSG00000105323	HNRNPUL1	beads	133.374
6168	ENSG00000138069	RAB1A	beads	133.351
3244	ENSG00000111540	RAB5B	beads	133.167
3614	ENSG00000115073	ACTR1B	beads	132.839
1171	ENSG00000077238	IL4R	beads	132.679
5077	ENSG00000130254	SAFB2	beads	132.166
3855	ENSG00000116871	MAP7D1	beads	132.081
9750	ENSG00000168701	TMEM208	beads	132.045
11791	ENSG00000185359	HGS	beads	132.014
10186	ENSG00000171603	CLSTN1	beads	131.702
2736	ENSG00000106245	BUD31	beads	131.689
2110	ENSG00000101361	NOP56	beads	131.344
3060	ENSG00000109519	GRPEL1	beads	131.317
1372	ENSG00000084093	REST	beads	131.189
805	ENSG00000065809	FAM107B	beads	131.178
3333	ENSG00000112149	CD83	beads	131.086
2455	ENSG00000104442	ARMC1	beads	130.872
15228	ENSG00000248187	AC078850.1	beads	130.735
8091	ENSG00000157657	ZNF618	beads	130.698
12826	ENSG00000198752	CDC42BPB	beads	130.687
9659	ENSG00000168092	PAFAH1B2	beads	130.32
1149	ENSG00000076641	PAG1	beads	130.312
7911	ENSG00000155660	PDIA4	beads	130.27
16657	ENSG00000267059	AC005943.1	beads	130.234
6237	ENSG00000138592	USP8	beads	130.225
4610	ENSG00000125107	CNOT1	beads	130.116
7120	ENSG00000146112	PPP1R18	beads	129.929
728	ENSG00000063244	U2AF2	beads	129.914
12438	ENSG00000196792	STRN3	beads	129.89
5951	ENSG00000136813	ECPAS	beads	129.83
15202	ENSG00000247596	TWF2	beads	129.548
8876	ENSG00000163938	GNL3	beads	129.545
8852	ENSG00000163848	ZNF148	beads	129.445
16289	ENSG00000261236	BOP1	beads	129.409
13857	ENSG00000221963	APOL6	beads	129.347
11113	ENSG00000179271	GADD45GIP1	beads	129.283
1953	ENSG00000100503	NIN	beads	129.26
8375	ENSG00000160551	TAOK1	beads	129.182
5380	ENSG00000132612	VPS4A	beads	129.137
11466	ENSG00000182831	C16orf72	beads	129.105
1345	ENSG00000083444	PLOD1	beads	129.021
4249	ENSG00000120913	PDLIM2	beads	129.004
112	ENSG00000006451	RALA	beads	128.936
3610	ENSG00000115009	CCL20	beads	128.884
9876	ENSG00000169442	CD52	beads	128.752
12391	ENSG00000196576	PLXNB2	beads	128.543
10836	ENSG00000176845	METRNL	beads	128.513
2461	ENSG00000104517	UBR5	beads	128.41
13627	ENSG00000213533	STIMATE	beads	128.351
7795	ENSG00000154144	TBRG1	beads	128.343
17631	ENSG00000275066	SYNRG	beads	128.337
11693	ENSG00000184678	HIST2H2BE	beads	128.045
5092	ENSG00000130340	SNX9	beads	128.039
2314	ENSG00000103111	MON1B	beads	128.015
1014	ENSG00000072518	MARK2	beads	127.85
9518	ENSG00000167461	RAB8A	beads	127.77
12463	ENSG00000196924	FLNA	beads	127.746
1385	ENSG00000084733	RAB10	beads	127.688
3217	ENSG00000111252	SH2B3	beads	127.663
1470	ENSG00000087269	NOP14	beads	127.468
6843	ENSG00000143622	RIT1	beads	127.415
4655	ENSG00000125520	SLC2A4RG	beads	127.305
2565	ENSG00000105223	PLD3	beads	127.174
12466	ENSG00000196943	NOP9	beads	127.096
594	ENSG00000052795	FNIP2	beads	127.062
2650	ENSG00000105677	TMEM147	beads	126.978
11471	ENSG00000182872	RBM10	beads	126.905
2655	ENSG00000105700	KXD1	beads	126.887
10304	ENSG00000172375	C2CD2L	beads	126.754
15026	ENSG00000243147	MRPL33	beads	126.617
9692	ENSG00000168288	MMADHC	beads	126.583
3908	ENSG00000117385	P3H1	beads	126.483
6659	ENSG00000142185	TRPM2	beads	126.434
5567	ENSG00000134283	PPHLN1	beads	126.367
1339	ENSG00000083099	LYRM2	beads	126.313
354	ENSG00000023287	RB1CC1	beads	126.284
12871	ENSG00000198856	OSTC	beads	126.27
4706	ENSG00000125844	RRBP1	beads	126.246
7631	ENSG00000152234	ATP5F1A	beads	126.17
8337	ENSG00000160216	AGPAT3	beads	126.146
4872	ENSG00000127920	GNG11	beads	126.08
2072	ENSG00000101187	SLCO4A1	beads	126.042
2402	ENSG00000103966	EHD4	beads	126
9376	ENSG00000166557	TMED3	beads	125.901
15013	ENSG00000242802	AP5Z1	beads	125.885
4608	ENSG00000125037	EMC3	beads	125.841
3837	ENSG00000116750	UCHL5	beads	125.801
4017	ENSG00000118579	MED28	beads	125.772
3123	ENSG00000110107	PRPF19	beads	125.734
7989	ENSG00000156515	HK1	beads	125.729
14851	ENSG00000239672	NME1	beads	125.662
344	ENSG00000022277	RTF2	beads	125.557
11756	ENSG00000185122	HSF1	beads	125.376
35	ENSG00000003756	RBM5	beads	125.36
6314	ENSG00000139168	ZCRB1	beads	125.324
11173	ENSG00000179918	SEPHS2	beads	125.266
226	ENSG00000011007	ELOA	beads	125.256
2451	ENSG00000104412	EMC2	beads	125.054
3393	ENSG00000112667	DNPH1	beads	124.991
1558	ENSG00000089639	GMIP	beads	124.882
4366	ENSG00000122515	ZMIZ2	beads	124.769
7056	ENSG00000145555	MYO10	beads	124.642
11852	ENSG00000185787	MORF4L1	beads	124.505
1665	ENSG00000092439	TRPM7	beads	124.423
11922	ENSG00000186283	TOR3A	beads	124.419
779	ENSG00000065183	WDR3	beads	124.41
9842	ENSG00000169230	PRELID1	beads	124.281
13201	ENSG00000204392	LSM2	beads	124.209
10592	ENSG00000174705	SH3PXD2B	beads	124.197
776	ENSG00000065135	GNAI3	beads	124.181
13838	ENSG00000221823	PPP3R1	beads	123.957
9420	ENSG00000166847	DCTN5	beads	123.809
6247	ENSG00000138623	SEMA7A	beads	123.803
13251	ENSG00000204673	AKT1S1	beads	123.728
5297	ENSG00000131981	LGALS3	beads	123.726
3401	ENSG00000112739	PRPF4B	beads	123.669
3724	ENSG00000115762	PLEKHB2	beads	123.642
2661	ENSG00000105722	ERF	beads	123.631
3388	ENSG00000112640	PPP2R5D	beads	123.496
9944	ENSG00000169925	BRD3	beads	123.462
4751	ENSG00000126214	KLC1	beads	123.42
5843	ENSG00000136051	WASHC4	beads	123.41
5800	ENSG00000135829	DHX9	beads	123.408
5289	ENSG00000131873	CHSY1	beads	123.383
2005	ENSG00000100796	PPP4R3A	beads	122.894
4624	ENSG00000125304	TM9SF2	beads	122.863
373	ENSG00000025293	PHF20	beads	122.81
10930	ENSG00000177663	IL17RA	beads	122.778
1456	ENSG00000087087	SRRT	beads	122.776
2280	ENSG00000102900	NUP93	beads	122.771
12501	ENSG00000197081	IGF2R	beads	122.759
294	ENSG00000014641	MDH1	beads	122.724
1604	ENSG00000090686	USP48	beads	122.716
5724	ENSG00000135387	CAPRIN1	beads	122.658
15244	ENSG00000248592	TMEM110-MUSTN1	beads	122.646
5959	ENSG00000136840	ST6GALNAC4	beads	122.576
1531	ENSG00000089053	ANAPC5	beads	122.519
5974	ENSG00000136888	ATP6V1G1	beads	122.428
12496	ENSG00000197061	HIST1H4C	beads	122.286
6106	ENSG00000137752	CASP1	beads	122.271
5138	ENSG00000130706	ADRM1	beads	122.259
7837	ENSG00000154723	ATP5PF	beads	122.217
10663	ENSG00000175203	DCTN2	beads	122.086
2475	ENSG00000104687	GSR	beads	122.073
6987	ENSG00000144802	NFKBIZ	beads	122.043
4053	ENSG00000119138	KLF9	beads	121.971
8768	ENSG00000163527	STT3B	beads	121.942
16451	ENSG00000263528	IKBKE	beads	121.918
10168	ENSG00000171475	WIPF2	beads	121.756
5776	ENSG00000135677	GNS	beads	121.746
12175	ENSG00000188554	NBR1	beads	121.625
10166	ENSG00000171467	ZNF318	beads	121.48
7231	ENSG00000147419	CCDC25	beads	121.467
5218	ENSG00000131174	COX7B	beads	121.459
12748	ENSG00000198399	ITSN2	beads	121.393
7250	ENSG00000147548	NSD3	beads	121.381
5521	ENSG00000133983	COX16	beads	121.266
14430	ENSG00000232112	TMA7	beads	121.224
1870	ENSG00000100234	TIMP3	beads	121.207
9986	ENSG00000170242	USP47	beads	121.2
8118	ENSG00000157954	WIPI2	beads	121.175
1931	ENSG00000100412	ACO2	beads	121.102
5618	ENSG00000134684	YARS	beads	120.833
613	ENSG00000054282	SDCCAG8	beads	120.83
6749	ENSG00000143155	TIPRL	beads	120.79
4982	ENSG00000129071	MBD4	beads	120.781
8042	ENSG00000157168	NRG1	beads	120.71
1878	ENSG00000100266	PACSIN2	beads	120.618
2555	ENSG00000105176	URI1	beads	120.608
3543	ENSG00000114354	TFG	beads	120.461
16543	ENSG00000265257	AP005263.1	beads	120.46
6503	ENSG00000140829	DHX38	beads	120.416
15745	ENSG00000255730	AC011462.1	beads	120.36
11080	ENSG00000178988	MRFAP1L1	beads	120.325
2965	ENSG00000108578	BLMH	beads	120.315
4668	ENSG00000125656	CLPP	beads	120.069
11086	ENSG00000179041	RRS1	beads	119.971
15527	ENSG00000253352	TUG1	beads	119.879
9752	ENSG00000168724	DNAJC21	beads	119.764
1189	ENSG00000077782	FGFR1	beads	119.624
3980	ENSG00000118200	CAMSAP2	beads	119.548
3434	ENSG00000113161	HMGCR	beads	119.44
677	ENSG00000059378	PARP12	beads	119.389
2248	ENSG00000102580	DNAJC3	beads	119.38
2756	ENSG00000106367	AP1S1	beads	119.358
10920	ENSG00000177575	CD163	beads	119.299
11220	ENSG00000180398	MCFD2	beads	119.267
7160	ENSG00000146676	PURB	beads	119.196
3554	ENSG00000114450	GNB4	beads	119.173
15223	ENSG00000248098	BCKDHA	beads	119.098
5587	ENSG00000134371	CDC73	beads	119.047
8821	ENSG00000163728	TTC14	beads	118.978
2530	ENSG00000104969	SGTA	beads	118.948
2548	ENSG00000105127	AKAP8	beads	118.927
2012	ENSG00000100823	APEX1	beads	118.809
3090	ENSG00000109861	CTSC	beads	118.782
15199	ENSG00000247556	OIP5-AS1	beads	118.711
11495	ENSG00000183020	AP2A2	beads	118.542
3572	ENSG00000114686	MRPL3	beads	118.493
17301	ENSG00000272825	AL844908.1	beads	118.457
7126	ENSG00000146223	RPL7L1	beads	118.428
399	ENSG00000028310	BRD9	beads	118.339
1082	ENSG00000074706	IPCEF1	beads	118.167
8880	ENSG00000163947	ARHGEF3	beads	118.1
595	ENSG00000052802	MSMO1	beads	117.944
11271	ENSG00000180992	MRPL14	beads	117.939
10650	ENSG00000175137	SH3BP5L	beads	117.83
5806	ENSG00000135862	LAMC1	beads	117.75
5520	ENSG00000133961	NUMB	beads	117.718
10295	ENSG00000172336	POP7	beads	117.71
807	ENSG00000065882	TBC1D1	beads	117.69
13149	ENSG00000204138	PHACTR4	beads	117.671
7468	ENSG00000150093	ITGB1	beads	117.599
5513	ENSG00000133872	SARAF	beads	117.325
8387	ENSG00000160679	CHTOP	beads	117.228
7719	ENSG00000153113	CAST	beads	117.216
919	ENSG00000069424	KCNAB2	beads	117.154
12625	ENSG00000197766	CFD	beads	117.137
1777	ENSG00000099795	NDUFB7	beads	117.108
3876	ENSG00000117016	RIMS3	beads	117.103
1312	ENSG00000082074	FYB1	beads	117.023
1819	ENSG00000100029	PES1	beads	116.86
6645	ENSG00000141985	SH3GL1	beads	116.848
10024	ENSG00000170458	CD14	beads	116.79
792	ENSG00000065526	SPEN	beads	116.773
6599	ENSG00000141551	CSNK1D	beads	116.753
6801	ENSG00000143401	ANP32E	beads	116.572
8698	ENSG00000163166	IWS1	beads	116.518
6394	ENSG00000139746	RBM26	beads	116.355
4784	ENSG00000126581	BECN1	beads	116.303
9290	ENSG00000166164	BRD7	beads	116.193
1402	ENSG00000085491	SLC25A24	beads	116.149
5332	ENSG00000132334	PTPRE	beads	116.066
4729	ENSG00000125952	MAX	beads	115.866
9281	ENSG00000166128	RAB8B	beads	115.846
13101	ENSG00000203667	COX20	beads	115.804
7322	ENSG00000148358	GPR107	beads	115.778
213	ENSG00000010322	NISCH	beads	115.75
13757	ENSG00000215193	PEX26	beads	115.743
1599	ENSG00000090615	GOLGA3	beads	115.492
1618	ENSG00000091073	DTX2	beads	115.39
5274	ENSG00000131747	TOP2A	beads	115.381
12142	ENSG00000188243	COMMD6	beads	115.275
2022	ENSG00000100897	DCAF11	beads	115.253
4226	ENSG00000120725	SIL1	beads	115.144
7347	ENSG00000148677	ANKRD1	beads	115.129
942	ENSG00000070214	SLC44A1	beads	115.086
12829	ENSG00000198755	RPL10A	beads	115.082
6156	ENSG00000137996	RTCA	beads	115.056
5158	ENSG00000130764	LRRC47	beads	115.015
3124	ENSG00000110108	TMEM109	beads	114.953
2528	ENSG00000104964	AES	beads	114.599
3062	ENSG00000109536	FRG1	beads	114.594
500	ENSG00000042493	CAPG	beads	114.439
3797	ENSG00000116406	EDEM3	beads	114.429
12027	ENSG00000187239	FNBP1	beads	114.389
2878	ENSG00000107798	LIPA	beads	114.314
7810	ENSG00000154305	MIA3	beads	114.18
2679	ENSG00000105835	NAMPT	beads	114.033
12819	ENSG00000198730	CTR9	beads	113.958
2381	ENSG00000103550	KNOP1	beads	113.948
4313	ENSG00000121858	TNFSF10	beads	113.908
7752	ENSG00000153560	UBP1	beads	113.907
6567	ENSG00000141385	AFG3L2	beads	113.889
272	ENSG00000013288	MAN2B2	beads	113.716
5688	ENSG00000135124	P2RX4	beads	113.581
4725	ENSG00000125912	NCLN	beads	113.432
4999	ENSG00000129255	MPDU1	beads	113.346
5396	ENSG00000132716	DCAF8	beads	113.296
6953	ENSG00000144566	RAB5A	beads	113.175
11397	ENSG00000182247	UBE2E2	beads	113.146
16589	ENSG00000266028	SRGAP2	beads	113.134
5075	ENSG00000130227	XPO7	beads	113.107
3885	ENSG00000117133	RPF1	beads	113.107
7781	ENSG00000154001	PPP2R5E	beads	112.791
4477	ENSG00000123643	SLC36A1	beads	112.685
4832	ENSG00000127314	RAP1B	beads	112.67
8696	ENSG00000163161	ERCC3	beads	112.615
3926	ENSG00000117500	TMED5	beads	112.607
3011	ENSG00000108883	EFTUD2	beads	112.592
2478	ENSG00000104695	PPP2CB	beads	112.565
3003	ENSG00000108828	VAT1	beads	112.418
827	ENSG00000066336	SPI1	beads	112.385
2343	ENSG00000103266	STUB1	beads	112.38
9705	ENSG00000168385	SEPT2	beads	112.359
984	ENSG00000071537	SEL1L	beads	112.358
4360	ENSG00000122482	ZNF644	beads	112.334
4672	ENSG00000125686	MED1	beads	112.223
9936	ENSG00000169895	SYAP1	beads	112.192
14940	ENSG00000241468	ATP5MF	beads	112.181
8046	ENSG00000157193	LRP8	beads	112.179
7896	ENSG00000155438	NIFK	beads	112.117
1512	ENSG00000088832	FKBP1A	beads	112.094
6852	ENSG00000143669	LYST	beads	112.064
10730	ENSG00000175756	AURKAIP1	beads	112.012
4093	ENSG00000119541	VPS4B	beads	112.001
4814	ENSG00000126945	HNRNPH2	beads	111.953
968	ENSG00000070814	TCOF1	beads	111.94
428	ENSG00000033178	UBA6	beads	111.785
4686	ENSG00000125746	EML2	beads	111.756
9991	ENSG00000170266	GLB1	beads	111.699
3032	ENSG00000109103	UNC119	beads	111.526
9328	ENSG00000166326	TRIM44	beads	111.506
15905	ENSG00000258289	CHURC1	beads	111.43
10063	ENSG00000170791	CHCHD7	beads	111.355
6848	ENSG00000143633	C1orf131	beads	111.265
231	ENSG00000011114	BTBD7	beads	111.259
1866	ENSG00000100225	FBXO7	beads	111.257
3070	ENSG00000109670	FBXW7	beads	111.247
10851	ENSG00000176953	NFATC2IP	beads	111.231
10301	ENSG00000172354	GNB2	beads	111.221
13773	ENSG00000215472	RPL17-C18orf32	beads	111.197
3981	ENSG00000118217	ATF6	beads	111.15
2437	ENSG00000104325	DECR1	beads	111.009
9743	ENSG00000168615	ADAM9	beads	110.958
6527	ENSG00000140990	NDUFB10	beads	110.955
7640	ENSG00000152332	UHMK1	beads	110.871
9407	ENSG00000166797	CIAO2A	beads	110.843
1169	ENSG00000077232	DNAJC10	beads	110.777
7547	ENSG00000151366	NDUFC2	beads	110.775
7431	ENSG00000149557	FEZ1	beads	110.773
1540	ENSG00000089154	GCN1	beads	110.765
1638	ENSG00000091640	SPAG7	beads	110.681
2266	ENSG00000102804	TSC22D1	beads	110.628
5747	ENSG00000135486	HNRNPA1	beads	110.628
15559	ENSG00000253719	ATXN7L3B	beads	110.611
5311	ENSG00000132153	DHX30	beads	110.501
12792	ENSG00000198625	MDM4	beads	110.462
8026	ENSG00000156976	EIF4A2	beads	110.423
9408	ENSG00000166801	FAM111A	beads	110.42
14984	ENSG00000242247	ARFGAP3	beads	110.367
15110	ENSG00000244687	UBE2V1	beads	110.359
2077	ENSG00000101193	GID8	beads	110.348
10714	ENSG00000175582	RAB6A	beads	110.251
3424	ENSG00000113013	HSPA9	beads	110.239
5994	ENSG00000136986	DERL1	beads	110.215
419	ENSG00000032219	ARID4A	beads	110.042
4868	ENSG00000127838	PNKD	beads	110.006
731	ENSG00000063438	AHRR	beads	109.882
7150	ENSG00000146535	GNA12	beads	109.877
12394	ENSG00000196586	MYO6	beads	109.852
1427	ENSG00000086102	NFX1	beads	109.836
523	ENSG00000047315	POLR2B	beads	109.833
13362	ENSG00000205903	ZNF316	beads	109.82
7959	ENSG00000156232	WHAMM	beads	109.702
1924	ENSG00000100387	RBX1	beads	109.691
8750	ENSG00000163463	KRTCAP2	beads	109.684
10732	ENSG00000175768	TOMM5	beads	109.57
12671	ENSG00000197982	C1orf122	beads	109.444
4526	ENSG00000124208	TMEM189-UBE2V1	beads	109.395
5838	ENSG00000136026	CKAP4	beads	109.36
12406	ENSG00000196655	TRAPPC4	beads	109.328
9453	ENSG00000166986	MARS	beads	109.286
13674	ENSG00000213949	ITGA1	beads	109.158
13349	ENSG00000205726	ITSN1	beads	109.069
5648	ENSG00000134882	UBAC2	beads	108.927
1048	ENSG00000073614	KDM5A	beads	108.799
4873	ENSG00000127922	SEM1	beads	108.798
5326	ENSG00000132305	IMMT	beads	108.798
6082	ENSG00000137547	MRPL15	beads	108.749
8295	ENSG00000159884	CCDC107	beads	108.724
12706	ENSG00000198160	MIER1	beads	108.615
1108	ENSG00000075391	RASAL2	beads	108.423
8873	ENSG00000163932	PRKCD	beads	108.4
6783	ENSG00000143344	RGL1	beads	108.35
2583	ENSG00000105329	TGFB1	beads	108.332
12279	ENSG00000196072	BLOC1S2	beads	108.301
13184	ENSG00000204310	AGPAT1	beads	108.243
7	ENSG00000001084	GCLC	beads	108.197
3153	ENSG00000110619	CARS	beads	108.126
2497	ENSG00000104852	SNRNP70	beads	108.071
6021	ENSG00000137168	PPIL1	beads	108.048
6574	ENSG00000141429	GALNT1	beads	108.027
16096	ENSG00000259956	RBM15B	beads	108.004
12558	ENSG00000197381	ADARB1	beads	107.947
11431	ENSG00000182551	ADI1	beads	107.893
6291	ENSG00000138801	PAPSS1	beads	107.82
1330	ENSG00000082641	NFE2L1	beads	107.765
8827	ENSG00000163739	CXCL1	beads	107.758
13776	ENSG00000215717	TMEM167B	beads	107.755
4493	ENSG00000123983	ACSL3	beads	107.728
633	ENSG00000055483	USP36	beads	107.726
8820	ENSG00000163719	MTMR14	beads	107.684
376	ENSG00000025708	TYMP	beads	107.666
4554	ENSG00000124422	USP22	beads	107.588
18131	ENSG00000279738	AL022311.1	beads	107.529
6835	ENSG00000143575	HAX1	beads	107.496
492	ENSG00000041802	LSG1	beads	107.48
969	ENSG00000070831	CDC42	beads	107.479
8415	ENSG00000160888	IER2	beads	107.432
15309	ENSG00000249915	PDCD6	beads	107.371
1474	ENSG00000087302	RTRAF	beads	107.317
906	ENSG00000068878	PSME4	beads	107.289
11740	ENSG00000185022	MAFF	beads	107.235
5782	ENSG00000135720	DYNC1LI2	beads	107.15
3145	ENSG00000110446	SLC15A3	beads	107.075
3793	ENSG00000116337	AMPD2	beads	107.054
13158	ENSG00000204209	DAXX	beads	107.045
10341	ENSG00000172725	CORO1B	beads	107.044
5917	ENSG00000136536	MARCH7	beads	106.849
10914	ENSG00000177508	IRX3	beads	106.797
2608	ENSG00000105447	GRWD1	beads	106.727
10322	ENSG00000172534	HCFC1	beads	106.722
8345	ENSG00000160271	RALGDS	beads	106.614
227	ENSG00000011009	LYPLA2	beads	106.495
536	ENSG00000047932	GOPC	beads	106.402
5717	ENSG00000135341	MAP3K7	beads	106.363
8469	ENSG00000161638	ITGA5	beads	106.294
14041	ENSG00000225697	SLC26A6	beads	106.245
3006	ENSG00000108846	ABCC3	beads	106.239
3661	ENSG00000115325	DOK1	beads	106.237
[truncated: 16,363 more rows]
