# Supplementary material for: A genome-wide CRISPR functional survey of the human phagocytosis molecular machinery
Source: Life Sci Alliance. 2023 Feb 1;6(4):e202201715. doi: 10.26508/lsa.202201715 (PMC9892931; doi:10.26508/lsa.202201715)
Supplement: Supplementary file 5 [file LSA-2022-01715_TableS5.xlsx]

## Sheet: Description
Legend PPI tables
CORUM complexes	CORUM-core complexes mined for this study (Corum Release September 2018)
CORUM complex completeness	Calculation of complex completness used in Figure 2
Description of table headers
ComplexID	CORUM-core complex ID
ComplexName	CORUM-core complexe name
Organism	organism for which the complex was reproted (note: filtered to human for subsequent analysis)
Synonyms	synonyms complex name reported in CORUM-core database
Cell line	cell line in which the complex was identified
subunits(UniProt IDs)	UniProtKB accessions for all subuntis of the complex (separated by a semicolon)
subunits(Entrez IDs)	Entrez ID for all subuntis of the complex (separated by a semicolon)
Protein complex purification method	reported complex purification method reported in CORUM-core complex
GO ID	Gene Ontology molecular function annotation for subunits of the CORUM-core complex (separated by a semicolon)
GO description	description of Gene Ontology molecular function annotation for subunits of the CORUM-core complex (separated by a semicolon)
FunCat ID	funcitonal categorization (FunCat) ID for each subunit (separated by a semicolon)
FunCat description	description of FunCat category for each subunit (separated by a semicolon)
subunits(Gene name syn)	reported Gene Symbol/ Gene Name synonyms for each subunit (separated by a semicolon)
Complex comment	manual annotation on the function of the complex reported in CORUM-core
Disease comment	manual annotation on the disease association reported in CORUM-core
SWISSPROT organism	organism annotation per complex subunit reported in CORUM-core (separated by a semicolon)
Subunits comment	manual annotation on the subunit composition of the complex reported in CORUM-core
subunits(Gene name)	gene symbol/gene name for all subuntis of the complex (separated by a semicolon)
PubMed ID	PubMed ID associated with the manually annotated entry of the complex reported in CORUM-core
subunits(Protein name)	UniProtKB short protein name description per complex subunit reported in CORUM-core (separated by a semicolon)
ComplexID	CORUM-core complex ID mapped to nodes within the binary PPI-network generated by the integration of BioPlex 3.0 PPI-data with the obtained genetic interactions
ComplexName	CORUM-core complexe name
Completeness_PPI_network	percentage of completeness of CORUM-core complex taking into consideration only the genetic hits linked throug interactions reported in BioPlex 3.0
Completeness_Genetic_hits	percentage of completeness of CORUM-core complex taking into consideration all genetic hits
Subunits_PPI_network	count of subunits of CORUM-core complex taking into consideration only the genetic hits linked throug interactions reported in BioPlex 3.0
Subunits_Genetic_hits	count of subunits of CORUM-core complex taking into consideration all genetic hits
Subunits_in_complex	count of all subunits reported for the CORUM-core entry
Subunits_UniProtKB	UniProtKB accessions for all subuntis of the complex (separated by a semicolon)
Subunits_GeneName	gene symbol/gene name for all subuntis of the complex (separated by a semicolon)
Count_of_complexes_containing_subunit	count of CORUM-core complex in which the subunits are annoated (subunit counts are separated by a semicolon)

## Sheet: CORUM complex completeness
	ComplexID	ComplexName	Completeness_PPI_network	Completeness_Genetic_hits	Subunits_PPI_network	Subunits_Genetic_hits	Subunits_in_complex	Subunits_UniProtKB	Subunits_GeneName	Count_of_complexes_containing_subunit
0	1	BCL6-HDAC4 complex	0	0	0	0	2	P41182; P56524	BCL6; HDAC4	5; 4
1	2	BCL6-HDAC5 complex	0	0	0	0	2	P41182; Q9UQL6	BCL6; HDAC5	5; 2
2	3	BCL6-HDAC7 complex	0	0	0	0	2	P41182; Q8WUI4	BCL6; HDAC7	5; 1
3	4	Multisubunit ACTR coactivator complex	0.5	0.5	2	2	4	Q09472; Q92793; Q92831; Q9Y6Q9	EP300; CREBBP; KAT2B; NCOA3	21; 21; 11; 6
4	11	BLOC-3 (biogenesis of lysosome-related organelles complex 3)	0	0	0	0	2	Q92902; Q9NQG7	HPS1; HPS4	1; 1
5	12	BLOC-2 (biogenesis of lysosome-related organelles complex 2)	0	0	0	0	3	Q86YV9; Q969F9; Q9UPZ3	HPS6; HPS3; HPS5	2; 2; 2
6	13	MUS81-CDS1 complex	0	0	0	0	2	Q92903; Q96NY9	CDS1; MUS81	1; 1
7	15	NCOR complex	0.33	0.33	2	2	6	O15379; O60907; O75376; Q13227; Q92828; Q9BZK7	HDAC3; TBL1X; NCOR1; GPS2; CORO2A; TBL1XR1	14; 6; 10; 5; 2; 5
8	23	BLOC-1 (biogenesis of lysosome-related organelles complex 1)	0.38	0.38	3	3	8	O95295; P78537; Q6QNY0; Q6QNY1; Q8TDH9; Q96EV8; Q9NUP1; Q9UL45	SNAPIN; BLOC1S1; BLOC1S3; BLOC1S2; BLOC1S5; DTNBP1; BLOC1S4; BLOC1S6	5; 5; 3; 5; 3; 7; 4; 5
9	27	Arp2/3 protein complex	1	1	7	7	7	O15143; O15144; O15145; O15511; P59998; P61158; P61160	ARPC1B; ARPC2; ARPC3; ARPC5; ARPC4; ACTR3; ACTR2	1; 1; 1; 1; 1; 2; 1
10	30	PA28 complex	0	0	0	0	2	Q06323; Q9UL46	PSME1; PSME2	3; 3
11	32	PA700 complex	0.15	0.15	3	3	20	O00231; O00232; O00233; O00487; O43242; O75832; P17980; P35998; P43686; P48556; P51665; P55036; P62191; P62195; P62333; Q13200; Q15008; Q16401; Q99460; Q9UNM6	PSMD11; PSMD12; PSMD9; PSMD14; PSMD3; PSMD10; PSMC3; PSMC2; PSMC4; PSMD8; PSMD7; PSMD4; PSMC1; PSMC5; PSMC6; PSMD2; PSMD6; PSMD5; PSMD1; PSMD13	2; 2; 2; 2; 2; 2; 5; 3; 3; 3; 2; 3; 3; 3; 3; 2; 2; 2; 2; 3
12	36	AP1 adaptor complex	0	0	0	0	8	O43747; O75843; P56377; P61966; Q10567; Q96PC3; Q9BXS5; Q9Y6Q5	AP1G1; AP1G2; AP1S2; AP1S1; AP1B1; AP1S3; AP1M1; AP1M2	4; 3; 2; 3; 3; 2; 3; 2
13	41	Mi-2/NuRD-MTA3 complex	0	0	0	0	5	O94776; O95983; P41182; Q13547; Q9BTC8	MTA2; MBD3; BCL6; HDAC1; MTA3	13; 14; 5; 64; 3
14	49	DNMT3B complex	0.29	0.29	2	2	7	O60264; O95239; O95347; Q13547; Q96ST3; Q9NTJ3; Q9UBC3	SMARCA5; KIF4A; SMC2; HDAC1; SIN3A; SMC4; DNMT3B	12; 1; 5; 64; 36; 5; 3
15	50	RAB5-RABAPTIN5\u2013RABEX5 complex	0.33	0.33	1	1	3	P20339; Q15276; Q9UJ41	RAB5A; RABEP1; RABGEF1	2; 2; 1
16	54	SIN3 complex	0.29	0.29	2	2	7	O00422; O75446; Q09028; Q13547; Q16576; Q92769; Q96ST3	SAP18; SAP30; RBBP4; HDAC1; RBBP7; HDAC2; SIN3A	8; 13; 38; 64; 27; 52; 36
17	55	HDAC4-ERK1 complex	0	0	0	0	2	P27361; P56524	MAPK3; HDAC4	8; 4
18	57	HDAC4-ERK2 complex	0	0	0	0	2	P28482; P56524	MAPK1; HDAC4	10; 4
19	58	SMRT complex	0.4	0.4	2	2	5	O15379; O60907; Q13227; Q9BZK7; Q9Y618	HDAC3; TBL1X; GPS2; TBL1XR1; NCOR2	14; 6; 5; 5; 10
20	59	AP3 adaptor complex	0	0	0	0	7	O00203; O14617; P53677; P59780; Q13367; Q92572; Q9Y2T2	AP3B1; AP3D1; AP3M2; AP3S2; AP3B2; AP3S1; AP3M1	3; 2; 2; 2; 2; 2; 2
21	60	Interferon-stimulated gene factor 3 transcription complex ISGF3	0	0	0	0	3	P42224; P52630; Q00978	STAT1; STAT2; IRF9	3; 1; 1
22	61	Mi2/NuRD complex	0.14	0.14	1	1	7	O94776; O95983; Q09028; Q13547; Q14839; Q16576; Q92769	MTA2; MBD3; RBBP4; HDAC1; CHD4; RBBP7; HDAC2	13; 14; 38; 64; 12; 27; 52
23	62	MeCP1 complex	0.12	0.12	2	2	17	O94776; O95983; Q09028; Q13547; Q14839; Q16576; Q92769; Q9UBB5	MTA2; MBD3; RBBP4; HDAC1; CHD4; RBBP7; HDAC2; MBD2	13; 14; 38; 64; 12; 27; 52; 6
24	66	TRAP complex	0.08	0.08	2	2	24	O60244; O75448; P10827; Q15648; Q93074; Q9NVC6; Q9Y2W1; Q9Y2X0	MED14; MED24; THRA; MED1; MED12; MED17; THRAP3; MED16	22; 18; 3; 20; 17; 19; 5; 13
25	67	AP4 adaptor complex	0	0	0	0	4	O00189; Q9UPM8; Q9Y587; Q9Y6B7	AP4M1; AP4E1; AP4S1; AP4B1	1; 1; 1; 1
26	74	HOMER3-IP3R-TRPC1 complex	0	0	0	0	3	P48995; Q14573; Q9NSC5	TRPC1; ITPR3; HOMER3	5; 2; 1
27	80	Ubiquitin E3 ligase (SKP1A, SKP2, CUL1, RBX1)	0	0	0	0	4	P62877; P63208; Q13309; Q13616	RBX1; SKP1; SKP2; CUL1	45; 34; 8; 34
28	81	Ubiquitin E3 ligase (SKP1A, FBXW8, CUL7, RBX1)	0	0	0	0	4	P62877; P63208; Q14999; Q8N3Y1	RBX1; SKP1; CUL7; FBXW8	45; 34; 4; 3
29	86	NUMAC complex (nucleosomal methylation activator complex)	0.3	0.3	3	3	10	O14497; P51532; P60709; Q12824; Q86X55; Q8TAQ2; Q92922; Q969G3; Q96GM5; Q96KG9	ARID1A; SMARCA4; ACTB; SMARCB1; CARM1; SMARCC2; SMARCC1; SMARCE1; SMARCD1; SCYL1	15; 22; 21; 27; 1; 25; 25; 18; 17; 1
30	87	Nup 107-160 subcomplex	0	0	0	0	9	P52948; P55735; P57740; Q12769; Q8NFH3; Q8NFH4; Q8WUM0; Q96EE3; Q9BW27	NUP98; SEC13; NUP107; NUP160; NUP43; NUP37; NUP133; SEH1L; NUP85	1; 4; 1; 1; 1; 1; 1; 4; 1
31	91	FA complex (Fanconi anemia complex), cytoplasmic	0	0	0	0	4	O15287; O15360; Q00597; Q9NPI8	FANCG; FANCA; FANCC; FANCF	9; 9; 9; 9
32	92	CD28-transactivation complex	0	0	0	0	2	P10747; P19338	CD28; NCL	1; 8
33	93	Anaphase-promoting complex	0	0	0	0	17	P30260; Q13042; Q9H1A4; Q9UJX2; Q9UJX3; Q9UJX4; Q9UJX5; Q9UJX6	CDC27; CDC16; ANAPC1; CDC23; ANAPC7; ANAPC5; ANAPC4; ANAPC2	3; 3; 2; 2; 3; 2; 2; 2
34	95	Ku antigen-NARG1 complex	1	1	3	3	3	P12956; P13010; Q9BXJ9	XRCC6; XRCC5; NAA15	23; 21; 2
35	96	Anaphase-promoting complex	0	0	0	0	17	P30260; Q13042; Q9H1A4; Q9UJX2; Q9UJX3; Q9UJX4; Q9UJX5; Q9UJX6; Q9UM13	CDC27; CDC16; ANAPC1; CDC23; ANAPC7; ANAPC5; ANAPC4; ANAPC2; ANAPC10	3; 3; 2; 2; 3; 2; 2; 2; 2
36	98	p300-MDM2-p53 protein complex	0.33	0.33	1	1	3	P04637; Q00987; Q09472	TP53; MDM2; EP300	18; 7; 21
37	100	hNURF complex	0.5	0.5	2	2	4	P28370; Q09028; Q12830; Q16576	SMARCA1; RBBP4; BPTF; RBBP7	3; 38; 1; 27
38	103	RNA polymerase II holoenzyme complex	0.17	0.17	4	4	24	O15514; P13984; P18074; P19387; P19388; P19447; P20226; P24928; P29083; P29084; P30876; P32780; P35269; P36954; P52434; P52435; P53803; P61218; P62487; P62875; Q00403; Q13888; Q13889; Q92759	POLR2D; GTF2F2; ERCC2; POLR2C; POLR2E; ERCC3; TBP; POLR2A; GTF2E1; GTF2E2; POLR2B; GTF2H1; GTF2F1; POLR2I; POLR2H; POLR2J; POLR2K; POLR2F; POLR2G; POLR2L; GTF2B; GTF2H2; GTF2H3; GTF2H4	5; 4; 7; 6; 6; 8; 16; 24; 4; 3; 9; 6; 10; 5; 6; 5; 5; 5; 5; 6; 7; 5; 6; 6
39	104	RNA polymerase II core complex	0.25	0.25	3	3	12	O15514; P19387; P19388; P24928; P30876; P36954; P52434; P52435; P53803; P61218; P62487; P62875	POLR2D; POLR2C; POLR2E; POLR2A; POLR2B; POLR2I; POLR2H; POLR2J; POLR2K; POLR2F; POLR2G; POLR2L	5; 6; 6; 24; 9; 5; 6; 5; 5; 5; 5; 6
40	107	TFIIH transcription factor complex	0.37	0.37	7	7	19	P18074; P19447; P32780; P50613; P51946; P51948; Q13888; Q13889; Q92759	ERCC2; ERCC3; GTF2H1; CDK7; CCNH; MNAT1; GTF2H2; GTF2H3; GTF2H4	7; 8; 6; 8; 7; 5; 5; 6; 6
41	112	Prefoldin complex	0	0	0	0	6	O15212; O60925; P61758; Q99471; Q9NQP4; Q9UHV9	PFDN6; PFDN1; VBP1; PFDN5; PFDN4; PFDN2	1; 1; 1; 1; 1; 3
42	114	SNAPc (small nuclear RNA-activating protein) complex	0	0	0	0	5	O75971; Q13487; Q16533; Q5SXM2; Q92966	SNAPC5; SNAPC2; SNAPC1; SNAPC4; SNAPC3	1; 1; 1; 1; 1
43	116	Polycomb repressive complex 1 (PRC1, hPRC-H)	0.15	0.15	2	2	13	O00257; O60264; P0DMV8; P25490; P35226; P78364; Q06587; Q14781; Q8IXK0; Q8NDX5; Q96GD3; Q99496; Q9HC52	CBX4; SMARCA5; HSPA1A; YY1; BMI1; PHC1; RING1; CBX2; PHC2; PHC3; SCMH1; RNF2; CBX8	3; 12; 7; 8; 6; 3; 7; 1; 3; 1; 1; 6; 2
44	117	GPR56-CD81-Galpha(q/11)-Gbeta complex	0	0	0	0	5	P29992; P50148; P60033; P62873; Q9Y653	GNA11; GNAQ; CD81; GNB1; ADGRG1	2; 2; 2; 30; 1
45	118	GPI-GnT activity complex	0	0	0	0	4	P37287; Q14442; Q92535; Q9BRB3	PIGA; PIGH; PIGC; PIGQ	1; 1; 1; 1
46	120	Lymphotoxin beta receptor complex	0	0	0	0	3	P01374; P36941; Q06643	LTA; LTBR; LTB	1; 2; 1
47	123	Rnase/Mrp complex	0.5	0.5	5	5	10	O75817; O75818; O95059; O95707; P78345; P78346; Q969H6; Q99575; Q9BUL9; Q9H633	POP7; RPP40; RPP14; POP4; RPP38; RPP30; POP5; POP1; RPP25; RPP21	1; 1; 1; 1; 1; 1; 1; 1; 1; 1
48	126	CCT complex (chaperonin containing TCP1 complex)	0	0	0	0	8	P17987; P40227; P48643; P49368; P50990; P50991; P78371; Q99832	TCP1; CCT6A; CCT5; CCT3; CCT8; CCT4; CCT2; CCT7	2; 1; 2; 2; 2; 2; 2; 1
49	127	NDC80 kinetochore complex	0	0	0	0	4	O14777; Q8NBT2; Q9BZD4; Q9HBM1	NDC80; SPC24; NUF2; SPC25	2; 2; 1; 1
50	129	PIDDsome complex	0	0	0	0	3	P42575; P78560; Q9HB75	CASP2; CRADD; PIDD1	1; 1; 1
51	140	E-box sequence-binding complex	0	0	0	0	4	P25791; Q02577; Q86U70; Q9BXY8	LMO2; NHLH2; LDB1; BEX2	2; 1; 3; 1
52	142	CD147-gamma-secretase complex	0	0.2	0	1	5	P35613; P49768; Q92542; Q96BI3; Q9NZ42	BSG; PSEN1; NCSTN; APH1A; PSENEN	3; 5; 6; 4; 6
53	143	APP-APBB1-LRP1 complex	0	0	0	0	3	O00213; P05067; Q07954	APBB1; APP; LRP1	3; 13; 4
54	144	Gamma-BAR-AP1 complex	0	0	0	0	9	O43747; O75843; P56377; P61966; Q10567; Q63HQ0; Q96PC3; Q9BXS5; Q9Y6Q5	AP1G1; AP1G2; AP1S2; AP1S1; AP1B1; AP1AR; AP1S3; AP1M1; AP1M2	4; 3; 2; 3; 3; 1; 2; 3; 2
55	149	PBAF complex (Polybromo- and BAF containing complex)	0.42	0.42	8	8	19	O96019; P51532; P60709; Q12824; Q68CP9; Q86U86; Q8TAQ2; Q92922; Q969G3; Q96GM5	ACTL6A; SMARCA4; ACTB; SMARCB1; ARID2; PBRM1; SMARCC2; SMARCC1; SMARCE1; SMARCD1	31; 22; 21; 27; 2; 2; 25; 25; 18; 17
56	152	TFIIE complex	0	0	0	0	2	P29083; P29084	GTF2E1; GTF2E2	4; 3
57	153	TFIIF complex (transcription factor IIF)	0	0	0	0	2	P13984; P35269	GTF2F2; GTF2F1	4; 10
58	156	Retrotranslocation complex	0.33	0.67	1	2	3	P57678; Q86TM6; Q9BUN8	GEMIN4; SYVN1; DERL1	11; 3; 7
59	159	Condensin I-PARP-1-XRCC1 complex	0	0	0	0	7	O95347; P09874; P18887; Q15003; Q15021; Q9BPX3; Q9NTJ3	SMC2; PARP1; XRCC1; NCAPH; NCAPD2; NCAPG; SMC4	5; 12; 7; 1; 1; 1; 5
60	160	Condensin II	0	0	0	0	5	O95347; P42695; Q6IBW4; Q86XI2; Q9NTJ3	SMC2; NCAPD3; NCAPH2; NCAPG2; SMC4	5; 1; 1; 1; 5
61	162	COG complex	0.25	0.25	2	2	8	P83436; Q14746; Q8WTW3; Q96JB2; Q96MW5; Q9H9E3; Q9UP83; Q9Y2V7	COG7; COG2; COG1; COG3; COG8; COG4; COG5; COG6	5; 3; 4; 3; 5; 3; 5; 4
62	165	Cohesin-SA1 complex	0	0.25	0	1	4	O60216; Q14683; Q8WVM7; Q9UQE7	RAD21; SMC1A; STAG1; SMC3	5; 7; 2; 6
63	166	Cohesin-SA2 complex	0	0.5	0	2	4	O60216; Q14683; Q8N3U4; Q9UQE7	RAD21; SMC1A; STAG2; SMC3	5; 7; 2; 6
64	173	MRN complex (MRE11-RAD50-NBN complex)	0	0	0	0	3	O60934; P49959; Q92878	NBN; MRE11A; RAD50	12; 13; 16
65	177	OGT-TRAK1-TRAK2 complex	0	0	0	0	3	O15294; O60296; Q9UPV9	OGT; TRAK2; TRAK1	10; 1; 4
66	178	Respiratory chain complex I (holoenzyme), mitochondrial	0	0	0	0	44	O00217; O00483; O14561; O15239; O43181; O43674; O43676; O43677; O43678; O43920; O75251; O75306; O75380; O75438; O75489; O95139; O95167; O95168; O95169; O95178; O95182; O95298; O95299; O96000; P03886; P03891; P03897; P03901; P03915; P03923; P17568; P19404; P28331; P49821; P51970; P56181; P56556; Q16718; Q16795; Q86Y39; Q9NX14; Q9P0J0; Q9UI09; Q9Y6M9	NDUFS8; NDUFA4; NDUFAB1; NDUFA1; NDUFS4; NDUFB5; NDUFB3; NDUFC1; NDUFA2; NDUFS5; NDUFS7; NDUFS2; NDUFS6; NDUFB1; NDUFS3; NDUFB6; NDUFA3; NDUFB4; NDUFB8; NDUFB2; NDUFA7; NDUFC2; NDUFA10; NDUFB10; MT-ND1; MT-ND2; MT-ND3; MT-ND4L; MT-ND5; MT-ND6; NDUFB7; NDUFV2; NDUFS1; NDUFV1; NDUFA8; NDUFV3; NDUFA6; NDUFA5; NDUFA9; NDUFA11; NDUFB11; NDUFA13; NDUFA12; NDUFB9	2; 2; 2; 3; 6; 2; 2; 2; 5; 4; 7; 8; 3; 2; 10; 4; 2; 2; 3; 2; 2; 2; 3; 2; 10; 3; 3; 2; 2; 2; 2; 6; 3; 3; 2; 3; 5; 2; 9; 2; 2; 2; 2; 2
67	180	PNUTS-PP1 complex	0	0	0	0	2	P62136; Q96QC0	PPP1CA; PPP1R10	4; 1
68	181	26S proteasome	0.14	0.14	3	3	22	O14818; P17980; P20618; P25786; P25787; P25788; P25789; P28066; P28070; P28072; P28074; P35998; P43686; P49720; P49721; P55036; P60900; P62191; P62195; P62333; Q99436; Q9UNM6	PSMA7; PSMC3; PSMB1; PSMA1; PSMA2; PSMA3; PSMA4; PSMA5; PSMB4; PSMB6; PSMB5; PSMC2; PSMC4; PSMB3; PSMB2; PSMD4; PSMA6; PSMC1; PSMC5; PSMC6; PSMB7; PSMD13	5; 5; 5; 8; 6; 6; 5; 5; 6; 5; 5; 3; 3; 5; 5; 3; 6; 3; 3; 3; 5; 3
69	186	Wave-2 complex	0.6	0.8	3	4	5	Q7L576; Q8IZP0; Q8WUW1; Q9Y2A7; Q9Y6W5	CYFIP1; ABI1; BRK1; NCKAP1; WASF2	2; 6; 1; 3; 2
70	189	BAF complex	0.27	0.27	6	6	22	O14497; O94805; O96019; P51531; P51532; P60709; P63261; Q12824; Q8NFD5; Q8TAQ2; Q92922; Q969G3; Q96GM5	ARID1A; ACTL6B; ACTL6A; SMARCA2; SMARCA4; ACTB; ACTG1; SMARCB1; ARID1B; SMARCC2; SMARCC1; SMARCE1; SMARCD1	15; 1; 31; 14; 22; 21; 3; 27; 3; 25; 25; 18; 17
71	190	Mitotic checkpoint complex (MCC)	0	0	0	0	4	O43684; O60566; Q12834; Q13257	BUB3; BUB1B; CDC20; MAD2L1	2; 1; 2; 2
72	191	20S proteasome	0.07	0.07	1	1	14	O14818; P20618; P25786; P25787; P25788; P25789; P28066; P28070; P28072; P28074; P49720; P49721; P60900; Q99436	PSMA7; PSMB1; PSMA1; PSMA2; PSMA3; PSMA4; PSMA5; PSMB4; PSMB6; PSMB5; PSMB3; PSMB2; PSMA6; PSMB7	5; 5; 8; 6; 6; 5; 5; 6; 5; 5; 5; 5; 6; 5
73	192	PA28-20S proteasome	0.06	0.06	1	1	16	O14818; P20618; P25786; P25787; P25788; P25789; P28066; P28070; P28072; P28074; P49720; P49721; P60900; Q06323; Q99436; Q9UL46	PSMA7; PSMB1; PSMA1; PSMA2; PSMA3; PSMA4; PSMA5; PSMB4; PSMB6; PSMB5; PSMB3; PSMB2; PSMA6; PSME1; PSMB7; PSME2	5; 5; 8; 6; 6; 5; 5; 6; 5; 5; 5; 5; 6; 3; 5; 3
74	193	PA700-20S-PA28 complex	0.11	0.11	4	4	36	O00231; O00232; O00233; O00487; O14818; O43242; O75832; P17980; P20618; P25786; P25787; P25788; P25789; P28066; P28070; P28072; P28074; P35998; P43686; P48556; P49720; P49721; P51665; P55036; P60900; P62191; P62195; P62333; Q06323; Q13200; Q15008; Q16401; Q99436; Q99460; Q9UL46; Q9UNM6	PSMD11; PSMD12; PSMD9; PSMD14; PSMA7; PSMD3; PSMD10; PSMC3; PSMB1; PSMA1; PSMA2; PSMA3; PSMA4; PSMA5; PSMB4; PSMB6; PSMB5; PSMC2; PSMC4; PSMD8; PSMB3; PSMB2; PSMD7; PSMD4; PSMA6; PSMC1; PSMC5; PSMC6; PSME1; PSMD2; PSMD6; PSMD5; PSMB7; PSMD1; PSME2; PSMD13	2; 2; 2; 2; 5; 2; 2; 5; 5; 8; 6; 6; 5; 5; 6; 5; 5; 3; 3; 3; 5; 5; 2; 3; 6; 3; 3; 3; 3; 2; 2; 2; 5; 2; 3; 3
75	194	PA28gamma-20S proteasome	0.07	0.07	1	1	15	O14818; P20618; P25786; P25787; P25788; P25789; P28066; P28070; P28072; P28074; P49720; P49721; P60900; P61289; Q99436	PSMA7; PSMB1; PSMA1; PSMA2; PSMA3; PSMA4; PSMA5; PSMB4; PSMB6; PSMB5; PSMB3; PSMB2; PSMA6; PSME3; PSMB7	5; 5; 8; 6; 6; 5; 5; 6; 5; 5; 5; 5; 6; 2; 5
76	201	HUIC complex	0	0	0	0	2	P38398; Q99728	BRCA1; BARD1	31; 14
77	205	Ubiquitin E3 ligase (VHL, TCEB1, TCEB2, CUL2, RBX1)	0.4	0.4	2	2	5	P40337; P62877; Q13617; Q15369; Q15370	VHL; RBX1; CUL2; TCEB1; TCEB2	7; 45; 7; 15; 15
78	207	Ubiquitin E3 ligase (ASB2, TCEB1, TCEB2, CUL5, RNF7)	0.2	0.2	1	1	5	Q15369; Q15370; Q93034; Q96Q27; Q9UBF6	TCEB1; TCEB2; CUL5; ASB2; RNF7	15; 15; 7; 1; 5
79	208	Ubiquitin E3 ligase (ASB1, TCEB1, TCEB2, CUL5, RNF7)	0.2	0.2	1	1	5	Q15369; Q15370; Q93034; Q9UBF6; Q9Y576	TCEB1; TCEB2; CUL5; RNF7; ASB1	15; 15; 7; 5; 1
80	209	Ubiquitin E3 ligase (ASB6, TCEB1, TCEB2, CUL5, RNF7)	0.2	0.2	1	1	5	Q15369; Q15370; Q93034; Q9NWX5; Q9UBF6	TCEB1; TCEB2; CUL5; ASB6; RNF7	15; 15; 7; 1; 5
81	210	Ubiquitin E3 ligase (ASB7, TCEB1, TCEB2, CUL5, RNF7)	0.2	0.2	1	1	5	Q15369; Q15370; Q93034; Q9H672; Q9UBF6	TCEB1; TCEB2; CUL5; ASB7; RNF7	15; 15; 7; 1; 5
82	211	Ubiquitin E3 ligase (ASB12, TCEB1, TCEB2, CUL5, RNF7)	0.2	0.2	1	1	5	Q15369; Q15370; Q8WXK4; Q93034; Q9UBF6	TCEB1; TCEB2; ASB12; CUL5; RNF7	15; 15; 1; 7; 5
83	213	DNA ligase IV-XRCC1 complex	0	0	0	0	2	P18887; P49917	XRCC1; LIG4	7; 8
84	214	Ubiquitin E3 ligase (WSB1, TCEB1, TCEB2, CUL5, RBX1)	0.2	0.2	1	1	5	P62877; Q15369; Q15370; Q93034; Q9Y6I7	RBX1; TCEB1; TCEB2; CUL5; WSB1	45; 15; 15; 7; 1
85	219	CAND1-CUL1-RBX1 complex	0	0	0	0	3	P62877; Q13616; Q86VP6	RBX1; CUL1; CAND1	45; 34; 5
86	220	ARF-Mule complex	0	0	0	0	3	P06748; Q7Z6Z7; Q8N726	NPM1; HUWE1; CDKN2A	8; 1; 1
87	221	CAND1-CUL2-RBX1 complex	0	0	0	0	3	P62877; Q13617; Q86VP6	RBX1; CUL2; CAND1	45; 7; 5
88	222	CAND1-CUL3-RBX1 complex	0	0	0	0	3	P62877; Q13618; Q86VP6	RBX1; CUL3; CAND1	45; 21; 5
89	223	CAND1-CUL4A-RBX1 complex	0	0	0	0	3	P62877; Q13619; Q86VP6	RBX1; CUL4A; CAND1	45; 20; 5
90	224	CAND1-CUL4B-RBX1 complex	0	0	0	0	3	P62877; Q13620; Q86VP6	RBX1; CUL4B; CAND1	45; 8; 5
91	226	Ubiquitin E3 ligase (SKP1A, SKP2, CUL1)	0	0	0	0	3	P63208; Q13309; Q13616	SKP1; SKP2; CUL1	34; 8; 34
92	227	Ubiquitin E3 ligase (SKP1A, BTRC, CUL1)	0	0	0	0	3	P63208; Q13616; Q9Y297	SKP1; CUL1; BTRC	34; 34; 7
93	228	SMCC complex	0.05	0.05	2	2	39	O60244; O75448; O75586; P24863; P49336; Q13503; Q15648; Q9Y3C7	MED14; MED24; MED6; CCNC; CDK8; MED21; MED1; MED31	22; 18; 19; 22; 23; 19; 20; 6
94	229	NAT complex	0	0	0	0	7	O60244; O75586; P24863; P49336; Q13503; Q9BTT4; Q9ULK4	MED14; MED6; CCNC; CDK8; MED21; MED10; MED23	22; 19; 22; 23; 19; 8; 17
95	230	Mediator complex	0.1	0.1	6	6	59	A0JLT2; O43513; O60244; O75448; O75586; O95402; P24863; P49336; Q13503; Q15528; Q15648; Q6P2C8; Q71F56; Q71SY5; Q93074; Q96G25; Q96HR3; Q96RN5; Q9BTT4; Q9BUE0; Q9BWU1; Q9H204; Q9H944; Q9NPJ6; Q9NVC6; Q9NWA0; Q9NX70; Q9P086; Q9UHV7; Q9ULK4; Q9Y2X0; Q9Y3C7	MED19; MED7; MED14; MED24; MED6; MED26; CCNC; CDK8; MED21; MED22; MED1; MED27; MED13L; MED25; MED12; MED8; MED30; MED15; MED10; MED18; CDK19; MED28; MED20; MED4; MED17; MED9; MED29; MED11; MED13; MED23; MED16; MED31	3; 14; 22; 18; 19; 7; 22; 23; 19; 3; 20; 6; 2; 8; 17; 4; 2; 9; 8; 5; 1; 1; 7; 9; 19; 1; 4; 3; 15; 17; 13; 6
96	232	ARC complex	0.07	0.07	2	2	30	O43513; O60244; O75448; O75586; O95402; Q15648; Q71SY5; Q93074; Q96G25; Q96RN5; Q9NPJ6; Q9NVC6; Q9UHV7; Q9UKU7; Q9ULK4	MED7; MED14; MED24; MED6; MED26; MED1; MED25; MED12; MED8; MED15; MED4; MED17; MED13; ACAD8; MED23	14; 22; 18; 19; 7; 20; 8; 17; 4; 9; 9; 19; 15; 1; 17
97	234	HuCHRAC complex	0.25	0.5	1	2	4	O60264; Q9NRF9; Q9NRG0; Q9NRL2	SMARCA5; POLE3; CHRAC1; BAZ1A	12; 3; 1; 3
98	236	WICH complex	0.5	0.5	1	1	2	O60264; Q9UIG0	SMARCA5; BAZ1B	12; 4
99	238	SWI-SNF chromatin remodeling-related-BRCA1 complex	0.4	0.4	4	4	10	O14497; O96019; P38398; P51531; P51532; Q12824; Q8TAQ2; Q92922; Q92925; Q969G3	ARID1A; ACTL6A; BRCA1; SMARCA2; SMARCA4; SMARCB1; SMARCC2; SMARCC1; SMARCD2; SMARCE1	15; 31; 31; 14; 22; 27; 25; 25; 7; 18
100	240	BRCA1-CTIP-ZBRK1 repressor complex	0	0	0	0	3	P38398; Q99708; Q9GZX5	BRCA1; RBBP8; ZNF350	31; 9; 1
101	242	BRCA1-BACH1 complex	0	0	0	0	2	P38398; Q9BX63	BRCA1; BRIP1	31; 1
102	243	RalBP1-CDC2-CCNB1 complex	0	0	0	0	3	P06493; P14635; Q15311	CDK1; CCNB1; RALBP1	13; 11; 2
103	244	BRAFT complex	0.08	0.08	2	2	24	O15287; O15360; P15927; P27694; P35244; P40692; P54132; Q00597; Q13472; Q9H9A7; Q9HB96; Q9NPI8; Q9NW38	FANCG; FANCA; RPA2; RPA1; RPA3; MLH1; BLM; FANCC; TOP3A; RMI1; FANCE; FANCF; FANCL	9; 9; 7; 11; 6; 12; 12; 9; 6; 4; 8; 9; 6
104	246	BLM complex III	0.25	0.25	1	1	4	P40692; P54132; Q13472; Q9H9A7	MLH1; BLM; TOP3A; RMI1	12; 12; 6; 4
105	247	RalBP1-CCNB1-AP2A-NUMB-EPN1 complex	0	0	0	0	5	O95782; P14635; P49757; Q15311; Q9Y6I3	AP2A1; CCNB1; NUMB; RALBP1; EPN1	1; 11; 2; 2; 1
106	248	BRAFT complex	0.08	0.08	2	2	24	O15287; O15360; P15927; P27694; P35244; P54132; Q00597; Q13472; Q9HB96; Q9NPI8; Q9NW38	FANCG; FANCA; RPA2; RPA1; RPA3; BLM; FANCC; TOP3A; FANCE; FANCF; FANCL	9; 9; 7; 11; 6; 12; 9; 6; 8; 9; 6
107	251	BCDX2 complex	0	0	0	0	4	O15315; O43502; O43543; O75771	RAD51B; RAD51C; XRCC2; RAD51D	3; 4; 4; 3
108	253	RAD51C-XRCC3 complex	0	0	0	0	2	O43502; O43542	RAD51C; XRCC3	4; 2
109	254	TBPIP/HOP2-MND1 complex	0	0	0	0	2	Q9BWT6; Q9P2W1	MND1; PSMC3IP	1; 1
110	256	RAD51B-RAD51C complex	0	0	0	0	2	O15315; O43502	RAD51B; RAD51C	3; 4
111	261	RAD51B-RAD51C-RAD51D-XRCC2-XRCC3 complex	0	0	0	0	5	O15315; O43502; O43542; O43543; O75771	RAD51B; RAD51C; XRCC3; XRCC2; RAD51D	3; 4; 2; 4; 3
112	264	R/M complex (RAD50-MRE11 complex)	0	0	0	0	2	P49959; Q92878	MRE11A; RAD50	13; 16
113	265	ATR-ATRIP complex	0	0	0	0	2	Q13535; Q8WXE1	ATR; ATRIP	3; 1
114	266	RAD17-RFC complex	0	0	0	0	5	O75943; P35249; P35250; P40937; P40938	RAD17; RFC4; RFC2; RFC5; RFC3	2; 13; 15; 11; 11
115	274	9-1-1-RAD17-RFC complex	0	0	0	0	8	O60671; O60921; O75943; P35249; P35250; P40937; P40938; Q99638	RAD1; HUS1; RAD17; RFC4; RFC2; RFC5; RFC3; RAD9A	9; 8; 2; 13; 15; 11; 11; 7
116	277	RFC complex	0	0	0	0	5	P35249; P35250; P35251; P40937; P40938	RFC4; RFC2; RFC1; RFC5; RFC3	13; 15; 7; 11; 11
117	278	RFC core complex	0	0	0	0	3	P35249; P35250; P40937	RFC4; RFC2; RFC5	13; 15; 11
118	280	HMGB1-HMGB2-HSC70-ERP60-GAPDH complex	0.2	0.2	1	1	5	P04406; P09429; P11142; P26583; P30101	GAPDH; HMGB1; HSPA8; HMGB2; PDIA3	3; 2; 12; 1; 1
119	282	SNF2h-cohesin-NuRD complex	0.12	0.31	2	5	16	O60216; O60264; O94776; O95983; Q09028; Q12873; Q13330; Q13547; Q14683; Q16576; Q8N3U4; Q8WVM7; Q92769; Q9NRL2; Q9UBB5; Q9UQE7	RAD21; SMARCA5; MTA2; MBD3; RBBP4; CHD3; MTA1; HDAC1; SMC1A; RBBP7; STAG2; STAG1; HDAC2; BAZ1A; MBD2; SMC3	5; 12; 13; 14; 38; 7; 7; 64; 7; 27; 2; 2; 52; 3; 6; 6
120	284	CRSP complex	0.09	0.09	1	1	11	O43513; O60244; O75448; O75586; O95402; Q13503; Q15648; Q71SY5; Q96RN5; Q9NVC6; Q9ULK4	MED7; MED14; MED24; MED6; MED26; MED21; MED1; MED25; MED15; MED17; MED23	14; 22; 18; 19; 7; 19; 20; 8; 9; 19; 17
121	285	PCNA-MLH1-PMS1 complex	0	0	0	0	3	P12004; P40692; P54277	PCNA; MLH1; PMS1	23; 12; 3
122	286	PCNA-MSH2-MSH6 complex	0	0	0	0	3	P12004; P43246; P52701	PCNA; MSH2; MSH6	23; 11; 10
123	287	ARC-L complex	0	0	0	0	14	O43513; O60244; O75448; O75586; P24863; P49336; Q13503; Q15648; Q71SY5; Q93074; Q96RN5; Q9NVC6; Q9UHV7; Q9ULK4	MED7; MED14; MED24; MED6; CCNC; CDK8; MED21; MED1; MED25; MED12; MED15; MED17; MED13; MED23	14; 22; 18; 19; 22; 23; 19; 20; 8; 17; 9; 19; 15; 17
124	288	ARC complex	0.07	0.07	2	2	30	O43513; O60244; O75448; O75586; O95402; P24863; P49336; Q13503; Q15648; Q71SY5; Q93074; Q96RN5; Q9NVC6; Q9UHV7; Q9ULK4	MED7; MED14; MED24; MED6; MED26; CCNC; CDK8; MED21; MED1; MED25; MED12; MED15; MED17; MED13; MED23	14; 22; 18; 19; 7; 22; 23; 19; 20; 8; 17; 9; 19; 15; 17
125	297	PCNA-DNA polymerase delta complex	0	0	0	0	5	P12004; P28340; P49005; Q15054; Q9HCU8	PCNA; POLD1; POLD2; POLD3; POLD4	23; 4; 2; 2; 2
126	298	VEGF transcriptional complex	0	0	0	0	4	P27695; P40763; Q16665; Q99966	APEX1; STAT3; HIF1A; CITED1	2; 6; 7; 2
127	299	IRF3-CBP complex	0	0	0	0	2	Q14653; Q99966	IRF3; CITED1	1; 2
128	300	PC2 complex	0.08	0.08	1	1	12	O43513; O60244; O75448; O75586; Q13503; Q6P2C8; Q9BTT4; Q9H944; Q9NVC6; Q9Y2W1; Q9Y2X0; Q9Y3C7	MED7; MED14; MED24; MED6; MED21; MED27; MED10; MED20; MED17; THRAP3; MED16; MED31	14; 22; 18; 19; 19; 6; 8; 7; 19; 5; 13; 6
129	301	SMCC complex	0.05	0.05	2	2	39	O43513; O60244; O75448; O75586; P24863; P49336; Q13503; Q15648; Q6P2C8; Q93074; Q9BTT4; Q9H944; Q9NVC6; Q9UHV7; Q9Y2W1; Q9Y2X0; Q9Y3C7	MED7; MED14; MED24; MED6; CCNC; CDK8; MED21; MED1; MED27; MED12; MED10; MED20; MED17; MED13; THRAP3; MED16; MED31	14; 22; 18; 19; 22; 23; 19; 20; 6; 17; 8; 7; 19; 15; 5; 13; 6
130	302	INO80 chromatin remodeling complex	0.38	0.38	5	5	13	O96019; P15923; Q53TQ3; Q6P4R8; Q6PI98; Q8NBZ0; Q96EZ8; Q9C086; Q9H981; Q9H9F9; Q9ULG1; Q9Y230; Q9Y265	ACTL6A; TCF3; INO80D; NFRKB; INO80C; INO80E; MCRS1; INO80B; ACTR8; ACTR5; INO80; RUVBL2; RUVBL1	31; 2; 1; 1; 2; 1; 4; 1; 1; 1; 1; 13; 15
131	304	SRCAP-associated chromatin remodeling complex	0	0	0	0	10	O43257; O95619; O96019; P0C0S5; Q15906; Q6ZRS2; Q96CJ1; Q9GZN1; Q9Y230; Q9Y265	ZNHIT1; YEATS4; ACTL6A; H2AFZ; VPS72; SRCAP; EAF2; ACTR6; RUVBL2; RUVBL1	1; 5; 31; 1; 3; 3; 1; 1; 13; 15
132	306	Ribosome, cytoplasmic	0.05	0.06	4	5	81	P05386; P05387; P05388; P08708; P08865; P15880; P18077; P18124; P18621; P22090; P23396; P25398; P26373; P27635; P30050; P32969; P35268; P36578; P39019; P39023; P40429; P42677; P42766; P46776; P46777; P46778; P46779; P46781; P46782; P46783; P47914; P49207; P50914; P60866; P61247; P61254; P61313; P61353; P61513; P61927; P62081; P62241; P62244; P62249; P62263; P62266; P62269; P62273; P62277; P62280;…	RPLP1; RPLP2; RPLP0; RPS17; RPSA; RPS2; RPL35A; RPL7; RPL17; RPS4Y1; RPS3; RPS12; RPL13; RPL10; RPL12; RPL9; RPL9; RPL22; RPL4; RPS19; RPL3; RPL13A; RPS27; RPL35; RPL27A; RPL5; RPL21; RPL28; RPS9; RPS5; RPS10; RPL29; RPL34; RPL14; RPS20; RPS3A; RPL26; RPL15; RPL27; RPL37A; RPL37; RPS7; RPS8; RPS15A; RPS16; RPS14; RPS23; RPS18; RPS29; RPS13; RPS11; RPL7A; RPS4X; RPL23A; RPS6; RPL23; RPS15; RPS24; …	6; 4; 3; 3; 2; 3; 4; 4; 3; 1; 2; 3; 4; 3; 4; 3; 3; 4; 2; 3; 4; 1; 3; 3; 3; 4; 4; 3; 2; 2; 3; 3; 4; 2; 3; 4; 4; 4; 4; 2; 3; 3; 3; 3; 3; 3; 3; 3; 5; 4; 5; 2; 3; 4; 3; 3; 3; 2; 2; 2; 2; 6; 3; 3; 4; 4; 4; 4; 2; 2; 2; 2; 2; 3; 3; 4; 4; 5; 3; 4; 6
133	308	60S ribosomal subunit, cytoplasmic	0.02	0.02	1	1	48	P05386; P05387; P05388; P18077; P18124; P18621; P26373; P27635; P30050; P32969; P35268; P36578; P39023; P40429; P42766; P46776; P46777; P46778; P46779; P47914; P49207; P50914; P61254; P61313; P61353; P61513; P61927; P62424; P62750; P62829; P62888; P62891; P62899; P62906; P62910; P62913; P62917; P62945; P62987; P63173; P83731; P83881; P84098; Q02543; Q02878; Q07020; Q9Y3U8; P05386	RPLP1; RPLP2; RPLP0; RPL35A; RPL7; RPL17; RPL13; RPL10; RPL12; RPL9; RPL9; RPL22; RPL4; RPL3; RPL13A; RPL35; RPL27A; RPL5; RPL21; RPL28; RPL29; RPL34; RPL14; RPL26; RPL15; RPL27; RPL37A; RPL37; RPL7A; RPL23A; RPL23; RPL30; RPL39; RPL31; RPL10A; RPL32; RPL11; RPL8; RPL41; UBA52; RPL38; RPL24; RPL36A; RPL19; RPL18A; RPL6; RPL18; RPL36	6; 4; 3; 4; 4; 3; 4; 3; 4; 3; 3; 4; 3; 4; 3; 3; 3; 4; 4; 3; 3; 4; 4; 4; 4; 4; 2; 5; 3; 3; 6; 3; 3; 4; 4; 4; 4; 2; 2; 2; 3; 3; 4; 4; 5; 3; 4; 6
134	310	Cell cycle kinase complex CDC2	0.17	0.17	1	1	6	O95067; P06493; P12004; P14635; P24385; P38936	CCNB2; CDK1; PCNA; CCNB1; CCND1; CDKN1A	2; 13; 23; 11; 8; 8
135	311	Cell cycle kinase complex CDK2	0.25	0.25	1	1	4	P12004; P24385; P24941; P38936	PCNA; CCND1; CDK2; CDKN1A	23; 8; 9; 8
136	312	Cell cycle kinase complex CDK4	0.25	0.25	1	1	4	P11802; P12004; P24385; P38936	CDK4; PCNA; CCND1; CDKN1A	8; 23; 8; 8
137	313	Cell cycle kinase complex CDK5	0.2	0.2	1	1	5	P12004; P24385; P30281; P38936; Q00535	PCNA; CCND1; CCND3; CDKN1A; CDK5	23; 8; 5; 8; 1
138	314	PCNA-p21 complex	0.5	0.5	1	1	2	P12004; P38936	PCNA; CDKN1A	23; 8
139	315	28S ribosomal subunit, mitochondrial	0	0	0	0	30	O15235; O60783; P51398; P82650; P82663; P82664; P82673; P82675; P82909; P82912; P82914; P82921; P82930; P82932; P82933; Q92552; Q92665; Q96EL2; Q9BYN8; Q9NP92; Q9NVS2; Q9Y291; Q9Y2Q9; Q9Y2R5; Q9Y2R9; Q9Y399; Q9Y3D3; Q9Y3D5; Q9Y3D9; Q9Y676	MRPS12; MRPS14; DAP3; MRPS22; MRPS25; MRPS10; MRPS35; MRPS5; MRPS36; MRPS11; MRPS15; MRPS21; MRPS34; MRPS6; MRPS9; MRPS27; MRPS31; MRPS24; MRPS26; MRPS30; MRPS18A; MRPS33; MRPS28; MRPS17; MRPS7; MRPS2; MRPS16; MRPS18C; MRPS23; MRPS18B	2; 2; 2; 2; 2; 2; 2; 2; 2; 2; 2; 2; 2; 2; 2; 2; 2; 2; 2; 2; 2; 2; 2; 2; 2; 2; 2; 2; 2; 2
140	320	55S ribosome, mitochondrial	0	0	0	0	78	O15235; O60783; O75394; P09001; P49406; P51398; P52815; P82650; P82663; P82664; P82673; P82675; P82909; P82912; P82914; P82921; P82930; P82932; P82933; P83111; Q13084; Q13405; Q16540; Q4U2R6; Q5T653; Q6P161; Q6P1L8; Q7Z2W9; Q7Z7F7; Q7Z7H8; Q86TS9; Q8IXM3; Q8N5N7; Q8N983; Q8TCC3; Q92552; Q92665; Q96A35; Q96DV4; Q96EL2; Q96EL3; Q96GC5; Q9BQ48; Q9BRJ2; Q9BYC8; Q9BYC9; Q9BYD1; Q9BYD2; Q9BYD3; Q9BYD6;…	MRPS12; MRPS14; MRPL33; MRPL3; MRPL19; DAP3; MRPL12; MRPS22; MRPS25; MRPS10; MRPS35; MRPS5; MRPS36; MRPS11; MRPS15; MRPS21; MRPS34; MRPS6; MRPS9; LACTB; MRPL28; MRPL49; MRPL23; MRPL51; MRPL2; MRPL54; MRPL14; MRPL21; MRPL55; MRPL10; MRPL52; MRPL41; MRPL50; MRPL43; MRPL30; MRPS27; MRPS31; MRPL24; MRPL38; MRPS24; MRPL53; MRPL48; MRPL34; MRPL45; MRPL32; MRPL20; MRPL13; MRPL9; MRPL4; MRPL1; MRPS26; MR…	2; 2; 2; 2; 2; 2; 2; 2; 2; 2; 2; 2; 2; 2; 2; 2; 2; 2; 2; 2; 2; 2; 2; 2; 2; 2; 2; 2; 2; 2; 2; 2; 2; 2; 2; 2; 2; 2; 2; 2; 2; 2; 2; 2; 2; 2; 2; 2; 2; 2; 2; 2; 2; 2; 2; 2; 2; 2; 2; 2; 2; 2; 2; 2; 2; 2; 2; 2; 2; 2; 2; 2; 2; 2; 2; 2; 2; 2
141	322	DNA-PK-Ku complex	0.67	0.67	2	2	3	P12956; P13010; P78527	XRCC6; XRCC5; PRKDC	23; 21; 10
142	324	39S ribosomal subunit, mitochondrial	0	0	0	0	48	O75394; P09001; P49406; P52815; P83111; Q13084; Q13405; Q16540; Q4U2R6; Q5T653; Q6P161; Q6P1L8; Q7Z2W9; Q7Z7F7; Q7Z7H8; Q86TS9; Q8IXM3; Q8N5N7; Q8N983; Q8TCC3; Q96A35; Q96DV4; Q96EL3; Q96GC5; Q9BQ48; Q9BRJ2; Q9BYC8; Q9BYC9; Q9BYD1; Q9BYD2; Q9BYD3; Q9BYD6; Q9BZE1; Q9H0U6; Q9H2W6; Q9H9J2; Q9HD33; Q9NQ50; Q9NRX2; Q9NWU5; Q9NX20; Q9NYK5; Q9NZE8; Q9P015; Q9P0J6; Q9P0M9; Q9Y3B7; Q9Y6G3	MRPL33; MRPL3; MRPL19; MRPL12; LACTB; MRPL28; MRPL49; MRPL23; MRPL51; MRPL2; MRPL54; MRPL14; MRPL21; MRPL55; MRPL10; MRPL52; MRPL41; MRPL50; MRPL43; MRPL30; MRPL24; MRPL38; MRPL53; MRPL48; MRPL34; MRPL45; MRPL32; MRPL20; MRPL13; MRPL9; MRPL4; MRPL1; MRPL37; MRPL18; MRPL46; MRPL44; MRPL47; MRPL40; MRPL17; MRPL22; MRPL16; MRPL39; MRPL35; MRPL15; MRPL36; MRPL27; MRPL11; MRPL42	2; 2; 2; 2; 2; 2; 2; 2; 2; 2; 2; 2; 2; 2; 2; 2; 2; 2; 2; 2; 2; 2; 2; 2; 2; 2; 2; 2; 2; 2; 2; 2; 2; 2; 2; 2; 2; 2; 2; 2; 2; 2; 2; 2; 2; 2; 2; 2
143	328	Ku antigen complex	1	1	2	2	2	P12956; P13010	XRCC6; XRCC5	23; 21
144	330	PSF-p54(nrb) complex	0	0	0	0	2	P23246; Q15233	SFPQ; NONO	6; 8
145	335	p54(nrb)-PSF-matrin3 complex	0	0.33	0	1	3	P23246; P43243; Q15233	SFPQ; MATR3; NONO	6; 2; 8
146	336	DNA ligase IV-XRCC4-AHNK complex	0	0	0	0	3	P49917; Q09666; Q13426	LIG4; AHNAK; XRCC4	8; 1; 6
147	338	40S ribosomal subunit, cytoplasmic	0.1	0.13	3	4	31	P08708; P08865; P15880; P23396; P25398; P39019; P46781; P46782; P46783; P60866; P61247; P62081; P62241; P62244; P62249; P62263; P62266; P62269; P62273; P62277; P62280; P62701; P62753; P62841; P62847; P62851; P62854; P62857; P62861; P62979; P63220	RPS17; RPSA; RPS2; RPS3; RPS12; RPS19; RPS9; RPS5; RPS10; RPS20; RPS3A; RPS7; RPS8; RPS15A; RPS16; RPS14; RPS23; RPS18; RPS29; RPS13; RPS11; RPS4X; RPS6; RPS15; RPS24; RPS25; RPS26; RPS28; FAU; RPS27A; RPS21	3; 2; 3; 2; 3; 2; 3; 2; 2; 2; 3; 3; 3; 3; 3; 3; 3; 3; 3; 5; 4; 2; 4; 3; 3; 2; 2; 2; 2; 2; 2
148	345	DNA ligase IV-XRCC4 complex	0	0	0	0	4	P49917; Q13426	LIG4; XRCC4	8; 6
149	348	DNA ligase IV-XRCC4 complex	0	0	0	0	4	P49917; Q13426	LIG4; XRCC4	8; 6
150	350	DNA ligase IV-XRCC4-PNK complex	0	0	0	0	3	P49917; Q13426; Q96T60	LIG4; XRCC4; PNKP	8; 6; 3
151	351	Spliceosome	0.06	0.1	9	14	143	O00425; O00571; O14776; O15042; O15355; O43143; O43172; O43290; O43395; O43447; O43660; O43670; O43719; O43809; O60231; O60306; O60508; O75400; O75533; O75643; O75934; O75937; O75940; O94906; O95232; O95391; O95400; O95926; P08579; P08621; P09012; P09234; P09661; P11940; P14678; P17844; P26368; P38919; P41223; P42285; P49756; P52298; P55081; P55769; P61326; P62304; P62306; P62308; P62310; P62312;…	IGF2BP3; DDX3X; TCERG1; U2SURP; PPM1G; DHX15; PRPF4; SART1; PRPF3; PPIH; PLRG1; ZNF207; HTATSF1; NUDT21; DHX16; AQR; CDC40; PRPF40A; SF3B1; SNRNP200; BCAS2; DNAJC8; SMNDC1; PRPF6; LUC7L3; SLU7; CD2BP2; SYF2; SNRPB2; SNRNP70; SNRPA; SNRPC; SNRPA1; PABPC1; SNRPB; DDX5; U2AF2; EIF4A3; BUD31; MTREX; RBM25; NCBP2; MFAP1; SNU13; MAGOH; SNRPE; SNRPF; SNRPG; LSM3; LSM6; SNRPD1; SNRPD2; SNRPD3; TRA2B; TXN…	1; 3; 1; 2; 1; 5; 1; 2; 1; 1; 4; 1; 2; 5; 2; 2; 2; 1; 8; 2; 3; 2; 2; 2; 1; 2; 1; 2; 4; 2; 5; 1; 5; 5; 15; 6; 4; 6; 1; 3; 1; 4; 1; 2; 7; 11; 10; 10; 4; 3; 16; 12; 15; 3; 1; 1; 5; 2; 1; 4; 2; 9; 5; 4; 1; 3; 2; 4; 1; 6; 2; 3; 4; 3; 1; 1; 2; 2; 3; 6; 10; 5; 4; 5; 1; 2; 5; 1; 1; 1; 2; 4; 5; 2; 6; 4; 9; 4; 2; 1; 2; 1; 3; 3; 2; 2; 3; 4; 2; 3; 1; 6; 4; 1; 1; 1; 2; 2; 2; 2; 3; 2; 2; 2; 1; 3; 3; 2; 2; 3; 2…
152	353	DNA ligase IV-condensin complex	0	0	0	0	3	O95347; P49917; Q9NTJ3	SMC2; LIG4; SMC4	5; 8; 5
153	359	DNA ligase IV-XRCC4-XLF complex	0	0	0	0	3	P49917; Q13426; Q9H9Q4	LIG4; XRCC4; NHEJ1	8; 6; 1
154	360	Artemis-DNA-PK complex	0	0	0	0	2	P78527; Q96SD1	PRKDC; DCLRE1C	10; 1
155	362	DNA ligase III-XRCC1-PNK-DNA-pol III multiprotein complex	0	0	0	0	4	P06746; P18887; P49916; Q96T60	POLB; XRCC1; LIG3; PNKP	4; 7; 6; 3
156	363	DNA ligase III-XRCC1 complex	0	0	0	0	2	P18887; P49916	XRCC1; LIG3	7; 6
157	368	ERCC1-ERCC4-MSH2 complex	0	0	0	0	3	P07992; P43246; Q92889	ERCC1; MSH2; ERCC4	4; 11; 3
158	369	MSH2-MSH6-PMS2-MLH1 complex	0	0	0	0	4	P40692; P43246; P52701; P54278	MLH1; MSH2; MSH6; PMS2	12; 11; 10; 4
159	370	MSH2-MSH6-PMS1-MLH1 complex	0	0	0	0	4	P40692; P43246; P52701; P54277	MLH1; MSH2; MSH6; PMS1	12; 11; 10; 3
160	374	MSH2-MSH6 complex	0	0	0	0	2	P43246; P52701	MSH2; MSH6	11; 10
161	375	MSH2-MSH3 complex	0	0	0	0	2	P20585; P43246	MSH3; MSH2	1; 11
162	376	PCNA-MutS-alpha-MutL-alpha-DNA complex	0	0	0	0	5	P12004; P40692; P43246; P52701; P54278	PCNA; MLH1; MSH2; MSH6; PMS2	23; 12; 11; 10; 4
163	379	MutL-alpha complex	0	0	0	0	2	P40692; P54278	MLH1; PMS2	12; 4
164	380	MutL-beta complex	0	0	0	0	2	P40692; P54277	MLH1; PMS1	12; 3
165	386	Ubiquitin E3 ligase (UBADC1, RNF123)	0	0	0	0	2	Q5XPI4; Q9BSL1	RNF123; UBAC1	1; 1
166	387	MCM complex	0	0	0	0	6	P25205; P33991; P33992; P33993; P49736; Q14566	MCM3; MCM4; MCM5; MCM7; MCM2; MCM6	1; 4; 1; 3; 3; 4
167	389	ORC complex (origin recognition complex)	0	0	0	0	6	O43913; O43929; Q13415; Q13416; Q9UBD5; Q9Y5N6	ORC5; ORC4; ORC1; ORC2; ORC3; ORC6	1; 2; 2; 3; 2; 2
168	390	Ubiquitin E3 ligase (SKP1A, FBXW2, CUL1)	0.33	0.33	1	1	3	P63208; Q13616; Q9UKT8	SKP1; CUL1; FBXW2	34; 34; 1
169	391	Ubiquitin E3 ligase (DDB1, CUL4A, RBX1)	0	0	0	0	3	P62877; Q13619; Q16531	RBX1; CUL4A; DDB1	45; 20; 26
170	393	Succinyl-CoA synthetase, GDP-forming	0	0	0	0	2	P53597; Q96I99	SUCLG1; SUCLG2	2; 1
171	394	Succinyl-CoA synthetase, ADP-forming	0	0	0	0	2	P53597; Q9P2R7	SUCLG1; SUCLA2	2; 1
172	407	Guanylyl cyclase, soluble (GUCY1A2, GUCY1B3)	0	0	0	0	2	P33402; Q02153	GUCY1A2; GUCY1B3	1; 2
173	408	Guanylyl cyclase, soluble (GUCY1A3, GUCY1B3)	0	0	0	0	2	Q02108; Q02153	GUCY1A3; GUCY1B3	1; 2
174	419	Farnesyltransferase	0	0	0	0	2	P49354; P49356	FNTA; FNTB	1; 1
175	422	Beta-dystroglycan-caveolin-3 complex	0	0	0	0	2	P56539; Q14118	CAV3; DAG1	1; 2
176	423	EXO1-MLH1-PMS2 complex	0	0	0	0	3	P40692; P54278; Q9UQ84	MLH1; PMS2; EXO1	12; 4; 2
177	424	EXO1-MLH1-PCNA complex	0	0	0	0	3	P12004; P40692; Q9UQ84	PCNA; MLH1; EXO1	23; 12; 2
178	425	MSH4-MSH5-GPS2 complex	0	0	0	0	3	O15457; O43196; Q13227	MSH4; MSH5; GPS2	1; 1; 5
179	426	Meprin A	0	0	0	0	2	Q16819; Q16820	MEP1A; MEP1B	1; 1
180	428	Molybdopterin synthase	0	0	0	0	2	O96007; O96033	MOCS2; MOCS2	1; 1
181	429	Phosphatidylinositol 3-kinase complex (PIK3C3, PIK3R4)	0.5	1	1	2	2	Q8NEB9; Q99570	PIK3C3; PIK3R4	3; 2
182	430	18S U11/U12 snRNP	0	0	0	0	24	O43143; O75533; P14678; P62304; P62306; P62308; P62314; P62316; P62318; P67809; Q13435; Q15393; Q15427; Q15696; Q16560; Q6IEG0; Q6P2Q9; Q8N8D1; Q8TBF4; Q96LT9; Q9BV90; Q9BWJ5; Q9UDW3; Q9Y3B4	DHX15; SF3B1; SNRPB; SNRPE; SNRPF; SNRPG; SNRPD1; SNRPD2; SNRPD3; YBX1; SF3B2; SF3B3; SF3B4; ZRSR2; SNRNP35; SNRNP48; PRPF8; PDCD7; ZCRB1; RNPC3; SNRNP25; SF3B5; ZMAT5; SF3B6	5; 8; 15; 11; 10; 10; 16; 12; 15; 5; 6; 10; 5; 1; 2; 2; 5; 2; 1; 1; 2; 3; 1; 4
183	432	N-NOS-CHIP-HSP70-1 complex	0.33	0.33	1	1	3	P0DMV8; P29475; Q9UNE7	HSPA1A; NOS1; STUB1	7; 1; 2
184	433	BASC complex (BRCA1-associated genome surveillance complex)	0.08	0.08	1	1	12	O60934; P35249; P35250; P35251; P38398; P40692; P43246; P49959; P52701; P54132; Q13315; Q92878	NBN; RFC4; RFC2; RFC1; BRCA1; MLH1; MSH2; MRE11A; MSH6; BLM; ATM; RAD50	12; 13; 15; 7; 31; 12; 11; 13; 10; 12; 4; 16
185	438	GCN5-TRRAP histone acetyltransferase complex	0.1	0.1	1	1	10	O75486; O75528; O75529; P38398; P43246; P52701; Q12962; Q16594; Q92830; Q9Y4A5	SUPT3H; TADA3; TAF5L; BRCA1; MSH2; MSH6; TAF10; TAF9; KAT2A; TRRAP	9; 11; 8; 31; 11; 10; 16; 18; 16; 25
186	441	TFTC-type histone acetyl transferase complex	0.09	0.09	1	1	11	O60244; O75448; P03372; Q15648; Q92830; Q93074; Q9NVC6; Q9UHV7; Q9ULK4; Q9Y2X0; Q9Y4A5	MED14; MED24; ESR1; MED1; KAT2A; MED12; MED17; MED13; MED23; MED16; TRRAP	22; 18; 15; 20; 16; 17; 19; 15; 17; 13; 25
187	443	BP-SMAD complex	0.12	0.12	1	1	8	O14867; O15198; O95452; P17980; P19447; P50539; Q13118; Q15582	BACH1; SMAD9; GJB6; PSMC3; ERCC3; MXI1; KLF10; TGFBI	4; 1; 1; 5; 8; 1; 1; 1
188	445	TFTC complex (TATA-binding protein-free TAF-II-containing complex)	0.18	0.18	9	9	50	O00268; O15265; O75486; O75528; O75529; P49848; Q12962; Q15393; Q15542; Q15545; Q16514; Q16594; Q6P1X5; Q92830; Q9Y4A5; Q9Y6J9	TAF4; ATXN7; SUPT3H; TADA3; TAF5L; TAF6; TAF10; SF3B3; TAF5; TAF7; TAF12; TAF9; TAF2; KAT2A; TRRAP; TAF6L	11; 5; 9; 11; 8; 12; 16; 10; 10; 11; 15; 18; 6; 16; 25; 7
189	460	CRB1-MPP5-INADL complex	0	0	0	0	3	P82279; Q8N3R9; Q8NI35	CRB1; MPP5; PATJ	2; 5; 3
190	461	MPP4-MPP5-CRB1 complex	0	0	0	0	3	P82279; Q8N3R9; Q96JB8	CRB1; MPP5; MPP4	2; 5; 1
191	466	Gamma-secretase complex (APH1A, PSEN1, PSENEN, NCSTN)	0	0.25	0	1	4	P49768; Q92542; Q96BI3; Q9NZ42	PSEN1; NCSTN; APH1A; PSENEN	5; 6; 4; 6
192	467	Gamma-secretase complex (APH1B, PSEN2, PSENEN, NCSTN)	0	0.25	0	1	4	P49810; Q8WW43; Q92542; Q9NZ42	PSEN2; APH1B; NCSTN; PSENEN	3; 2; 6; 6
193	468	Gamma-secretase complex (APH1A, PSEN2, PSENEN, NCSTN)	0	0.25	0	1	4	P49810; Q92542; Q96BI3; Q9NZ42	PSEN2; NCSTN; APH1A; PSENEN	3; 6; 4; 6
194	469	TFIID-beta complex	0.25	0.25	6	6	24	O00268; P20226; P21675; P49848; Q12962; Q15542; Q15543; Q15544; Q15545; Q16514; Q16594; Q6P1X5	TAF4; TBP; TAF1; TAF6; TAF10; TAF5; TAF13; TAF11; TAF7; TAF12; TAF9; TAF2	11; 16; 9; 12; 16; 10; 8; 7; 11; 15; 18; 6
195	470	TFTC complex (TATA-binding protein-free TAF-II-containing complex)	0.18	0.18	9	9	50	O00268; O15265; O75486; O75528; O75529; P49848; Q12962; Q15393; Q15542; Q15543; Q15545; Q16514; Q16594; Q6P1X5; Q92830; Q9Y4A5; Q9Y6J9	TAF4; ATXN7; SUPT3H; TADA3; TAF5L; TAF6; TAF10; SF3B3; TAF5; TAF13; TAF7; TAF12; TAF9; TAF2; KAT2A; TRRAP; TAF6L	11; 5; 9; 11; 8; 12; 16; 10; 10; 8; 11; 15; 18; 6; 16; 25; 7
196	471	PCAF complex	0.1	0.1	1	1	10	O75478; O75486; O75528; O75529; Q12962; Q16514; Q16594; Q92831; Q9Y4A5; Q9Y6J9	TADA2A; SUPT3H; TADA3; TAF5L; TAF10; TAF12; TAF9; KAT2B; TRRAP; TAF6L	3; 9; 11; 8; 16; 15; 18; 11; 25; 7
197	472	Prolyl 4-hydroxylase (alpha(I)-type)	1	1	2	2	2	P07237; P13674	P4HB; P4HA1	2; 1
198	474	Prolyl 4-hydroxylase (alpha(III)-type)	0.5	0.5	1	1	2	P07237; Q7Z4N8	P4HB; P4HA3	2; 1
199	476	STAGA complex	0.08	0.08	1	1	13	O15265; O75486; O75528; O75529; O94864; Q12962; Q15393; Q16514; Q16594; Q92830; Q96BN2; Q9Y4A5; Q9Y6J9	ATXN7; SUPT3H; TADA3; TAF5L; SUPT7L; TAF10; SF3B3; TAF12; TAF9; KAT2A; TADA1; TRRAP; TAF6L	5; 9; 11; 8; 3; 16; 10; 15; 18; 16; 2; 25; 7
200	478	STAGA core complex	0	0	0	0	3	O75486; Q16594; Q92830	SUPT3H; TAF9; KAT2A	9; 18; 16
201	484	TFIID complex	0.26	0.26	6	6	23	O00268; P20226; P21675; P49848; Q12962; Q15542; Q15543; Q15544; Q15545; Q16514; Q16594	TAF4; TBP; TAF1; TAF6; TAF10; TAF5; TAF13; TAF11; TAF7; TAF12; TAF9	11; 16; 9; 12; 16; 10; 8; 7; 11; 15; 18
202	485	TFIID complex, B-cell specific	0.25	0.25	3	3	12	O00268; P20226; P21675; P49848; Q12962; Q15542; Q15543; Q15544; Q15545; Q16514; Q16594; Q92750	TAF4; TBP; TAF1; TAF6; TAF10; TAF5; TAF13; TAF11; TAF7; TAF12; TAF9; TAF4B	11; 16; 9; 12; 16; 10; 8; 7; 11; 15; 18; 1
203	486	WIP-WASp-actin-myosin-IIa complex	0	0	0	0	6	O43516; P19105; P35579; P42768; P60660; P62736	WIPF1; MYL12A; MYH9; WAS; MYL6; ACTA2	2; 1; 2; 2; 1; 2
204	490	TFIIA complex	0	0	0	0	2	P52655; P52657	GTF2A1; GTF2A2	4; 4
205	492	DA complex	0.27	0.27	4	4	15	O00268; P20226; P21675; P49848; P52655; P52657; Q12962; Q15542; Q15543; Q15544; Q15545; Q16514; Q16594; Q5VWG9; Q6P1X5	TAF4; TBP; TAF1; TAF6; GTF2A1; GTF2A2; TAF10; TAF5; TAF13; TAF11; TAF7; TAF12; TAF9; TAF3; TAF2	11; 16; 9; 12; 4; 4; 16; 10; 8; 7; 11; 15; 18; 2; 6
206	493	DAB complex	0.25	0.25	4	4	16	O00268; P20226; P21675; P49848; P52655; P52657; Q00403; Q12962; Q15542; Q15543; Q15544; Q15545; Q16514; Q16594; Q5VWG9; Q6P1X5	TAF4; TBP; TAF1; TAF6; GTF2A1; GTF2A2; GTF2B; TAF10; TAF5; TAF13; TAF11; TAF7; TAF12; TAF9; TAF3; TAF2	11; 16; 9; 12; 4; 4; 7; 16; 10; 8; 7; 11; 15; 18; 2; 6
207	509	TFIID complex	0.26	0.26	6	6	23	O00268; P20226; P21675; P49848; Q12962; Q15542; Q15543; Q15544; Q15545; Q16514; Q16594; Q92804	TAF4; TBP; TAF1; TAF6; TAF10; TAF5; TAF13; TAF11; TAF7; TAF12; TAF9; TAF15	11; 16; 9; 12; 16; 10; 8; 7; 11; 15; 18; 2
208	513	TFTC complex (TATA-binding protein-free TAF-II-containing complex)	0.18	0.18	9	9	50	O00268; O15265; O75486; O75528; O75529; P49848; Q12962; Q15393; Q15542; Q15545; Q16514; Q16594; Q6P1X5; Q92830; Q9HBM6; Q9Y4A5; Q9Y6J9	TAF4; ATXN7; SUPT3H; TADA3; TAF5L; TAF6; TAF10; SF3B3; TAF5; TAF7; TAF12; TAF9; TAF2; KAT2A; TAF9B; TRRAP; TAF6L	11; 5; 9; 11; 8; 12; 16; 10; 10; 11; 15; 18; 6; 16; 4; 25; 7
209	514	TFIID-beta complex	0.25	0.25	6	6	24	O00268; P20226; P21675; P49848; Q12962; Q15542; Q15543; Q15544; Q15545; Q16514; Q16594; Q9HBM6	TAF4; TBP; TAF1; TAF6; TAF10; TAF5; TAF13; TAF11; TAF7; TAF12; TAF9; TAF9B	11; 16; 9; 12; 16; 10; 8; 7; 11; 15; 18; 4
210	517	AKAP5-PRKAR2A-PPP3CA complex	0	0	0	0	3	P13861; P24588; Q08209	PRKAR2A; AKAP5; PPP3CA	6; 4; 4
211	519	AMY-1-S-AKAP84-RII-beta complex	0	0	0	0	3	P31323; Q92667; Q99417	PRKAR2B; AKAP1; MYCBP	3; 1; 1
212	520	KCNQ1 macromolecular complex	0	0	0	0	5	P13861; P17612; P51787; P62136; Q99996	PRKAR2A; PRKACA; KCNQ1; PPP1CA; AKAP9	6; 1; 6; 4; 1
213	521	Polycystin-1-E-cadherin-beta-catenin complex	0	0	0	0	3	P12830; P35222; P98161	CDH1; CTNNB1; PKD1	7; 25; 6
214	522	Polycystin-1-E-cadherin-beta-catenin-Flotillin-2 complex	0	0	0	0	4	P12830; P35222; P98161; Q14254	CDH1; CTNNB1; PKD1; FLOT2	7; 25; 6; 1
215	525	TIP60 histone acetylase complex	0	0	0	0	5	O96019; Q92993; Q9Y230; Q9Y265; Q9Y4A5	ACTL6A; KAT5; RUVBL2; RUVBL1; TRRAP	31; 9; 13; 15; 25
216	527	TRPC3-TRPC4 channel complex, redox-sensitive	0	0	0	0	2	Q13507; Q9UBN4	TRPC3; TRPC4	2; 1
217	528	NuA4/Tip60-HAT complex	0.19	0.19	6	6	31	O95619; O96019; Q15014; Q92993; Q96L91; Q9H0E9; Q9H2F5; Q9HAF1; Q9NPF5; Q9NV56; Q9NXR8; Q9UBU8; Q9Y230; Q9Y265; Q9Y4A5	YEATS4; ACTL6A; MORF4L2; KAT5; EP400; BRD8; EPC1; MEAF6; DMAP1; MRGBP; ING3; MORF4L1; RUVBL2; RUVBL1; TRRAP	5; 31; 2; 9; 7; 6; 7; 13; 7; 3; 5; 8; 13; 15; 25
218	529	NuA4/Tip60-HAT complex	0.19	0.19	6	6	31	O95619; O96019; Q15014; Q15906; Q92993; Q96L91; Q9H0E9; Q9H2F5; Q9HAF1; Q9NPF5; Q9NV56; Q9NXR8; Q9UBU8; Q9Y230; Q9Y265; Q9Y4A5	YEATS4; ACTL6A; MORF4L2; VPS72; KAT5; EP400; BRD8; EPC1; MEAF6; DMAP1; MRGBP; ING3; MORF4L1; RUVBL2; RUVBL1; TRRAP	5; 31; 2; 3; 9; 7; 6; 7; 13; 7; 3; 5; 8; 13; 15; 25
219	531	XPA-ERCC1-ERCC4 complex	0	0	0	0	3	P07992; P23025; Q92889	ERCC1; XPA; ERCC4	4; 2; 3
220	533	IMP3-IMP4-MPP10 complex	0	0	0	0	3	O00566; Q96G21; Q9NV31	MPHOSPH10; IMP4; IMP3	1; 1; 1
221	535	TRAP complex	0.08	0.08	2	2	24	O60244; O75448; O75586; P10827; P24863; Q13503; Q15648; Q6P2C8; Q93074; Q9BTT4; Q9NPJ6; Q9NVC6; Q9UHV7; Q9Y2W1; Q9Y2X0; Q9Y3C7	MED14; MED24; MED6; THRA; CCNC; MED21; MED1; MED27; MED12; MED10; MED4; MED17; MED13; THRAP3; MED16; MED31	22; 18; 19; 3; 22; 19; 20; 6; 17; 8; 9; 19; 15; 5; 13; 6
222	536	TRPC1-TRPC3-TRPC7 complex	0	0	0	0	3	P48995; Q13507; Q9HCX4	TRPC1; TRPC3; TRPC7	5; 2; 1
223	541	IGF1-IGFBP3-ALS complex	0	0	0	0	3	P05019; P17936; P35858	IGF1; IGFBP3; IGFALS	1; 1; 1
224	547	SMCC complex	0.05	0.05	2	2	39	O60244; O75448; O75586; P24863; P49336; Q13503; Q15648; Q6P2C8; Q93074; Q9NPJ6; Q9NVC6; Q9UHV7; Q9Y2W1; Q9Y2X0	MED14; MED24; MED6; CCNC; CDK8; MED21; MED1; MED27; MED12; MED4; MED17; MED13; THRAP3; MED16	22; 18; 19; 22; 23; 19; 20; 6; 17; 9; 19; 15; 5; 13
225	548	DRIP complex	0.14	0.14	2	2	14	O43513; O60244; O75448; O75586; O95402; P11473; P28702; Q15648; Q93074; Q9NPJ6; Q9NVC6; Q9UHV7; Q9ULK4; Q9Y2X0	MED7; MED14; MED24; MED6; MED26; VDR; RXRB; MED1; MED12; MED4; MED17; MED13; MED23; MED16	14; 22; 18; 19; 7; 2; 2; 20; 17; 9; 19; 15; 17; 13
226	550	NOS3-CAV1-NOSTRIN complex	0	0	0	0	3	P29474; Q03135; Q8IVI9	NOS3; CAV1; NOSTRIN	5; 6; 1
227	551	core-histone (H2A/H2B/H3/H4)-TDIF2-TDT complex	0	0	0	0	6	P04053; P62805; P68431; Q16777; Q16778; Q5QJE6	DNTT; HIST1H4A; HIST1H3A; HIST2H2AC; HIST2H2BE; DNTTIP2	1; 9; 10; 2; 2; 2
228	552	IFNAR1-IFNAR2-IFNB1 complex	0	0	0	0	3	P01574; P17181; P48551	IFNB1; IFNAR1; IFNAR2	1; 3; 4
229	553	RHOA-IP3R-TRPC1 complex	0	0	0	0	3	P48995; P61586; Q14643	TRPC1; RHOA; ITPR1	5; 4; 1
230	556	PBAF complex (Polybromo- and BAF containing complex)	0.42	0.42	8	8	19	O96019; P51532; Q12824; Q68CP9; Q86U86; Q8TAQ2; Q92922; Q969G3; Q96GM5	ACTL6A; SMARCA4; SMARCB1; ARID2; PBRM1; SMARCC2; SMARCC1; SMARCE1; SMARCD1	31; 22; 27; 2; 2; 25; 25; 18; 17
231	557	TRP1-G alpha-11-IP3R3-CAV1 signaling complex	0	0	0	0	4	P29992; P48995; Q03135; Q14573	GNA11; TRPC1; CAV1; ITPR3	2; 5; 6; 2
232	558	Channel complex TRPM6-TRPM7	0	0	0	0	2	Q96QT4; Q9BX84	TRPM7; TRPM6	1; 1
233	559	Decapping complex	0	0	0	0	5	P26196; Q6P2E9; Q8IU60; Q96F86; Q9NPI6	DDX6; EDC4; DCP2; EDC3; DCP1A	2; 1; 2; 1; 2
234	561	LSm1-7 complex	0.14	0.14	1	1	7	O15116; P62310; P62312; Q9UK45; Q9Y333; Q9Y4Y9; Q9Y4Z0	LSM1; LSM3; LSM6; LSM7; LSM2; LSM5; LSM4	1; 4; 3; 3; 5; 2; 3
235	562	LSm2-8 complex	0.14	0.14	1	1	7	O95777; P62310; P62312; Q9UK45; Q9Y333; Q9Y4Y9; Q9Y4Z0	LSM8; LSM3; LSM6; LSM7; LSM2; LSM5; LSM4	3; 4; 3; 3; 5; 2; 3
236	563	F1F0-ATP synthase, mitochondrial	0	0	0	0	16	O75947; O75964; P00846; P03928; P05496; P06576; P18859; P24539; P25705; P30049; P36542; P48047; P56134; P56381; P56385; Q9UII2	ATP5H; ATP5L; MT-ATP6; MT-ATP8; ATP5G1; ATP5B; ATP5J; ATP5F1; ATP5A1; ATP5D; ATP5C1; ATP5O; ATP5J2; ATP5E; ATP5I; ATPIF1	1; 2; 1; 1; 1; 1; 1; 1; 1; 1; 1; 1; 1; 1; 1; 1
237	570	p300-CBP-p270-SWI/SNF complex	0.71	0.71	5	5	7	O14497; P51532; Q09472; Q12824; Q8TAQ2; Q92793; Q92922	ARID1A; SMARCA4; EP300; SMARCB1; SMARCC2; CREBBP; SMARCC1	15; 22; 21; 27; 25; 21; 25
238	571	p300-CBP-p270 complex	1	1	3	3	3	O14497; Q09472; Q92793	ARID1A; EP300; CREBBP	15; 21; 21
239	575	ABIN2-NFKB1-MAP3K8 complex	0	0	0	0	3	P19838; P41279; Q8NFZ5	NFKB1; MAP3K8; TNIP2	10; 3; 6
240	577	FHL2-p53-HIPK2 complex	0	0	0	0	3	P04637; Q14192; Q9H2X6	TP53; FHL2; HIPK2	18; 7; 4
241	585	Mi2/NuRD-BCL6-MTA3 complex	0	0	0	0	5	O95983; P41182; Q13547; Q14839; Q9BTC8	MBD3; BCL6; HDAC1; CHD4; MTA3	14; 5; 64; 12; 3
242	587	NuRD.1 complex	0.12	0.12	1	1	8	O95983; Q09028; Q13330; Q14839; Q16576; Q6IT96; Q92769; Q9BTC8	MBD3; RBBP4; MTA1; CHD4; RBBP7; HDAC1; HDAC2; MTA3	14; 38; 7; 12; 27; 3; 52; 3
243	591	SAP complex (Sin3-associated protein complex)	0.24	0.24	4	4	17	O75446; Q09028; Q13547; Q16576; Q4LE39; Q92769; Q96ST3; Q9H0E3	SAP30; RBBP4; HDAC1; RBBP7; ARID4B; HDAC2; SIN3A; SAP130	13; 38; 64; 27; 8; 52; 36; 8
244	592	SAP complex (Sin3-associated protein complex)	0.24	0.24	4	4	17	O75446; Q09028; Q13547; Q16576; Q4LE39; Q92769; Q96ST3; Q9H0E3; Q9H7L9	SAP30; RBBP4; HDAC1; RBBP7; ARID4B; HDAC2; SIN3A; SAP130; SUDS3	13; 38; 64; 27; 8; 52; 36; 8; 5
245	595	Kv4.2-DPP10 channel complex	0	0	0	0	2	Q8N608; Q9NZV8	DPP10; KCND2	1; 1
246	596	SIN3-HDAC-SAP30-ARID4 complex	0.29	0.29	2	2	7	O75446; Q09028; Q13547; Q16576; Q4LE39; Q92769; Q96ST3	SAP30; RBBP4; HDAC1; RBBP7; ARID4B; HDAC2; SIN3A	13; 38; 64; 27; 8; 52; 36
247	605	TIM (TIM17A, TIM17B, TIM23, TIM44) complex, mitochondrial	0	0	0	0	4	O14925; O43615; O60830; Q99595	TIMM23; TIMM44; TIMM17B; TIMM17A	7; 2; 2; 2
248	610	MSL complex	0	0.25	0	2	8	Q7Z3B3; Q8N5Y2; Q9H7Z6; Q9HCI7	KANSL1; MSL3; KAT8; MSL2	3; 2; 5; 2
249	613	CTF18-CTF8-DCC1-RFC3 complex	0	0	0	0	4	P0CG13; P40938; Q8WVB6; Q9BVC3	CHTF8; RFC3; CHTF18; DSCC1	4; 11; 7; 5
250	614	NRD complex (Nucleosome remodeling and deacetylation complex)	0.14	0.14	1	1	7	O60341; Q09028; Q12873; Q13330; Q13547; Q14839; Q92769	KDM1A; RBBP4; CHD3; MTA1; HDAC1; CHD4; HDAC2	15; 38; 7; 7; 64; 12; 52
251	617	CASK-LIN7C-APBA1 complex	0	0	0	0	3	O14936; Q02410; Q9NUP9	CASK; APBA1; LIN7C	5; 2; 2
252	620	CoREST-HDAC complex	0	0	0	0	7	O60341; O75362; Q13547; Q92769; Q96BD5; Q9P0W2; Q9UKL0	KDM1A; ZNF217; HDAC1; HDAC2; PHF21A; HMG20B; RCOR1	15; 4; 64; 52; 6; 7; 15
253	622	Ubiquitin E3 ligase (VHL, TCEB1, TCEB2, CUL2)	0.5	0.5	2	2	4	P40337; Q13617; Q15369; Q15370	VHL; CUL2; TCEB1; TCEB2	7; 7; 15; 15
254	623	TIM (TIM9, TIM10) complex, mitochondrial	0.5	0.5	1	1	2	P62072; Q9Y5J7	TIMM10; TIMM9	1; 1
255	624	LSD1-CoREST complex	0	0	0	0	2	O60341; Q9UKL0	KDM1A; RCOR1	15; 15
256	626	LSD1 complex	0	0	0	0	14	O60341; O75362; P0DMV8; P0DMV9; Q13363; Q13547; Q92766; Q96BD5; Q96EK2; Q9NP66; Q9P0W2; Q9P2K3; Q9UBW7; Q9UKL0	KDM1A; ZNF217; HSPA1A; HSPA1B; CTBP1; HDAC1; RREB1; PHF21A; PHF21B; HMG20A; HMG20B; RCOR3; ZMYM2; RCOR1	15; 4; 7; 1; 7; 64; 2; 6; 1; 1; 7; 2; 5; 15
257	627	MRN-TRRAP complex (MRE11A-RAD50-NBN-TRRAP complex)	0	0	0	0	4	O60934; P49959; Q92878; Q9Y4A5	NBN; MRE11A; RAD50; TRRAP	12; 13; 16; 25
258	629	BLM-TRF2 complex	0.5	0.5	2	2	4	P54132; P62380	BLM; TBPL1	12; 1
259	631	Tacc1-chTOG-AuroraA complex	0	0	0	0	3	O14965; O75410; Q14008	AURKA; TACC1; CKAP5	5; 1; 1
260	632	Anti-HDAC2 complex	0.12	0.18	2	3	17	O60341; O94776; P78347; Q09028; Q12873; Q13330; Q13547; Q14202; Q14687; Q14839; Q16576; Q92769; Q96BD5; Q96ST3; Q9P0W2; Q9UBW7; Q9UKL0	KDM1A; MTA2; GTF2I; RBBP4; CHD3; MTA1; HDAC1; ZMYM3; GSE1; CHD4; RBBP7; HDAC2; PHF21A; SIN3A; HMG20B; ZMYM2; RCOR1	15; 13; 4; 38; 7; 7; 64; 3; 2; 12; 27; 52; 6; 36; 7; 5; 15
261	633	anti-BHC110 complex	0	0.09	0	1	11	O60341; O75362; P78347; Q13547; Q14202; Q14687; Q92769; Q96BD5; Q9P0W2; Q9UBW7; Q9UKL0	KDM1A; ZNF217; GTF2I; HDAC1; ZMYM3; GSE1; HDAC2; PHF21A; HMG20B; ZMYM2; RCOR1	15; 4; 4; 64; 3; 2; 52; 6; 7; 5; 15
262	634	XFIM complex	0	0.2	0	1	5	O60341; P78347; Q13547; Q14202; Q92769	KDM1A; GTF2I; HDAC1; ZMYM3; HDAC2	15; 4; 64; 3; 52
263	635	AGPS-GNPAT complex	0	0	0	0	2	O00116; O15228	AGPS; GNPAT	1; 1
264	636	BHC complex	0	0	0	0	6	O60341; Q13547; Q92769; Q96BD5; Q9P0W2; Q9UKL0	KDM1A; HDAC1; HDAC2; PHF21A; HMG20B; RCOR1	15; 64; 52; 6; 7; 15
265	639	RANBPM-Muskelin-TWA1-HSMpp8 complex	0	0	0	0	4	Q96S59; Q99549; Q9NWU2; Q9UL63	RANBP9; MPHOSPH8; GID8; MKLN1	7; 2; 3; 2
266	641	RANBPM-SMP1 complex	0	0	0	0	2	O95807; Q96S59	TMEM50A; RANBP9	1; 7
267	642	CtBP complex	0	0	0	0	17	O00257; O60315; O60341; O75362; P37275; P56545; Q13363; Q13547; Q92618; Q92766; Q92769; Q96JN0; Q96KQ7; Q9H9B1; Q9P2K3; Q9UKL0; Q9Y232	CBX4; ZEB2; KDM1A; ZNF217; ZEB1; CTBP2; CTBP1; HDAC1; ZNF516; RREB1; HDAC2; LCOR; EHMT2; EHMT1; RCOR3; RCOR1; CDYL	3; 2; 15; 4; 2; 3; 7; 64; 1; 2; 52; 1; 6; 4; 2; 15; 1
268	643	CtBP core complex	0	0	0	0	9	O60341; P37275; P56545; Q13363; Q13547; Q92769; Q96KQ7; Q9H9B1; Q9UKL0	KDM1A; ZEB1; CTBP2; CTBP1; HDAC1; HDAC2; EHMT2; EHMT1; RCOR1	15; 2; 3; 7; 64; 52; 6; 4; 15
269	644	ASPP1-SAM68 complex	0	0.5	0	1	2	Q07666; Q96KQ4	KHDRBS1; PPP1R13B	4; 1
270	646	HDAC1-associated protein complex	0.11	0.11	1	1	9	O60341; O94776; O95983; Q09028; Q12873; Q13547; Q16576; Q9UBB5; Q9UKL0	KDM1A; MTA2; MBD3; RBBP4; CHD3; HDAC1; RBBP7; MBD2; RCOR1	15; 13; 14; 38; 7; 64; 27; 6; 15
271	648	HDAC1-associated core complex cI	0	0	0	0	3	O60341; Q13547; Q9UKL0	KDM1A; HDAC1; RCOR1	15; 64; 15
272	649	HDAC1-associated core complex cII	0.11	0.11	1	1	9	O94776; O95983; Q09028; Q12873; Q13547; Q16576; Q86YP4; Q9UBB5; Q9UKL0	MTA2; MBD3; RBBP4; CHD3; HDAC1; RBBP7; GATAD2A; MBD2; RCOR1	13; 14; 38; 7; 64; 27; 2; 6; 15
273	650	HDAC2-asscociated core complex	0.14	0.14	1	1	7	O94776; O95983; Q09028; Q12873; Q16576; Q86YP4; Q92769	MTA2; MBD3; RBBP4; CHD3; RBBP7; GATAD2A; HDAC2	13; 14; 38; 7; 27; 2; 52
274	652	AP3-BLOC1 complex	0.2	0.2	3	3	15	O00203; O14617; O95295; P53677; P59780; P78537; Q13367; Q6QNY0; Q6QNY1; Q8TDH9; Q92572; Q96EV8; Q9NUP1; Q9UL45; Q9Y2T2	AP3B1; AP3D1; SNAPIN; AP3M2; AP3S2; BLOC1S1; AP3B2; BLOC1S3; BLOC1S2; BLOC1S5; AP3S1; DTNBP1; BLOC1S4; BLOC1S6; AP3M1	3; 2; 5; 2; 2; 5; 2; 3; 5; 3; 2; 7; 4; 5; 2
275	654	BLOC1-BLOC2 complex	0.27	0.27	3	3	11	O95295; P78537; Q6QNY0; Q6QNY1; Q86YV9; Q8TDH9; Q969F9; Q96EV8; Q9NUP1; Q9UL45; Q9UPZ3	SNAPIN; BLOC1S1; BLOC1S3; BLOC1S2; HPS6; BLOC1S5; HPS3; DTNBP1; BLOC1S4; BLOC1S6; HPS5	5; 5; 3; 5; 2; 3; 2; 7; 4; 5; 2
276	655	HSF1-HSF2 complex	0	0	0	0	2	Q00613; Q03933	HSF1; HSF2	1; 1
277	657	Retromer complex (SNX1, SNX2, VPS35, VPS29, VPS26A)	0.4	0.4	2	2	5	O60749; O75436; Q13596; Q96QK1; Q9UBQ0	SNX2; VPS26A; SNX1; VPS35; VPS29	8; 1; 9; 2; 2
278	659	MeCP1 complex	0.12	0.12	2	2	17	O94776; O95983; Q09028; Q13547; Q14839; Q16576; Q8WXI9; Q92769; Q9UBB5	MTA2; MBD3; RBBP4; HDAC1; CHD4; RBBP7; GATAD2B; HDAC2; MBD2	13; 14; 38; 64; 12; 27; 2; 52; 6
279	668	BKCA-beta2AR-AKAP79 signaling complex	0	0	0	0	3	P07550; P24588; Q12791	ADRB2; AKAP5; KCNMA1	4; 4; 3
280	672	BKCA-beta2AR complex	0	0	0	0	2	P07550; Q12791	ADRB2; KCNMA1	4; 3
281	678	GINS complex	0	0	0	0	4	Q14691; Q9BRT9; Q9BRX5; Q9Y248	GINS1; GINS4; GINS3; GINS2	1; 1; 1; 1
282	680	RANBMP-CD39 complex	0	0	0	0	2	P43487; P49961	RANBP1; ENTPD1	1; 1
283	682	C-CFTR-NHERF-ezrin complex	0	0	0	0	3	O14745; P13569; P15311	SLC9A3R1; CFTR; EZR	8; 3; 5
284	684	PAX9-MSX1 complex	0	0	0	0	2	P28360; P55771	MSX1; PAX9	1; 1
285	687	CFTR-NHERF-beta(2)AR signaling complex	0	0	0	0	3	O14745; P07550; P13569	SLC9A3R1; ADRB2; CFTR	8; 4; 3
286	691	SIN3-SAP25 complex	0.18	0.18	4	4	22	O00422; O75446; Q09028; Q13547; Q16576; Q4LE39; Q8TEE9; Q92769; Q96ST3; Q9H0E3; Q9H7L9	SAP18; SAP30; RBBP4; HDAC1; RBBP7; ARID4B; SAP25; HDAC2; SIN3A; SAP130; SUDS3	8; 13; 38; 64; 27; 8; 1; 52; 36; 8; 5
287	696	BRMS1-SIN3-HDAC complex	0.25	0.25	2	2	8	O75182; O75446; Q09028; Q13547; Q16576; Q92769; Q96ST3; Q9HCU9	SIN3B; SAP30; RBBP4; HDAC1; RBBP7; HDAC2; SIN3A; BRMS1	6; 13; 38; 64; 27; 52; 36; 3
288	697	BRMS1-RBP1 complex	0	0	0	0	2	Q4LE39; Q9HCU9	ARID4B; BRMS1	8; 3
289	702	ARD1-NATH complex	0.5	0.5	1	1	2	P36406; Q9BXJ9	TRIM23; NAA15	1; 2
290	705	SNARE complex (RINT1, ZW10, p31)	0	0	0	0	3	O43264; P48556; Q6NUQ1	ZW10; PSMD8; RINT1	2; 3; 1
291	706	SNARE complex (HGS, SNAP25, STX13)	0.33	0.33	1	1	3	O14964; P60880; Q86Y82	HGS; SNAP25; STX12	4; 8; 3
292	707	SNARE complex (VAMP2, SNAP25, STX13)	0	0	0	0	3	P60880; P63027; Q86Y82	SNAP25; VAMP2; STX12	8; 10; 3
293	713	BRG1-SIN3A complex	0.43	0.43	6	6	14	O14497; O14744; O96019; P51532; Q09028; Q12824; Q6STE5; Q8TAQ2; Q92769; Q92922; Q92925; Q969G3; Q96GM5; Q96ST3	ARID1A; PRMT5; ACTL6A; SMARCA4; RBBP4; SMARCB1; SMARCD3; SMARCC2; HDAC2; SMARCC1; SMARCD2; SMARCE1; SMARCD1; SIN3A	15; 21; 31; 22; 38; 27; 2; 25; 52; 25; 7; 18; 17; 36
294	714	BRM-SIN3A complex	0.4	0.4	6	6	15	O14497; O14744; O96019; P51531; Q09028; Q12824; Q13547; Q6STE5; Q8TAQ2; Q92769; Q92922; Q92925; Q969G3; Q96GM5; Q96ST3	ARID1A; PRMT5; ACTL6A; SMARCA2; RBBP4; SMARCB1; HDAC1; SMARCD3; SMARCC2; HDAC2; SMARCC1; SMARCD2; SMARCE1; SMARCD1; SIN3A	15; 21; 31; 14; 38; 27; 64; 2; 25; 52; 25; 7; 18; 17; 36
295	720	PU.1-SIN3A-HDAC complex	0.33	0.67	1	2	3	P17947; Q13547; Q96ST3	SPI1; HDAC1; SIN3A	2; 64; 36
296	721	PU.1-TBP complex	0	0.5	0	1	2	P17947; P20226	SPI1; TBP	2; 16
297	723	MRG15-PAM14-RB complex	0	0	0	0	3	P06400; Q9UBU8; Q9Y605	RB1; MORF4L1; MRFAP1	9; 8; 1
298	724	MAF2 complex	0	0	0	0	2	Q9H7Z6; Q9UBU8	KAT8; MORF4L1	5; 8
299	725	P2X7 receptor signalling complex	0.08	0.08	1	1	12	O43707; O95425; P05107; P08238; P0DMV8; P11142; P23467; P42356; P60709; Q13368; Q16787; Q99572	ACTN4; SVIL; ITGB2; HSP90AB1; HSPA1A; HSPA8; PTPRB; PI4KA; ACTB; MPP3; LAMA3; P2RX7	5; 1; 3; 12; 7; 12; 1; 2; 21; 2; 1; 1
300	726	DDB2 complex	0.17	0.17	2	2	12	P61201; P62877; Q13098; Q13619; Q16531; Q7L5N1; Q92466; Q92905; Q99627; Q9BT78; Q9UBW8; Q9UNS2	COPS2; RBX1; GPS1; CUL4A; DDB1; COPS6; DDB2; COPS5; COPS8; COPS4; COPS7A; COPS3	5; 45; 6; 20; 26; 4; 3; 4; 5; 4; 4; 4
301	727	CSA complex	0.17	0.17	2	2	12	P61201; P62877; Q13098; Q13216; Q13619; Q16531; Q7L5N1; Q92905; Q99627; Q9BT78; Q9UBW8; Q9UNS2	COPS2; RBX1; GPS1; ERCC8; CUL4A; DDB1; COPS6; COPS5; COPS8; COPS4; COPS7A; COPS3	5; 45; 6; 2; 20; 26; 4; 4; 5; 4; 4; 4
302	728	CSA-POLIIa complex	0.15	0.15	2	2	13	P24928; P61201; P62877; Q13098; Q13216; Q13619; Q16531; Q7L5N1; Q92905; Q99627; Q9BT78; Q9UBW8; Q9UNS2	POLR2A; COPS2; RBX1; GPS1; ERCC8; CUL4A; DDB1; COPS6; COPS5; COPS8; COPS4; COPS7A; COPS3	24; 5; 45; 6; 2; 20; 26; 4; 4; 5; 4; 4; 4
303	729	Ubiquitin E3 ligase (FBXO31, SKP1A, CUL1, RBX1)	0	0	0	0	4	P62877; P63208; Q13616; Q5XUX0	RBX1; SKP1; CUL1; FBXO31	45; 34; 34; 1
304	730	SNARE complex (STX4, SNAP23, VAMP1)	0.33	0.33	1	1	3	O00161; P23763; Q12846	SNAP23; VAMP1; STX4	8; 2; 5
305	731	SNARE complex (STX4, SNAP23, VAMP2)	0.33	0.33	1	1	3	O00161; P63027; Q12846	SNAP23; VAMP2; STX4	8; 10; 5
306	733	SNARE complex (STX4, VAMP1, VAMP7)	0	0	0	0	3	P23763; P51809; Q12846	VAMP1; VAMP7; STX4	2; 1; 5
307	738	SIN3-ING1b complex I	0.22	0.22	2	2	9	O00422; O75446; Q09028; Q13547; Q16576; Q4LE39; Q92769; Q96ST3; Q9UK53	SAP18; SAP30; RBBP4; HDAC1; RBBP7; ARID4B; HDAC2; SIN3A; ING1	8; 13; 38; 64; 27; 8; 52; 36; 6
308	739	SIN3-ING1b complex II	0.31	0.31	5	5	16	O00422; O14497; O75446; O96019; P51532; Q09028; Q12824; Q13547; Q16576; Q4LE39; Q8TAQ2; Q92769; Q92922; Q96GM5; Q96ST3; Q9UK53	SAP18; ARID1A; SAP30; ACTL6A; SMARCA4; RBBP4; SMARCB1; HDAC1; RBBP7; ARID4B; SMARCC2; HDAC2; SMARCC1; SMARCD1; SIN3A; ING1	8; 15; 13; 31; 22; 38; 27; 64; 27; 8; 25; 52; 25; 17; 36; 6
309	740	Exon junction complex (EIF4A3, MLN51, MAGOH, Y14)	0	0	0	0	4	O15234; P38919; P61326; Q9Y5S9	CASC3; EIF4A3; MAGOH; RBM8A	2; 6; 7; 10
310	741	NCOR-HDAC3 complex	0.4	0.4	2	2	5	O15379; O60907; O75376; Q13227; Q9BZK7	HDAC3; TBL1X; NCOR1; GPS2; TBL1XR1	14; 6; 10; 5; 5
311	743	SIN3-SAP25 complex	0.18	0.18	4	4	22	O00422; O75446; Q09028; Q13547; Q16576; Q1EHW4; Q4LE39; Q92769; Q96ST3; Q9H0E3; Q9H7L9	SAP18; SAP30; RBBP4; HDAC1; RBBP7; Sap25; ARID4B; HDAC2; SIN3A; SAP130; SUDS3	8; 13; 38; 64; 27; 1; 8; 52; 36; 8; 5
312	745	NCOR-SIN3-RPD3 complex	0.25	0.25	1	1	4	O75182; Q92769; Q96ST3; Q9Y618	SIN3B; HDAC2; SIN3A; NCOR2	6; 52; 36; 10
313	746	C/EBPalpha-HNF6 complex	0	0	0	0	2	P49715; Q9UBC0	CEBPA; ONECUT1	1; 1
314	747	NCOR-SIN3-HDAC1 complex	0.33	0.33	1	1	3	Q13547; Q96ST3; Q9Y618	HDAC1; SIN3A; NCOR2	64; 36; 10
315	748	TRAF6-TAK1 complex	0	0	0	0	2	O43318; Q9Y4K3	MAP3K7; TRAF6	6; 8
316	749	MeCP2-SIN3A-HDAC complex	0.25	0.25	1	1	4	P51608; Q13547; Q92769; Q96ST3	MECP2; HDAC1; HDAC2; SIN3A	2; 64; 52; 36
317	752	SMRT core complex	0.33	0.33	1	1	3	O15379; O60907; Q9Y618	HDAC3; TBL1X; NCOR2	14; 6; 10
318	753	UTM-SGCE-DAG1-CAV1-NOS3 complex	0	0	0	0	5	O43556; P29474; P46939; Q03135; Q14118	SGCE; NOS3; UTRN; CAV1; DAG1	1; 5; 1; 6; 2
319	755	Exon junction complex (EIF4A3, MLN51, UPF3B, MAGOH, Y14, PYM)	0	0	0	0	6	O15234; P38919; P61326; Q0VAK7; Q9BRP8; Q9Y5S9	CASC3; EIF4A3; MAGOH; UPF3B; PYM1; RBM8A	2; 6; 7; 1; 1; 10
320	756	Prune-Gelsolin complex	0	0	0	0	2	P06396; Q86TP1	GSN; PRUNE	1; 3
321	757	Prune-GSK3beta complex	0	0	0	0	2	P49841; Q86TP1	GSK3B; PRUNE	11; 3
322	758	Prune/Nm23-H1 complex	0	0	0	0	2	P15531; Q86TP1	NME1; PRUNE	2; 3
323	760	Apoptosis- and splicing-associated protein complex (ASAP-L), SAP18, RNPS1, Acinus-L	0	0	0	0	3	O00422; Q15287; Q9UKV3	SAP18; RNPS1; ACIN1	8; 6; 2
324	763	Y14-Magoh complex	0	0	0	0	2	P61326; Q9Y5S9	MAGOH; RBM8A	7; 10
325	764	Dysferlin-affixin complex	0	0	0	0	2	O75923; Q9HBI1	DYSF; PARVB	1; 4
326	770	TREX complex	0.38	0.38	3	3	8	Q13769; Q13838; Q6I9Y2; Q86V81; Q86W42; Q8NI27; Q96FV9; Q96J01	THOC5; DDX39B; THOC7; ALYREF; THOC6; THOC2; THOC1; THOC3	4; 3; 4; 6; 4; 4; 4; 3
327	771	NDPKA-AMPKalpha1 complex	0	0	0	0	2	P15531; Q13131	NME1; PRKAA1	2; 2
328	774	THO complex	0.4	0.4	2	2	5	Q13769; Q6I9Y2; Q86W42; Q8NI27; Q96FV9	THOC5; THOC7; THOC6; THOC2; THOC1	4; 4; 4; 4; 4
329	777	Exon junction complex	0.13	0.13	2	2	15	Q15287; Q86V81; Q8IYB3; Q9BZI7; Q9HAU5; Q9UBU9; Q9Y5S9	RNPS1; ALYREF; SRRM1; UPF3B; UPF2; NXF1; RBM8A	6; 6; 9; 6; 6; 2; 10
330	778	LARC complex (LCR-associated remodeling complex)	0.26	0.26	5	5	19	O14497; O94776; O95983; O96019; P07910; P51532; P60709; Q09028; Q12824; Q13547; Q14839; Q8TAQ2; Q8WXI9; Q92769; Q92785; Q92922; Q92925; Q969G3; Q9UBB5	ARID1A; MTA2; MBD3; ACTL6A; HNRNPC; SMARCA4; ACTB; RBBP4; SMARCB1; HDAC1; CHD4; SMARCC2; GATAD2B; HDAC2; DPF2; SMARCC1; SMARCD2; SMARCE1; MBD2	15; 13; 14; 31; 3; 22; 21; 38; 27; 64; 12; 25; 2; 52; 1; 25; 7; 18; 6
331	781	URI complex (Unconventional prefoldin RPB5 Interactor)	0	0	0	0	9	O94763; P19388; P63208; Q13309; Q13616; Q9UHV9; Q9ULZ2; Q9Y230; Q9Y265	URI1; POLR2E; SKP1; SKP2; CUL1; PFDN2; STAP1; RUVBL2; RUVBL1	1; 6; 34; 8; 34; 3; 1; 13; 15
332	783	ITCH-USP9X complex	0.5	0.5	1	1	2	Q93008; Q96J02	USP9X; ITCH	1; 5
333	784	SMG-1-UPF-ERF1-ERF3 complex (SURF)	0	0	0	0	4	P15170; P62495; Q92900; Q96Q15	GSPT1; ETF1; UPF1; SMG1	2; 2; 6; 2
334	785	Exon junction complex	0.13	0.13	2	2	15	P38919; P61326; Q13838; Q15287; Q86V81; Q8IYB3; Q9BZI7; Q9Y5S9	EIF4A3; MAGOH; DDX39B; RNPS1; ALYREF; SRRM1; UPF3B; RBM8A	6; 7; 3; 6; 6; 9; 6; 10
335	786	MR-UBC9-SRC1 complex	0	0	0	0	3	P08235; Q08209; Q15788	NR3C2; PPP3CA; NCOA1	2; 4; 8
336	787	NuA4/Tip60-HAT complex B	0.12	0.12	1	1	8	O96019; Q92993; Q9H2F5; Q9NPF5; Q9UBU8; Q9Y230; Q9Y265; Q9Y4A5	ACTL6A; KAT5; EPC1; DMAP1; MORF4L1; RUVBL2; RUVBL1; TRRAP	31; 9; 7; 7; 8; 13; 15; 25
337	789	Exosome	0.3	0.3	7	7	23	Q01780; Q06265; Q13868; Q15024; Q5RKV6; Q96B26; Q9NPD3; Q9NQT4; Q9NQT5; Q9Y2L1; Q9Y3B2	EXOSC10; EXOSC9; EXOSC2; EXOSC7; EXOSC6; EXOSC8; EXOSC4; EXOSC5; EXOSC3; DIS3; EXOSC1	3; 2; 3; 2; 2; 2; 3; 2; 2; 1; 2
338	790	DDB complex	0	0	0	0	2	Q16531; Q92466	DDB1; DDB2	26; 3
339	793	SNARE complex (VAMP2, SNAP25, STX1a, CPLX1)	0	0	0	0	4	O14810; P60880; P63027; Q16623	CPLX1; SNAP25; VAMP2; STX1A	4; 8; 10; 7
340	794	SNARE complex (VAMP2, SNAP25, STX1a, CPLX2)	0	0	0	0	4	P60880; P63027; Q16623; Q6PUV4	SNAP25; VAMP2; STX1A; CPLX2	8; 10; 7; 1
341	797	SNARE complex (STX11, VAMP2, SNAP23)	0.33	0.33	1	1	3	O00161; O75558; P63027	SNAP23; STX11; VAMP2	8; 2; 10
342	798	NuA4/Tip60-HAT complex A	0.27	0.27	4	4	15	O95619; O96019; Q52LR7; Q92993; Q96L91; Q9H0E9; Q9H2F5; Q9HAF1; Q9NPF5; Q9NV56; Q9NXR8; Q9UBU8; Q9Y230; Q9Y265; Q9Y4A5	YEATS4; ACTL6A; EPC2; KAT5; EP400; BRD8; EPC1; MEAF6; DMAP1; MRGBP; ING3; MORF4L1; RUVBL2; RUVBL1; TRRAP	5; 31; 2; 9; 7; 6; 7; 13; 7; 3; 5; 8; 13; 15; 25
343	799	DMAP1-associated complex	0.2	0.2	2	2	10	O96019; Q15906; Q6ZRS2; Q96L91; Q9H0E9; Q9H2F5; Q9NPF5; Q9Y230; Q9Y265; Q9Y4A5	ACTL6A; VPS72; SRCAP; EP400; BRD8; EPC1; DMAP1; RUVBL2; RUVBL1; TRRAP	31; 3; 3; 7; 6; 7; 7; 13; 15; 25
344	801	SNARE complex (STX2, SNAP23)	0.5	0.5	1	1	2	O00161; P32856	SNAP23; STX2	8; 1
345	803	BRG1-SIN3A-HDAC containing SWI/SNF remodeling complex I	0.36	0.36	4	4	11	O14497; O14744; O96019; P51532; Q12824; Q8TAQ2; Q92769; Q92922; Q969G3; Q96GM5; Q96ST3	ARID1A; PRMT5; ACTL6A; SMARCA4; SMARCB1; SMARCC2; HDAC2; SMARCC1; SMARCE1; SMARCD1; SIN3A	15; 21; 31; 22; 27; 25; 52; 25; 18; 17; 36
346	805	SNARE complex (STX4, SNAP23)	0.5	0.5	1	1	2	O00161; Q12846	SNAP23; STX4	8; 5
347	806	BRM-SIN3A-HDAC complex	0.42	0.42	5	5	12	O14497; O14744; O96019; P51531; Q12824; Q8TAQ2; Q92769; Q92922; Q92925; Q969G3; Q96GM5; Q96ST3	ARID1A; PRMT5; ACTL6A; SMARCA2; SMARCB1; SMARCC2; HDAC2; SMARCC1; SMARCD2; SMARCE1; SMARCD1; SIN3A	15; 21; 31; 14; 27; 25; 52; 25; 7; 18; 17; 36
348	809	eRF1-eRF3-GTP-Mg(2+) complex	0	0	0	0	2	P15170; P62495	GSPT1; ETF1	2; 2
349	811	FCP1-associated protein complex	0.14	0.14	1	1	7	O14744; P30876; P35269; P84090; Q15208; Q9BQA1; Q9Y5B0	PRMT5; POLR2B; GTF2F1; ERH; STK38; WDR77; CTDP1	21; 9; 10; 2; 1; 4; 2
350	812	Upf complex (UPF1, UPF2, UPF3a)	0	0	0	0	3	Q92900; Q9H1J1; Q9HAU5	UPF1; UPF3A; UPF2	6; 2; 6
351	813	Upf complex (UPF1, UPF2, UPF3b)	0	0	0	0	3	Q92900; Q9BZI7; Q9HAU5	UPF1; UPF3B; UPF2	6; 6; 6
352	814	Postsplicing complex	0	0	0	0	7	Q15287; Q92900; Q9BZI7; Q9H1J1; Q9HAU5; Q9UBU9; Q9Y5S9	RNPS1; UPF1; UPF3B; UPF3A; UPF2; NXF1; RBM8A	6; 6; 6; 2; 6; 2; 10
353	815	MRIP-MBS-RHOA complex	0	0	0	0	3	O14974; P61586; Q6WCQ1	PPP1R12A; RHOA; MPRIP	1; 4; 1
354	819	20S methylosome-SmD complex	0	0	0	0	4	O14744; P54105; P62314; P62318	PRMT5; CLNS1A; SNRPD1; SNRPD3	21; 8; 16; 15
355	820	SNARE complex (STX6, SNAP23)	0.5	0.5	1	1	2	O00161; O43752	SNAP23; STX6	8; 5
356	822	mRNA decay complex (UPF1, UPF2, UPF3B, DCP2, XRN1, XRN2, EXOSC2, EXOSC4, EXOSC10, PARN)	0	0.1	0	1	10	O95453; Q01780; Q13868; Q8IU60; Q8IZH2; Q92900; Q9BZI7; Q9H0D6; Q9HAU5; Q9NPD3	PARN; EXOSC10; EXOSC2; DCP2; XRN1; UPF1; UPF3B; XRN2; UPF2; EXOSC4	1; 3; 3; 2; 1; 6; 6; 1; 6; 3
357	825	JBP1-pICln complex	0	0	0	0	3	O14744; P14678; P54105	PRMT5; SNRPB; CLNS1A	21; 15; 8
358	828	TRPC1-STIM1-ORAI1 complex	0	0	0	0	3	P48995; Q96D31; Q9UQB3	TRPC1; ORAI1; CTNND2	5; 1; 1
359	829	PAR-6-VE-cadherin complex, endothelial	0	0	0	0	2	P33151; Q9NPB6	CDH5; PARD6A	4; 9
360	831	PAR-6-PAR-3-VE-cadherin complex, endothelial	0	0	0	0	3	P33151; Q8TEW0; Q9NPB6	CDH5; PARD3; PARD6A	4; 8; 9
361	832	Anti-Sm protein complex	0	0	0	0	8	O14744; O14893; P14678; P54105; P57678; Q16637; Q9UHI6; O14744	PRMT5; GEMIN2; SNRPB; CLNS1A; GEMIN4; SMN1; SMN2; DDX20	21; 17; 15; 8; 11; 11; 9; 21
362	833	6S methyltransferase complex	0	0	0	0	3	P54105; P62314; P62318	CLNS1A; SNRPD1; SNRPD3	8; 16; 15
363	834	20S methylosome and RG-containing Sm protein complex	0	0	0	0	6	O14744; P14678; P54105; P62314; P62316; P62318	PRMT5; SNRPB; CLNS1A; SNRPD1; SNRPD2; SNRPD3	21; 15; 8; 16; 12; 15
364	835	6S methyltransferase and RG-containing Sm proteins complex	0	0	0	0	8	P14678; P54105; P62304; P62306; P62308; P62314; P62316; P62318	SNRPB; CLNS1A; SNRPE; SNRPF; SNRPG; SNRPD1; SNRPD2; SNRPD3	15; 8; 11; 10; 10; 16; 12; 15
365	836	20S methyltransferase core complex	0	0	0	0	2	O14744; P54105	PRMT5; CLNS1A	21; 8
366	839	LIN9-BMYB complex	0	0	0	0	2	P10244; Q5TKA1	MYBL2; LIN9	2; 4
367	845	PCI-PSA-SCG2 complex	0	0	0	0	3	P05154; P07288; P13521	SERPINA5; KLK3; SCG2	1; 1; 1
368	846	RICH1/AMOT polarity complex, Flag-Rich1 precipitated	0	0	0	0	8	P47756; P52907; Q4VCS5; Q68EM7; Q8N3R9; Q8NI35; Q96B97; Q9Y5K6	CAPZB; CAPZA1; AMOT; ARHGAP17; MPP5; PATJ; SH3KBP1; CD2AP	5; 4; 2; 3; 5; 3; 9; 1
369	847	RICH1-PAR3-aPKC polarity complex	0	0	0	0	3	P41743; Q68EM7; Q8TEW0	PRKCI; ARHGAP17; PARD3	6; 3; 8
370	848	RICH1/AMOT polarity complex, Flag-Amot precipitated	0	0	0	0	8	O75970; Q4VCS5; Q5T2T1; Q68EM7; Q8IY63; Q8N3R9; Q8NI35; Q9Y2J4	MPDZ; AMOT; MPP7; ARHGAP17; AMOTL1; MPP5; PATJ; AMOTL2	1; 2; 3; 3; 1; 5; 3; 1
371	860	DNMT1-EHMT2-PCNA complex	0	0	0	0	3	P12004; P26358; Q96KQ7	PCNA; DNMT1; EHMT2	23; 5; 6
372	862	DNMT1-EHMT2 complex	0	0	0	0	2	P26358; Q96KQ7	DNMT1; EHMT2	5; 6
373	867	TRAP-SMCC mediator complex	0.1	0.1	1	1	10	A0JLT2; Q15528; Q15648; Q71SY5; Q96G25; Q9BUE0; Q9NPJ6; Q9NVC6; Q9NX70; Q9P086	MED19; MED22; MED1; MED25; MED8; MED18; MED4; MED17; MED29; MED11	3; 3; 20; 8; 4; 5; 9; 19; 4; 3
374	871	BRAF53-BRCA2 complex	0	0	0	0	7	O60341; P51587; Q13547; Q92769; Q96BD5; Q9P0W2; Q9UKL0	KDM1A; BRCA2; HDAC1; HDAC2; PHF21A; HMG20B; RCOR1	15; 4; 64; 52; 6; 7; 15
375	873	SNARE complex (STX1A, SNAP29)	0.5	0.5	1	1	2	O95721; Q16623	SNAP29; STX1A	1; 7
376	874	SNARE complex (VAMP3, VAMP4, VAMP8, STX6)	0	0	0	0	4	O43752; O75379; Q15836; Q9BV40	STX6; VAMP4; VAMP3; VAMP8	5; 3; 5; 2
377	875	SNARE complex (VAMP3, VAMP4, STX16)	0	0	0	0	3	O14662; O75379; Q15836	STX16; VAMP4; VAMP3	2; 3; 5
378	876	SNARE complex (VAMP3, STX6, VTI1A)	0	0	0	0	3	O43752; Q15836; Q96AJ9	STX6; VAMP3; VTI1A	5; 5; 2
379	877	SNARE complex (VAMP4, STX6, STX16, VTI1a, VTI1b)	0	0	0	0	5	O14662; O43752; O75379; Q96AJ9; Q9UEU0	STX16; STX6; VAMP4; VTI1A; VTI1B	2; 5; 3; 2; 1
380	878	PKA (RII-alpha and RII-beta)-AKAP5-ADRB1 complex	0	0	0	0	4	P08588; P13861; P24588; P31323	ADRB1; PRKAR2A; AKAP5; PRKAR2B	3; 6; 4; 3
381	886	MTA1 complex	0.17	0.17	1	1	6	O95983; Q09028; Q13330; Q16576; Q6IT96; Q92769	MBD3; RBBP4; MTA1; RBBP7; HDAC1; HDAC2	14; 38; 7; 27; 3; 52
382	888	MTA2 complex	0.25	0.25	2	2	8	O94776; O95983; Q09028; Q13547; Q14839; Q16576; Q92769; Q96ST3	MTA2; MBD3; RBBP4; HDAC1; CHD4; RBBP7; HDAC2; SIN3A	13; 14; 38; 64; 12; 27; 52; 36
383	889	MTA1-HDAC core complex	0.2	0.2	1	1	5	Q09028; Q13330; Q16576; Q6IT96; Q92769	RBBP4; MTA1; RBBP7; HDAC1; HDAC2	38; 7; 27; 3; 52
384	895	hMediator complex (MED23, CDK8, CCNC, MED7)	0	0	0	0	4	O43513; P24863; P49336; Q9ULK4	MED7; CCNC; CDK8; MED23	14; 22; 23; 17
385	896	hMediator complex (MED23, CDK8, CCNC)	0	0	0	0	3	P24863; P49336; Q9ULK4	CCNC; CDK8; MED23	22; 23; 17
386	897	CDK8-CyclinC-Mediator complex	0	0	0	0	2	P24863; P49336	CCNC; CDK8	22; 23
387	898	Mediator complex 1	0	0	0	0	5	O60244; O75586; P24863; P49336; Q9ULK4	MED14; MED6; CCNC; CDK8; MED23	22; 19; 22; 23; 17
388	900	Mediator complex 2	0	0	0	0	3	O60244; O75586; Q9ULK4	MED14; MED6; MED23	22; 19; 17
389	903	RET-Rai complex	0	0	0	0	2	P07949; Q92529	RET; SHC3	2; 2
390	904	SHC3-GAB1 complex	0	0	0	0	2	Q13480; Q92529	GAB1; SHC3	1; 2
391	905	KIF3A/B-PAR-3-aPKC-PAR-6 complex	0	0	0	0	5	O15066; P41743; Q8TEW0; Q9NPB6; Q9Y496	KIF3B; PRKCI; PARD3; PARD6A; KIF3A	1; 6; 8; 9; 1
392	909	ARC92-Mediator complex	0.15	0.15	2	2	13	O43513; O60244; O75586; O95402; P49336; Q15648; Q71SY5; Q93074; Q96RN5; Q9NVC6; Q9UHV7; Q9ULK4; Q9Y2X0	MED7; MED14; MED6; MED26; CDK8; MED1; MED25; MED12; MED15; MED17; MED13; MED23; MED16	14; 22; 19; 7; 23; 20; 8; 17; 9; 19; 15; 17; 13
393	910	CRSP-Mediator 2 complex	0.2	0.2	2	2	10	O43513; O60244; O75448; O75586; Q96RN5; Q9BUE0; Q9NPJ6; Q9NVC6; Q9ULK4; Q9Y2X0	MED7; MED14; MED24; MED6; MED15; MED18; MED4; MED17; MED23; MED16	14; 22; 18; 19; 9; 5; 9; 19; 17; 13
394	912	FGFR1-KAL11 complex	0	0	0	0	2	P11362; P23352	FGFR1; ANOS1	3; 1
395	915	SNARE complex (SNAP23, STX1A)	0.5	0.5	1	1	2	O00161; Q16623	SNAP23; STX1A	8; 7
396	917	CERF complex (CECR2-containing remodeling factor complex)	0	0	0	0	2	P28370; Q9BXF3	SMARCA1; CECR2	3; 1
397	918	PAR3-PAR6-PALS1 complex	0	0	0	0	3	Q8N3R9; Q8TEW0; Q9NPB6	MPP5; PARD3; PARD6A	5; 8; 9
398	921	Remodeling and spacing factor (RSF) complex	0.5	0.5	1	1	2	O60264; Q96T23	SMARCA5; RSF1	12; 4
399	923	SNF2L-RSF1 complex	0	0	0	0	2	P28370; Q96T23	SMARCA1; RSF1	3; 4
400	924	Toposome	0	0	0	0	7	P07910; P11388; Q08211; Q08945; Q6P2Q9; Q96SB4; Q9NR30	HNRNPC; TOP2A; DHX9; SSRP1; PRPF8; SRPK1; DDX21	3; 3; 9; 7; 5; 3; 4
401	925	SNF2H-BAZ1A complex	0.5	1	1	2	2	O60264; Q9NRL2	SMARCA5; BAZ1A	12; 3
402	926	SCRIB-LGL2 complex	0	0	0	0	2	Q14160; Q6P1M3	SCRIB; LLGL2	6; 2
403	927	CENP-A NAC complex	0	0	0	0	6	Q03188; Q71F23; Q96BT3; Q96H22; Q9H3R5; Q9NSP4	CENPC; CENPU; CENPT; CENPN; CENPH; CENPM	4; 4; 5; 4; 5; 4
404	928	SCRIB-VANGL2 complex	0	0	0	0	2	Q14160; Q9ULK5	SCRIB; VANGL2	6; 2
405	929	CEN complex	0.05	0.05	2	2	37	O60264; P07199; P11021; P11142; P22087; P35226; P49450; Q02241; Q03188; Q06587; Q08945; Q13185; Q13619; Q15007; Q16531; Q53SF7; Q5T200; Q69YN4; Q6T4P5; Q71F23; Q8N0S6; Q8N1F7; Q8NEM2; Q92620; Q92674; Q96JP5; Q96T23; Q99496; Q9BS16; Q9BU64; Q9BXP5; Q9BZH6; Q9H0H5; Q9H3R5; Q9HC52; Q9NSP4; Q9Y5B9	SMARCA5; CENPB; HSPA5; HSPA8; FBL; BMI1; CENPA; KIF23; CENPC; RING1; SSRP1; CBX3; CUL4A; WTAP; DDB1; COBLL1; ZC3H13; KIAA1429; PLPPR3; CENPU; CENPL; NUP93; SHCBP1; DHX38; CENPI; ZFP91; RSF1; RNF2; CENPK; CENPO; SRRT; WDR11; RACGAP1; CENPH; CBX8; CENPM; SUPT16H	12; 2; 7; 12; 4; 6; 3; 3; 4; 7; 7; 3; 20; 2; 26; 1; 1; 2; 1; 4; 4; 1; 1; 3; 3; 1; 4; 6; 3; 3; 2; 1; 3; 5; 2; 4; 8
406	930	SCRIB-GIT1-ARHGEF7 complex	0	0	0	0	3	Q14155; Q14160; Q9Y2X7	ARHGEF7; SCRIB; GIT1	4; 6; 4
407	933	SCRIB-APC complex	0	0	0	0	2	P25054; Q14160	APC; SCRIB	8; 6
408	934	FACT-NEK9 complex	0	0	0	0	3	Q08945; Q8TD19; Q9Y5B9	SSRP1; NEK9; SUPT16H	7; 1; 8
409	936	FACT complex	0	0	0	0	2	Q08945; Q9Y5B9	SSRP1; SUPT16H	7; 8
410	938	FACT complex, UV-activated	0	0	0	0	5	P19784; P67870; P68400; Q08945; Q9Y5B9	CSNK2A2; CSNK2B; CSNK2A1; SSRP1; SUPT16H	4; 5; 4; 7; 8
411	943	Class C Vps complex (VPS11, VPS18, STX7)	0.33	0.33	1	1	3	O15400; Q9H270; Q9P253	STX7; VPS11; VPS18	1; 5; 7
412	944	Class C Vps complex (VPS11, VPS18, VPS16)	0.67	0.67	2	2	3	Q9H269; Q9H270; Q9P253	VPS16; VPS11; VPS18	7; 5; 7
413	947	CDC7-DBF7 complex	0	0	0	0	2	O00311; Q9UBU7	CDC7; DBF4	1; 1
414	955	LLGL2-PAR-6B-PRKCI complex	0	0	0	0	3	P41743; Q6P1M3; Q9BYG5	PRKCI; LLGL2; PARD6B	6; 2; 3
415	959	LLGL1-PAR-6B-PRKCI complex	0	0	0	0	3	P41743; Q15334; Q9BYG5	PRKCI; LLGL1; PARD6B	6; 1; 3
416	964	BRCA1-RAD50-MRE11-NBS1 complex	0	0	0	0	4	O60934; P38398; P49959; Q92878	NBN; BRCA1; MRE11A; RAD50	12; 31; 13; 16
417	974	EED-EZH2 complex	0.4	0.4	2	2	5	O75530; Q09028; Q15022; Q15910; Q6ZN18	EED; RBBP4; SUZ12; EZH2; AEBP2	7; 38; 4; 7; 1
418	994	GAA1-GPI8-PIGT-PIG-PIGS complex	0	0	0	0	5	O43292; Q92643; Q969N2; Q96S52; Q9H490	GPAA1; PIGK; PIGT; PIGS; PIGU	1; 1; 1; 1; 1
419	997	KIN17-PCNA-RPA70 complex	0	0	0	0	3	O60870; P12004; P27694	KIN; PCNA; RPA1	1; 23; 11
420	999	p23 protein complex	0	0.33	0	1	3	P22626; Q15185; Q86W51	HNRNPA2B1; PTGES3; PDCD6	2; 2; 1
421	1000	TorsinA-TorsinB complex	0	0	0	0	2	O14656; O14657	TOR1A; TOR1B	2; 1
422	1003	RC complex (Replication competent complex)	0	0	0	0	9	P09884; P20248; P24941; P35249; P35250; P35251; P40937; P40938; Q14181	POLA1; CCNA2; CDK2; RFC4; RFC2; RFC1; RFC5; RFC3; POLA2	5; 7; 9; 13; 15; 7; 11; 11; 3
423	1004	RC complex during S-phase of cell cycle	0	0	0	0	13	P09874; P09884; P11387; P15927; P18858; P20248; P24941; P27694; P28340; P35244; P35250; P35251; Q07864	PARP1; POLA1; TOP1; RPA2; LIG1; CCNA2; CDK2; RPA1; POLD1; RPA3; RFC2; RFC1; POLE	12; 5; 5; 7; 2; 7; 9; 11; 4; 6; 15; 7; 3
424	1005	RC complex during G2/M-phase of cell cycle	0	0	0	0	13	P06493; P09874; P09884; P11387; P14635; P15927; P20248; P27694; P28340; P35244; P35250; P35251; Q07864	CDK1; PARP1; POLA1; TOP1; CCNB1; RPA2; CCNA2; RPA1; POLD1; RPA3; RFC2; RFC1; POLE	13; 12; 5; 5; 11; 7; 7; 11; 4; 6; 15; 7; 3
425	1007	CAK core complex (Cdk-activating kinase core complex)	0.5	0.5	1	1	2	P50613; P51946	CDK7; CCNH	8; 7
426	1008	CAK complex (Cdk-activating kinase complex)	0.67	0.67	2	2	3	P50613; P51946; P51948	CDK7; CCNH; MNAT1	8; 7; 5
427	1028	HNF4A-SUB1 complex	0	0	0	0	2	P41235; P53999	HNF4A; SUB1	1; 2
428	1029	TFIIH transcription factor complex	0.37	0.37	7	7	19	P18074; P19447; P32780; P50613; P51946; P51948; Q13888; Q13889; Q6ZYL4; Q92759	ERCC2; ERCC3; GTF2H1; CDK7; CCNH; MNAT1; GTF2H2; GTF2H3; GTF2H5; GTF2H4	7; 8; 6; 8; 7; 5; 5; 6; 1; 6
429	1030	CAK-ERCC2 complex	0.5	0.5	2	2	4	P18074; P50613; P51946; P51948	ERCC2; CDK7; CCNH; MNAT1	7; 8; 7; 5
430	1037	TFIIH transcription factor core complex	0.2	0.2	1	1	5	P19447; P32780; Q13888; Q13889; Q92759	ERCC3; GTF2H1; GTF2H2; GTF2H3; GTF2H4	8; 6; 5; 6; 6
431	1039	PCNA-PAF complex	0	0	0	0	2	P12004; Q15004	PCNA; KIAA0101	23; 2
432	1040	p33ING1b-PCNA complex	0	0	0	0	2	Q15004; Q9UK53	KIAA0101; ING1	2; 6
433	1041	Alpha-dystrobrevin-ZO-1-actin complex	0	0	0	0	3	P60709; Q07157; Q9Y4J8	ACTB; TJP1; DTNA	21; 4; 2
434	1042	SRA-SRC-1 ribonucleoprotein complex	0	0	0	0	2	Q15788; Q9HD15	NCOA1; SRA1	8; 1
435	1045	Snurportin-CRM1-RanGTP complex	0	0	0	0	3	O14980; O95149; P62826	XPO1; SNUPN; RAN	4; 1; 4
436	1052	Ubiquitin E3 ligase (FBXW11, SKP1A, CUL1, RBX1)	0	0	0	0	4	P62877; P63208; Q13616; Q9UKB1	RBX1; SKP1; CUL1; FBXW11	45; 34; 34; 4
437	1054	ESR1-RELA-BCL3-NCOA3 complex	0	0	0	0	4	P03372; P20749; Q04206; Q9Y6Q9	ESR1; BCL3; RELA; NCOA3	15; 1; 18; 6
438	1055	ZNF198-PML complex	0	0	0	0	2	P29590; Q9UBW7	PML; ZMYM2	2; 5
439	1056	ZNF198-SUMO1 complex	0	0	0	0	2	P63165; Q9UBW7	SUMO1; ZMYM2	5; 5
440	1057	DIPA-MCRS1 complex	0	0	0	0	2	Q15834; Q96EZ8	CCDC85B; MCRS1	1; 4
441	1058	SNX complex (SNX1, SNX6)	0	0	0	0	2	Q13596; Q9UNH7	SNX1; SNX6	9; 1
442	1060	Retromer complex (SNX1, SNX2, VPS35, VPS29, VPS26B)	0.4	0.4	2	2	5	O60749; Q13596; Q4G0F5; Q96QK1; Q9UBQ0	SNX2; SNX1; VPS26B; VPS35; VPS29	8; 9; 1; 2; 2
443	1062	BAR-BCL2-CASP8 complex	0	0	0	0	3	P10415; Q14790; Q9NZS9	BCL2; CASP8; BFAR	6; 11; 1
444	1063	GRASP-GRP1 complex	0	0	0	0	2	O43739; Q7Z6J2	CYTH3; GRASP	1; 1
445	1064	IFP35-NMI complex	0	0	0	0	2	P80217; Q13287	IFI35; NMI	1; 7
446	1067	CD8A-LCK complex	0	0	0	0	2	P01732; P06239	CD8A; LCK	1; 6
447	1068	12S U11 snRNP	0.07	0.07	1	1	15	P14678; P62304; P62306; P62308; P62314; P62316; P62318; P67809; Q16560; Q16629; Q6IEG0; Q8N8D1; Q96GM8; Q9BV90; Q9H875	SNRPB; SNRPE; SNRPF; SNRPG; SNRPD1; SNRPD2; SNRPD3; YBX1; SNRNP35; SRSF7; SNRNP48; PDCD7; TOE1; SNRNP25; PRKRIP1	15; 11; 10; 10; 16; 12; 15; 5; 2; 2; 2; 2; 1; 2; 1
448	1069	FIF-FGR2 complex	0	0	0	0	2	P09038; Q9BZZ5	FGF2; API5	1; 2
449	1070	SNX complex (SNX1, SNX1a, SNX2, SNX4)	0	0	0	0	3	O60749; O95219; Q13596	SNX2; SNX4; SNX1	8; 5; 9
450	1071	PKD2-FPC complex	0	0	0	0	2	P08F94; Q13563	PKHD1; PKD2	1; 2
451	1079	P-TEFb.1 complex	0	0	0	0	2	O60563; P50750	CCNT1; CDK9	13; 17
452	1080	P-TEFb.2 complex	0	0	0	0	2	O60583; P50750	CCNT2; CDK9	2; 17
453	1083	P-TEFb.4 complex	0	0	0	0	2	O75909; P50750	CCNK; CDK9	1; 17
454	1085	DNA repair complex NEIL2-PNK-Pol(beta)-LigIII(alpha)-XRCC1	0	0.2	0	1	5	O00764; P06746; P18887; P49916; Q969S2	PDXK; POLB; XRCC1; LIG3; NEIL2	2; 4; 7; 6; 1
455	1086	DNA repair complex NEIL1-PNK-Pol(beta)-LigIII(alpha)-XRCC1	0	0.2	0	1	5	O00764; P06746; P18887; P49916; Q96FI4	PDXK; POLB; XRCC1; LIG3; NEIL1	2; 4; 7; 6; 1
456	1087	BIRC5-AURKB-INCENP-EVI5 complex	0	0	0	0	4	O15392; O60447; Q96GD4; Q9NQS7	BIRC5; EVI5; AURKB; INCENP	10; 1; 7; 4
457	1088	PRNP-ApolopoproteinE3 complex	0	0	0	0	2	P04156; Q13791	PRNP; PRNP	1; 1
458	1089	VAM1-VELI1 complex	0	0	0	0	2	O14910; Q9NZW5	LIN7A; MPP6	5; 1
459	1090	APLG1-Rababtin5 complex	0	0	0	0	2	O43747; Q15276	AP1G1; RABEP1	4; 2
460	1091	SNX complex (SNX1, SNX1a, SNX2, SNX4, LEPR)	0	0	0	0	4	O60749; O95219; P48357; Q13596	SNX2; SNX4; LEPR; SNX1	8; 5; 1; 9
461	1092	PCNA-KU antigen complex	0.67	0.67	2	2	3	P12004; P12956; P13010	PCNA; XRCC6; XRCC5	23; 23; 21
462	1093	SNX complex (SNX1, SNX1a, SNX2, SNX4, INSR)	0	0	0	0	4	O60749; O95219; P06213; Q13596	SNX2; SNX4; INSR; SNX1	8; 5; 2; 9
463	1094	Frataxin complex	0	0.43	0	3	7	O75964; P10809; P31040; P38646; Q16595; Q9HD34; Q9Y4W6	ATP5L; HSPD1; SDHA; HSPA9; FXN; LYRM4; AFG3L2	2; 2; 1; 5; 1; 1; 1
464	1095	SNX complex (SNX1, SNX1a, SNX2, SNX4, EGFR)	0	0	0	0	4	O60749; O95219; P00533; Q13596	SNX2; SNX4; EGFR; SNX1	8; 5; 10; 9
465	1096	SNX complex (SNX1, SNX1a, SNX2, SNX4, PDGFRA)	0	0	0	0	4	O60749; O95219; P16234; Q13596	SNX2; SNX4; PDGFRA; SNX1	8; 5; 2; 9
466	1097	eIF3 complex (EIF3S6, EIF3S5, EIF3S4, EIF3S3, EIF3S6IP, EIF3S2, EIF3S9, EIF3S12, EIF3S10, EIF3S8, EIF3S1, EIF3S7, PCID1)	0.23	0.23	3	3	13	O00303; O15371; O15372; O75821; O75822; P55884; P60228; Q13347; Q14152; Q7L2H7; Q99613; Q9UBQ5; Q9Y262	EIF3F; EIF3D; EIF3H; EIF3G; EIF3J; EIF3B; EIF3E; EIF3I; EIF3A; EIF3M; EIF3C; EIF3K; EIF3L	1; 1; 1; 5; 3; 7; 1; 6; 4; 1; 2; 1; 2
467	1100	DNA polymerase alpha-primase complex	0	0	0	0	4	P09884; P49642; P49643; Q14181	POLA1; PRIM1; PRIM2; POLA2	5; 2; 2; 3
468	1104	SNX complex (SNX1, SNX1a, TFRC)	0	0	0	0	2	P02786; Q13596	TFRC; SNX1	2; 9
469	1105	transcription factor IIIC multisubunit complex	0.6	0.6	3	3	5	Q12789; Q8WUA4; Q9UKN8; Q9Y5Q8; Q9Y5Q9	GTF3C1; GTF3C2; GTF3C4; GTF3C5; GTF3C3	4; 4; 4; 4; 4
470	1106	TFIIIC containing-TOP1-SUB1 complex	0.43	0.43	3	3	7	P11387; P53999; Q12789; Q8WUA4; Q9UKN8; Q9Y5Q8; Q9Y5Q9	TOP1; SUB1; GTF3C1; GTF3C2; GTF3C4; GTF3C5; GTF3C3	5; 2; 4; 4; 4; 4; 4
471	1111	DNA synthesome complex (17 subunits)	0	0	0	0	17	P09884; P11387; P11388; P12004; P27694; P28340; P35251; P49005; P49642; P49643; P56282; Q07864; Q14181; Q15054; Q9HCU8; Q9NR33; Q9NRF9	POLA1; TOP1; TOP2A; PCNA; RPA1; POLD1; RFC1; POLD2; PRIM1; PRIM2; POLE2; POLE; POLA2; POLD3; POLD4; POLE4; POLE3	5; 5; 3; 23; 11; 4; 7; 2; 2; 2; 1; 3; 3; 2; 2; 2; 3
472	1113	5S-DNA-TFIIIA-TFIIIC2 subcomplex	0.5	0.5	3	3	6	Q12789; Q8WUA4; Q92664; Q9UKN8; Q9Y5Q8; Q9Y5Q9	GTF3C1; GTF3C2; GTF3A; GTF3C4; GTF3C5; GTF3C3	4; 4; 2; 4; 4; 4
473	1114	5S-DNA-TFIIIA-TFIIIC2-TFIIIB subcomplex	0.33	0.33	3	3	9	A6H8Y1; P20226; Q12789; Q8WUA4; Q92664; Q92994; Q9UKN8; Q9Y5Q8; Q9Y5Q9	BDP1; TBP; GTF3C1; GTF3C2; GTF3A; BRF1; GTF3C4; GTF3C5; GTF3C3	1; 16; 4; 4; 2; 1; 4; 4; 4
474	1116	CRM1-Survivin-AuroraB mitotic complex	0	0	0	0	3	O14980; O15392; Q96GD4	XPO1; BIRC5; AURKB	4; 10; 7
475	1117	CRM1-Survivin mitotic complex	0	0	0	0	2	O14980; O15392	XPO1; BIRC5	4; 10
476	1119	Chromosomal passenger complex CPC (INCENP, CDCA8, BIRC5, AURKB)	0	0	0	0	4	O15392; Q53HL2; Q96GD4; Q9NQS7	BIRC5; CDCA8; AURKB; INCENP	10; 3; 7; 4
477	1120	Chromosomal passenger complex CPC (INCENP, CDCA8, BIRC5)	0	0	0	0	3	O15392; Q53HL2; Q9NQS7	BIRC5; CDCA8; INCENP	10; 3; 4
478	1121	WNK1-OSR1 complex	0	0	0	0	2	O95747; Q9H4A3	OXSR1; WNK1	1; 3
479	1123	WNK1-SPAK complex	0	0	0	0	2	Q9H4A3; Q9UEW8	WNK1; STK39	3; 1
480	1130	Hip1R-cortactin complex	0	0	0	0	2	O75146; Q14247	HIP1R; CTTN	1; 5
481	1131	RFC2-RIalpha complex	0.5	0.5	2	2	4	P30153; P35250	PPP2R1A; RFC2	8; 15
482	1132	RFC2-RIalpha complex	0.5	0.5	2	2	4	P30153; P35249	PPP2R1A; RFC4	8; 13
483	1133	ATR-HDAC2 complex	0	0	0	0	2	Q13535; Q92769	ATR; HDAC2	3; 52
484	1134	ATR-HDAC2-CHD4 complex	0	0	0	0	3	Q13535; Q14839; Q92769	ATR; CHD4; HDAC2	3; 12; 52
485	1137	SNARE complex (VAMP2, SNAP25, STX1a, CPLX1, CPLX3)	0	0	0	0	5	O14810; P60880; P63027; Q16623; Q8WVH0	CPLX1; SNAP25; VAMP2; STX1A; CPLX3	4; 8; 10; 7; 4
486	1138	SNARE complex (VAMP2, SNAP25, STX1a, CPLX3, CPLX4)	0	0	0	0	5	P60880; P63027; Q16623; Q7Z7G2; Q8WVH0	SNAP25; VAMP2; STX1A; CPLX4; CPLX3	8; 10; 7; 2; 4
487	1139	SNARE complex (VAMP2, SNAP25, STX1a, STX3, CPLX1, CPLX3, CPLX4)	0	0	0	0	7	O14810; P60880; P63027; Q13277; Q16623; Q7Z7G2; Q8WVH0	CPLX1; SNAP25; VAMP2; STX3; STX1A; CPLX4; CPLX3	4; 8; 10; 2; 7; 2; 4
488	1140	Complexin complex (STX3, CPLX1, CPLX3)	0	0	0	0	3	O14810; Q13277; Q8WVH0	CPLX1; STX3; CPLX3	4; 2; 4
489	1141	CF IIAm complex (Cleavage factor IIAm complex)	0.06	0.12	1	2	16	O43809; O60231; O94913; P19447; P23246; P26368; P26599; P49959; Q01081; Q07157; Q14444; Q16630; Q8N684; Q92759; Q92989; Q9UKF6	NUDT21; DHX16; PCF11; ERCC3; SFPQ; U2AF2; PTBP1; MRE11A; U2AF1; TJP1; CAPRIN1; CPSF6; CPSF7; GTF2H4; CLP1; CPSF3	5; 2; 1; 8; 6; 4; 2; 13; 5; 4; 1; 5; 1; 6; 3; 3
490	1143	SMN complex	0	0.04	0	2	51	O14893; P14678; P57678; P62304; P62306; P62308; P62314; P62316; P62318; Q16637; Q8TEQ6; Q8WXD5; Q9H840; Q9NWZ8; Q9UHI6; Q9Y3F4; O14893	GEMIN2; SNRPB; GEMIN4; SNRPE; SNRPF; SNRPG; SNRPD1; SNRPD2; SNRPD3; SMN1; SMN2; GEMIN5; GEMIN6; GEMIN7; GEMIN8; DDX20; STRAP	17; 15; 11; 11; 10; 10; 16; 12; 15; 11; 7; 5; 5; 1; 9; 3; 17
491	1144	Cleavage and polyadenylation factor (CPSF)	0.2	0.2	1	1	5	O95639; Q10570; Q6UN15; Q9P2I0; Q9UKF6	CPSF4; CPSF1; FIP1L1; CPSF2; CPSF3	1; 2; 1; 4; 3
492	1146	Cleavage stimulation factor	0	0	0	0	3	P33240; Q05048; Q12996	CSTF2; CSTF1; CSTF3	4; 3; 3
493	1147	Polyadenylation complex (CSTF1, CSTF2, CSTF3, SYMPK CPSF1, CPSF2, CPSF3)	0	0	0	0	7	P33240; Q05048; Q10570; Q12996; Q92797; Q9P2I0; Q9UKF6	CSTF2; CSTF1; CPSF1; CSTF3; SYMPK; CPSF2; CPSF3	4; 3; 2; 3; 2; 4; 3
494	1148	snRNP-free U1A (SF-A) complex	0	0.5	0	2	4	P09012; P17844; P23246; Q15233	SNRPA; DDX5; SFPQ; NONO	5; 6; 6; 8
495	1149	Histone H3.1 complex	0.1	0.1	1	1	10	O14929; P49321; P62805; P68431; Q09028; Q13111; Q13112; Q8TEX9; Q9NVP2; Q9Y294	HAT1; NASP; HIST1H4A; HIST1H3A; RBBP4; CHAF1A; CHAF1B; IPO4; ASF1B; ASF1A	3; 3; 9; 10; 38; 5; 4; 3; 4; 5
496	1150	Histone H3.3 complex	0.1	0.1	1	1	10	O14929; P49321; P54198; P62805; P84243; Q09028; Q8TEX9; Q9NVP2; Q9Y294; O14929	HAT1; NASP; HIRA; HIST1H4A; H3F3A; H3F; RBBP4; IPO4; ASF1B; ASF1A	3; 3; 4; 9; 1; 38; 3; 4; 5; 3
497	1152	FA complex (Fanconi anemia complex)	0.05	0.05	1	1	19	O15287; O15360; Q00597; Q8IYD8; Q8NB91; Q9HB96; Q9NPI8; Q9NW38	FANCG; FANCA; FANCC; FANCM; FANCB; FANCE; FANCF; FANCL	9; 9; 9; 4; 5; 8; 9; 6
498	1153	Integrator complex	0.08	0.08	1	1	12	Q5TA45; Q68E01; Q6P9B9; Q75QN2; Q8N201; Q96CB8; Q96HW7; Q9H0H0; Q9NV88; Q9NVH2; Q9NVR2; Q9UL03	CPSF3L; INTS3; INTS5; INTS8; INTS1; INTS12; INTS4; INTS2; INTS9; INTS7; INTS10; INTS6	3; 2; 3; 3; 2; 2; 3; 3; 3; 3; 3; 3
499	1154	DSS1 complex	0	0	0	0	13	A6NKF1; P51587; P60896; Q5TA45; Q6P9B9; Q75QN2; Q96HW7; Q96PV6; Q9H0H0; Q9NV88; Q9NVH2; Q9NVR2; Q9UL03	SAC3D1; BRCA2; SHFM1; CPSF3L; INTS5; INTS8; INTS4; LENG8; INTS2; INTS9; INTS7; INTS10; INTS6	1; 4; 1; 3; 3; 3; 3; 1; 3; 3; 3; 3; 3
500	1155	Integrator-RNAPII complex	0.14	0.14	2	2	14	P24928; P30876; Q5TA45; Q68E01; Q6P9B9; Q75QN2; Q8N201; Q96CB8; Q96HW7; Q9H0H0; Q9NV88; Q9NVH2; Q9NVR2; Q9UL03	POLR2A; POLR2B; CPSF3L; INTS3; INTS5; INTS8; INTS1; INTS12; INTS4; INTS2; INTS9; INTS7; INTS10; INTS6	24; 9; 3; 2; 3; 3; 2; 2; 3; 3; 3; 3; 3; 3
501	1158	p33ING1b-p300 complex	0.5	0.5	1	1	2	Q09472; Q9UK53	EP300; ING1	21; 6
502	1159	p33ING1b-HDAC1 complex	0	0	0	0	2	Q13547; Q9UK53	HDAC1; ING1	64; 6
503	1160	ING1-p300-PCNA complex	0.33	0.33	1	1	3	P12004; Q09472; Q9UK53	PCNA; EP300; ING1	23; 21; 6
504	1162	Ubiquitin E3 ligase (DDB1, DDB2, CUL4A, CUL4B, RBX1)	0	0	0	0	5	P62877; Q13619; Q13620; Q16531; Q92466	RBX1; CUL4A; CUL4B; DDB1; DDB2	45; 20; 8; 26; 3
505	1165	RNF20-RNF40-UbE2E1 complex	0	0	0	0	3	O75150; P51965; Q5VTR2	RNF40; UBE2E1; RNF20	1; 1; 1
506	1166	p400-associated complex	0	0	0	0	6	O96019; P60709; Q96L91; Q9Y230; Q9Y265; Q9Y4A5	ACTL6A; ACTB; EP400; RUVBL2; RUVBL1; TRRAP	31; 21; 7; 13; 15; 25
507	1167	Paf complex	0.6	0.6	3	3	5	Q6P1J9; Q6PD62; Q8N7H5; Q8WVC0; Q9GZS3	CDC73; CTR9; PAF1; LEO1; WDR61	1; 1; 1; 1; 3
508	1168	SKI complex	0.33	0.33	1	1	3	Q15477; Q6PGP7; Q9GZS3	SKIV2L; TTC37; WDR61	1; 1; 3
509	1169	SNARE complex (STX4, VAMP8, VAMP3, SNAP23)	0.25	0.25	1	1	4	O00161; Q12846; Q15836; Q9BV40	SNAP23; STX4; VAMP3; VAMP8	8; 5; 5; 2
510	1170	c-MYC-ATPase-helicase complex	0	0	0	0	5	O96019; P01106; Q9Y230; Q9Y265; Q9Y4A5	ACTL6A; MYC; RUVBL2; RUVBL1; TRRAP	31; 5; 13; 15; 25
511	1172	CBC complex (cap binding complex)	0	0	0	0	2	P52298; Q09161	NCBP2; NCBP1	4; 5
512	1173	TIP49-TIP48-BAF53 complex	0	0	0	0	3	O96019; Q9Y230; Q9Y265	ACTL6A; RUVBL2; RUVBL1	31; 13; 15
513	1174	PHAX-CBC complex (cap binding complex)	0	0	0	0	3	P52298; Q09161; Q9H814	NCBP2; NCBP1; PHAX	4; 5; 2
514	1175	TRRAP-BAF53-HAT complex	0	0	0	0	2	O96019; Q9Y4A5	ACTL6A; TRRAP	31; 25
515	1176	CRM1-RAN-PHAX-CBC complex (cap binding complex)	0	0	0	0	5	O14980; P52298; P62826; Q09161; Q9H814	XPO1; NCBP2; RAN; NCBP1; PHAX	4; 4; 4; 5; 2
516	1177	Polycomb repressive complex 4	0	0	0	0	3	O75530; Q15910; Q96EB6	EED; EZH2; SIRT1	7; 7; 6
517	1178	BCOR complex	0.12	0.12	1	1	8	P11142; P63208; Q06587; Q6W2J9; Q8N488; Q8NHM5; Q99496; Q9BSM1	HSPA8; SKP1; RING1; BCOR; RYBP; KDM2B; RNF2; PCGF1	12; 34; 7; 1; 1; 1; 6; 1
518	1179	CENP-A NAC-CAD complex	0	0	0	0	13	Q03188; Q13352; Q6IPU0; Q71F23; Q7L2Z9; Q8N0S6; Q8N2Z9; Q96BT3; Q96H22; Q9BS16; Q9BU64; Q9H3R5; Q9NSP4	CENPC; ITGB3BP; CENPP; CENPU; CENPQ; CENPL; APITD1; CENPT; CENPN; CENPK; CENPO; CENPH; CENPM	4; 2; 2; 4; 2; 4; 3; 5; 4; 3; 3; 5; 4
519	1181	C complex spliceosome	0.04	0.07	3	6	80	O43290; O43390; O43660; O60306; O60506; O60508; O75533; O75643; O94906; O95391; O95926; P07910; P08579; P09651; P09661; P11940; P14678; P17844; P22626; P31943; P38159; P38919; P42285; P51991; P52272; P52597; P61326; P61978; P62304; P62306; P62308; P62310; P62314; P62316; P62318; Q00839; Q01081; Q07955; Q12874; Q13435; Q13523; Q13573; Q14331; Q14562; Q15029; Q15393; Q15428; Q15459; Q6NZY4; Q6P2Q9;…	SART1; HNRNPR; PLRG1; AQR; SYNCRIP; CDC40; SF3B1; SNRNP200; PRPF6; SLU7; SYF2; HNRNPC; SNRPB2; HNRNPA1; SNRPA1; PABPC1; SNRPB; DDX5; HNRNPA2B1; HNRNPH1; RBMX; EIF4A3; MTREX; HNRNPA3; HNRNPM; HNRNPF; MAGOH; HNRNPK; SNRPE; SNRPF; SNRPG; LSM3; SNRPD1; SNRPD2; SNRPD3; HNRNPU; U2AF1; SRSF1; SF3A3; SF3B2; PRPF4B; SNW1; FRG1; DHX8; EFTUD2; SF3B3; SF3A2; SF3A1; ZCCHC8; PRPF8; CWC27; ALYREF; SRRM1; CACTIN…	2; 4; 4; 2; 4; 2; 8; 2; 2; 2; 2; 3; 4; 2; 5; 5; 15; 6; 2; 4; 2; 6; 3; 1; 3; 1; 7; 3; 11; 10; 10; 4; 16; 12; 15; 9; 5; 4; 4; 6; 2; 3; 1; 2; 3; 10; 4; 5; 2; 5; 1; 6; 9; 2; 3; 2; 2; 3; 4; 1; 1; 2; 2; 2; 1; 1; 2; 2; 2; 3; 3; 2; 2; 2; 4; 2; 4; 5; 2; 10
520	1182	CDC5L core complex	0.33	0.33	2	2	6	O43660; O75934; P11142; Q92616; Q99459; Q9UMS4	PLRG1; BCAS2; HSPA8; GCN1; CDC5L; PRPF19	4; 3; 12; 2; 4; 4
521	1183	CDC5L complex	0.17	0.2	5	6	30	A8K8P3; O15297; O43660; O75533; O75934; P09012; P09661; P11142; P11388; P15884; P23246; P38159; P62136; P62314; P62316; P62318; P78527; Q01130; Q07955; Q12905; Q13435; Q14204; Q15427; Q7L1Q6; Q8IYB3; Q92616; Q99459; Q9P013; Q9UMS4; Q9UPN6	SFI1; PPM1D; PLRG1; SF3B1; BCAS2; SNRPA; SNRPA1; HSPA8; TOP2A; TCF4; SFPQ; RBMX; PPP1CA; SNRPD1; SNRPD2; SNRPD3; PRKDC; SRSF2; SRSF1; ILF2; SF3B2; DYNC1H1; SF3B4; BZW1; SRRM1; GCN1; CDC5L; CWC15; PRPF19; SCAF8	1; 1; 4; 8; 3; 5; 5; 12; 3; 5; 6; 2; 4; 16; 12; 15; 10; 2; 4; 4; 6; 3; 5; 1; 9; 2; 4; 3; 4; 1
522	1185	EGFR-containing signaling complex	0	0	0	0	4	O00443; O00750; P00533; P04626	PIK3C2A; PIK3C2B; EGFR; ERBB2	1; 1; 10; 4
523	1186	ESCRT-III complex	0	0	0	0	10	O43633; Q7LBR1; Q96CF2; Q96FZ7; Q9BY43; Q9H444; Q9HD42; Q9NZZ3; Q9UQN3; Q9Y3E7	CHMP2A; CHMP1B; CHMP4C; CHMP6; CHMP4A; CHMP4B; CHMP1A; CHMP5; CHMP2B; CHMP3	1; 1; 1; 1; 1; 1; 1; 1; 1; 1
524	1187	ESCRT-II complex	0	0	0	0	3	Q86VN1; Q96H20; Q9BRG1	VPS36; SNF8; VPS25	1; 1; 1
525	1189	DNA double-strand break end-joining complex	0.29	0.29	2	2	7	O60934; P12956; P13010; P49917; P49959; Q13426; Q92878	NBN; XRCC6; XRCC5; LIG4; MRE11A; XRCC4; RAD50	12; 23; 21; 8; 13; 6; 16
526	1190	NCBP-NIP1 complex	0	0	0	0	2	Q09161; Q96P71	NCBP1; NECAB3	5; 1
527	1191	RNA pol II containing coactivator complex Tat-SF	0	0	0	0	5	O00267; O43719; P19338; P24928; P50750	SUPT5H; HTATSF1; NCL; POLR2A; CDK9	4; 2; 8; 24; 17
528	1192	ESCRT-I complex	0	0	0	0	3	A5D8V6; Q99816; Q9UK41	VPS37C; TSG101; VPS28	1; 1; 1
529	1193	Rap1 complex	0.14	0.14	2	2	14	P09874; P12956; P13010; P49959; Q15554; Q92878; Q9NYB0	PARP1; XRCC6; XRCC5; MRE11A; TERF2; RAD50; TERF2IP	12; 23; 21; 13; 11; 16; 6
530	1194	E2F-6 complex	0	0	0	0	12	O75461; O75712; P61244; Q06587; Q14186; Q8IWI9; Q8IY57; Q969R5; Q96KQ7; Q99496; Q9BYE7; Q9H9B1	E2F6; GJB3; MAX; RING1; TFDP1; MGA; YAF2; L3MBTL2; EHMT2; RNF2; PCGF6; EHMT1	2; 1; 4; 7; 6; 1; 1; 1; 6; 6; 1; 4
531	1195	Exon junction complex (mRNA splicing-dependent)	0.5	0.5	1	1	2	Q6P2Q9; Q8IYB3	PRPF8; SRRM1	5; 9
532	1197	Telomere-associated protein complex	0	0	0	0	6	P54274; Q15554; Q96AP0; Q9BSI4; Q9NUX5; Q9NYB0	TERF1; TERF2; ACD; TINF2; POT1; TERF2IP	7; 11; 4; 7; 5; 6
533	1198	TIN2 complex	0	0	0	0	4	Q15554; Q96AP0; Q9BSI4; Q9NUX5	TERF2; ACD; TINF2; POT1	11; 4; 7; 5
534	1199	Oligosaccharyltransferase complex (Stt3A variant)	0.5	0.67	3	4	6	P04843; P04844; P39656; P46977; P61803; Q9H0U3	RPN1; RPN2; DDOST; STT3A; DAD1; MAGT1	3; 3; 3; 2; 2; 2
535	1200	Oligosaccharyltransferase complex (Stt3B variant)	0.57	0.57	4	4	7	P04843; P04844; P39656; P61803; Q13454; Q8TCJ2; Q9H0U3	RPN1; RPN2; DDOST; DAD1; TUSC3; STT3B; MAGT1	3; 3; 3; 2; 1; 1; 2
536	1201	TRF1-TIN2 complex	0	0	0	0	4	P54274; Q96AP0; Q9BSI4; Q9NUX5	TERF1; ACD; TINF2; POT1	7; 4; 7; 5
537	1202	TRF1 telomere length regulation complex	0	0.33	0	1	3	O95271; P54274; Q9BSI4	TNKS; TERF1; TINF2	3; 7; 7
538	1204	Rap1 complex	0.14	0.14	2	2	14	P54274; Q15554; Q92878; Q96AP0; Q9BSI4; Q9NUX5; Q9NYB0	TERF1; TERF2; RAD50; ACD; TINF2; POT1; TERF2IP	7; 11; 16; 4; 7; 5; 6
539	1205	TRF2-Rap1 complex III	0	0	0	0	2	Q15554; Q9NYB0	TERF2; TERF2IP	11; 6
540	1206	TRF-Rap1 complex I, 2MD	0	0.17	0	1	6	O95271; P54274; Q15554; Q9BSI4; Q9NUX5; Q9NYB0	TNKS; TERF1; TERF2; TINF2; POT1; TERF2IP	3; 7; 11; 7; 5; 6
541	1211	Ubiquitin E3 ligase (AHR, ARNT, DDB1, TBL3, CUL4B, RBX1)	0	0	0	0	6	P27540; P35869; P62877; Q12788; Q13620; Q16531	ARNT; AHR; RBX1; TBL3; CUL4B; DDB1	3; 1; 45; 1; 8; 26
542	1214	Ubiquitin E3 ligase (DET1, DDB1, CUL4A, RBX1, COP1)	0	0	0	0	5	P62877; Q13619; Q16531; Q7L5Y6; Q8NHY2	RBX1; CUL4A; DDB1; DET1; RFWD2	45; 20; 26; 1; 1
543	1215	Ubiquitin E3 ligase (FBXW7, CUL1, SKP1A, RBX1)	0	0	0	0	4	P62877; P63208; Q13616; Q969H0	RBX1; SKP1; CUL1; FBXW7	45; 34; 34; 5
544	1217	WRN-TRF2 complex	0	0	0	0	2	Q14191; Q15554	WRN; TERF2	4; 11
545	1218	BLM-TRF2 complex	0.5	0.5	2	2	4	P54132; Q15554	BLM; TERF2	12; 11
546	1219	Tankyrin 1-tankyrin 2-TRF1 complex	0	0.33	0	1	3	O95271; P54274; Q9H2K2	TNKS; TERF1; TNKS2	3; 7; 1
547	1220	TRF2-Ku complex	0.67	0.67	2	2	3	P12956; P13010; Q15554	XRCC6; XRCC5; TERF2	23; 21; 11
548	1221	TFIIA-TRF2 complex	0	0	0	0	3	P52655; P52657; Q15554	GTF2A1; GTF2A2; TERF2	4; 4; 11
549	1223	H2AX complex, isolated from cells without IR exposure	0.07	0.07	1	1	14	O43390; P05455; P06748; P11021; P11940; P16104; P27797; P62158; P62805; Q08945; Q8N257; Q9Y262; Q9Y5B9; O43390	HNRNPR; SSB; NPM1; HSPA5; PABPC1; H2AFX; CALR; CALM1; CAL; HIST1H4A; SSRP1; HIST3H2BB; EIF3L; SUPT16H	4; 2; 8; 7; 5; 5; 4; 7; 9; 7; 3; 2; 8; 4
550	1224	Ubiquitin E3 ligase (BMI1, SPOP, CUL3)	0	0.33	0	1	3	O43791; P35226; Q13618	SPOP; BMI1; CUL3	3; 6; 21
551	1225	Ubiquitin E3 ligase (H2AFY, SPOP, CUL3)	0	0.33	0	1	3	O43791; O75367; Q13618	SPOP; H2AFY; CUL3	3; 1; 21
552	1226	H2AX complex I	0	0	0	0	7	P06748; P09874; P11021; P16104; P27797; Q7L2E3; Q8N257	NPM1; PARP1; HSPA5; H2AFX; CALR; DHX30; HIST3H2BB	8; 12; 7; 5; 4; 2; 3
553	1227	H2AX complex II	0	0	0	0	10	P06748; P11021; P16104; P16989; P27797; P33778; P62805; Q8N257; Q96EY7; Q99879	NPM1; HSPA5; H2AFX; YBX3; CALR; HIST1H2BB; HIST1H4A; HIST3H2BB; PTCD3; HIST1H2BM	8; 7; 5; 1; 4; 2; 9; 3; 1; 2
554	1230	WINAC complex	0.21	0.21	3	3	14	O14497; O96019; P11473; P51531; P51532; Q02880; Q12824; Q13111; Q8TAQ2; Q92922; Q969G3; Q96GM5; Q9UIG0; Q9Y5B9	ARID1A; ACTL6A; VDR; SMARCA2; SMARCA4; TOP2B; SMARCB1; CHAF1A; SMARCC2; SMARCC1; SMARCE1; SMARCD1; BAZ1B; SUPT16H	15; 31; 2; 14; 22; 3; 27; 5; 25; 25; 18; 17; 4; 8
555	1231	FIB-associated protein complex	0	0.17	0	1	6	O14744; P22087; Q07021; Q71U36; Q99873; Q9H4B7	PRMT5; FBL; C1QBP; TUBA1A; PRMT1; TUBB1	21; 4; 6; 5; 3; 2
556	1232	REST-CoREST-mSIN3A complex	0.33	0.33	1	1	3	Q13127; Q96ST3; Q9UKL0	REST; SIN3A; RCOR1	1; 36; 15
557	1233	CoREST-HDAC2 complex	0	0	0	0	2	Q92769; Q9UKL0	HDAC2; RCOR1	52; 15
558	1237	BAF complex	0.27	0.27	6	6	22	O14497; O96019; P51531; P51532; Q12824; Q8TAQ2; Q92922; Q969G3; Q96GM5	ARID1A; ACTL6A; SMARCA2; SMARCA4; SMARCB1; SMARCC2; SMARCC1; SMARCE1; SMARCD1	15; 31; 14; 22; 27; 25; 25; 18; 17
559	1239	EBAFb complex	0.4	0.4	4	4	10	O96019; P51532; Q03111; Q12824; Q8NFD5; Q8TAQ2; Q92922; Q92925; Q969G3; Q96GM5	ACTL6A; SMARCA4; MLLT1; SMARCB1; ARID1B; SMARCC2; SMARCC1; SMARCD2; SMARCE1; SMARCD1	31; 22; 3; 27; 3; 25; 25; 7; 18; 17
560	1243	Ubiquitin E3 ligase (SPOP, DAXX, CUL3)	0.33	0.67	1	2	3	O43791; Q13618; Q9UER7	SPOP; CUL3; DAXX	3; 21; 7
561	1245	Protein phosphatase 4 complex	0	0	0	0	2	P60510; Q9NY27	PPP4C; PPP4R2	2; 2
562	1248	Apoptosome	0	0	0	0	2	O14727; P99999	APAF1; CYCS	2; 2
563	1250	RB-E2F1 complex	0	0	0	0	2	P06400; Q01094	RB1; E2F1	9; 6
564	1252	EBAFa complex	0.5	0.5	5	5	10	O14497; O96019; P51532; Q03111; Q12824; Q8TAQ2; Q92922; Q92925; Q969G3; Q96GM5	ARID1A; ACTL6A; SMARCA4; MLLT1; SMARCB1; SMARCC2; SMARCC1; SMARCD2; SMARCE1; SMARCD1	15; 31; 22; 3; 27; 25; 25; 7; 18; 17
565	1254	Menin-associated histone methyltransferase complex	0.57	0.57	4	4	7	O00255; P30876; P61964; Q15291; Q9C005; Q9UBL3; Q9UMN6	MEN1; POLR2B; WDR5; KDM6B; DPY30; ASH2L; KMT2B	4; 9; 24; 21; 10; 20; 2
566	1255	Ubiquitin E3 ligase (SIAH1, SIP, SKP1A, TBL1X)	0.25	0.25	1	1	4	O60907; P63208; Q8IUQ4; Q9HB71	TBL1X; SKP1; SIAH1; CACYBP	6; 34; 1; 1
567	1256	MLL-HCF complex	0.29	0.29	2	2	7	O00255; P05546; P51610; P61964; Q03164; Q15291; Q9UBL3	MEN1; SERPIND1; HCFC1; WDR5; KMT2A; KDM6B; ASH2L	4; 1; 11; 24; 5; 21; 20
568	1257	ALL-1 supercomplex	0.21	0.21	6	6	28	O00422; O60264; O60341; O75446; O94776; O95983; P20226; P21675; P49848; P51531; P61964; P62826; Q03164; Q09028; Q12824; Q12873; Q13547; Q15029; Q15291; Q16514; Q16576; Q16594; Q8TAQ2; Q92769; Q92797; Q92922; Q96ST3; Q9P2I0	SAP18; SMARCA5; KDM1A; SAP30; MTA2; MBD3; TBP; TAF1; TAF6; SMARCA2; WDR5; RAN; KMT2A; RBBP4; SMARCB1; CHD3; HDAC1; EFTUD2; KDM6B; TAF12; RBBP7; TAF9; SMARCC2; HDAC2; SYMPK; SMARCC1; SIN3A; CPSF2	8; 12; 15; 13; 13; 14; 16; 9; 12; 14; 24; 4; 5; 38; 27; 7; 64; 3; 21; 15; 27; 18; 25; 52; 2; 25; 36; 4
569	1258	Ubiquitin E3 ligase (GLMN, FBXW8, SKP1A, RBX1)	0	0	0	0	4	P62877; P63208; Q8N3Y1; Q92990	RBX1; SKP1; FBXW8; GLMN	45; 34; 3; 1
570	1259	Chromatin assembly complex (CAF-1 complex)	0.33	0.33	1	1	3	Q09028; Q13111; Q13112	RBBP4; CHAF1A; CHAF1B	38; 5; 4
571	1260	Neddylin ligase (FBXO11, SKP1, CUL1, RBX1)	0.25	0.25	1	1	4	P62877; P63208; Q13616; Q86XK2	RBX1; SKP1; CUL1; FBXO11	45; 34; 34; 1
572	1261	SRm160/300 complex	0.2	0.2	1	1	5	P08621; P09661; P62995; Q8IYB3; Q9UQ35	SNRNP70; SNRPA1; TRA2B; SRRM1; SRRM2	2; 5; 3; 9; 4
573	1297	MKK4-ARRB2-ASK1 complex	0	0	0	0	3	P32121; P45985; Q99683	ARRB2; MAP2K4; MAP3K5	3; 3; 1
574	1298	MKK4-ARRB2-JNK3 complex	0	0	0	0	3	P32121; P45985; P53779	ARRB2; MAP2K4; MAPK10	3; 3; 1
575	1299	POSH-MLK3 complex	0	0	0	0	2	Q16584; Q7Z6J0	MAP3K11; SH3RF1	1; 2
576	1301	CRLR-RAMP1 complex	0	0	0	0	2	O60894; Q16602	RAMP1; CALCRL	1; 3
577	1307	Multiprotein complex (mRNA turnover)	0	0	0	0	5	O60506; O75534; P11940; Q14103; Q9H074	SYNCRIP; CSDE1; PABPC1; HNRNPD; PAIP1	4; 1; 5; 4; 1
578	1332	Large Drosha complex	0.1	0.15	2	3	20	O00571; O14979; O43143; P17844; P31943; P35637; P52272; Q00839; Q01844; Q12905; Q12906; Q13148; Q8WYQ5; Q92499; Q92804; Q92841; Q96SB4; Q9BUJ2; Q9NRR4; Q9UKM9	DDX3X; HNRNPDL; DHX15; DDX5; HNRNPH1; FUS; HNRNPM; HNRNPU; EWSR1; ILF2; ILF3; TARDBP; DGCR8; DDX1; TAF15; DDX17; SRPK1; HNRNPUL1; DROSHA; RALY	3; 1; 5; 6; 4; 2; 3; 9; 2; 4; 7; 1; 5; 1; 2; 3; 3; 1; 2; 2
579	1338	FOXO3-PCAF complex, oxidative stress stimulated	0	0	0	0	2	O43524; Q92831	FOXO3; KAT2B	7; 11
580	1345	Septin complex	0	0	0	0	5	Q15019; Q16181; Q92599; Q9NVA2; Q9UHD8	SEPT2; SEPT7; SEPT8; SEPT11; SEPT9	1; 2; 1; 1; 1
581	1352	ING4 complex (ING4, JADE1, KAT7, MEAF6)	0	0	0	0	4	O95251; Q6IE81; Q9HAF1; Q9UNL4	KAT7; JADE1; MEAF6; ING4	6; 2; 13; 3
582	1372	Rb-tal-1-E2A-Lmo2-Ldb1 complex	0	0	0	0	5	P06400; P15923; P17542; P25791; Q86U70	RB1; TCF3; TAL1; LMO2; LDB1	9; 2; 1; 2; 3
583	1377	hASC-1 complex	0.25	0.25	1	1	4	Q15650; Q8N3C0; Q8N9N2; Q9H1I8	TRIP4; ASCC3; ASCC1; ASCC2	1; 1; 1; 1
584	1379	GALNS-lysosomal hydrolase 1.27 MDa complex	0	0	0	0	4	P10619; P16278; P34059; Q99519	CTSA; GLB1; GALNS; NEU1	1; 1; 1; 1
585	1380	Elongator holo complex	1	1	4	4	4	O95163; Q6IA86; Q96EB1; Q9H9T3	IKBKAP; ELP2; ELP4; ELP3	1; 1; 1; 1
586	1386	TTP-AGO4 complex	0	0	0	0	2	P26651; Q9HCK5	ZFP36; AGO4	3; 1
587	1387	TTP-AGO2 complex	0	0	0	0	2	P26651; Q9UKV8	ZFP36; AGO2	3; 5
588	1400	ASCOM complex	0.43	0.43	3	3	7	O14686; P07437; P68366; Q14686; Q15291; Q8NEZ4; Q9UBL3	KMT2D; TUBB; TUBA4A; NCOA6; KDM6B; KMT2C; ASH2L	4; 4; 1; 6; 21; 4; 20
589	1413	NCOR1 complex	0.4	0.4	4	4	10	O15379; O75376; P51532; Q12824; Q13263; Q15393; Q15459; Q6ZRS2; Q8TAQ2; Q92922	HDAC3; NCOR1; SMARCA4; SMARCB1; TRIM28; SF3B3; SF3A1; SRCAP; SMARCC2; SMARCC1	14; 10; 22; 27; 4; 10; 5; 3; 25; 25
590	1448	LIN2-LIN7-SAP97 complex	0	0	0	0	3	O14910; O14936; Q12959	LIN7A; CASK; DLG1	5; 5; 6
591	1462	hPRC1L complex	0	0	0	0	4	P35226; Q06587; Q8IXK0; Q99496	BMI1; RING1; PHC2; RNF2	6; 7; 3; 6
592	1471	pRb2/p130-multimolecular complex (RB2, E2F5, HDAC1, SUV39H1, P300)	0.2	0.2	1	1	5	O43463; Q08999; Q09472; Q13547; Q15329	SUV39H1; RBL2; EP300; HDAC1; E2F5	4; 9; 21; 64; 5
593	1474	SMAD3/4-E2F4/5-p107-DP1 complex	0	0	0	0	6	P28749; P84022; Q13485; Q14186; Q15329; Q16254	RBL1; SMAD3; SMAD4; TFDP1; E2F5; E2F4	8; 30; 25; 6; 5; 8
594	1505	NCOR2 complex	0.29	0.29	2	2	7	O15379; O75376; O75446; Q13547; Q92769; Q96ST3; Q9Y618	HDAC3; NCOR1; SAP30; HDAC1; HDAC2; SIN3A; NCOR2	14; 10; 13; 64; 52; 36; 10
595	1519	IL6ST-PRKCD-STAT3 complex	0	0.33	0	1	3	P40189; P40763; Q05655	IL6ST; STAT3; PRKCD	5; 6; 3
596	1521	p300-SMAD1-STAT3 complex	0.33	0.33	1	1	3	P40763; Q09472; Q15797	STAT3; EP300; SMAD1	6; 21; 4
597	1539	G protein complex (GNG2, GNB2L1, RAF1)	0	0	0	0	3	P04049; P59768; P63244	RAF1; GNG2; RACK1	11; 17; 5
598	1571	Vigilin-DNA-PK-Ku antigen complex	0.5	0.5	2	2	4	P12956; P13010; P78527; Q00341	XRCC6; XRCC5; PRKDC; HDLBP	23; 21; 10; 2
599	1612	GNAS-GNB1-GNG2 complex	0	0	0	0	3	P59768; P62873; P63092	GNG2; GNB1; GNAS	17; 30; 55
600	1617	G protein complex (CACNA1A, GNB1, GNG2)	0	0	0	0	3	O00555; P59768; P62873	CACNA1A; GNG2; GNB1	1; 17; 30
601	1619	G protein complex (HDAC5, GNB1, GNG2)	0	0	0	0	3	P59768; P62873; Q9UQL6	GNG2; GNB1; HDAC5	17; 30; 2
602	1620	G protein complex (HDAC4, GNB1, GNG2)	0	0	0	0	3	P56524; P59768; P62873	HDAC4; GNG2; GNB1	4; 17; 30
603	1623	FA core complex 1 (Fanconi anemia core complex 1)	0	0	0	0	5	O15287; O15360; Q00597; Q9HB96; Q9NPI8	FANCG; FANCA; FANCC; FANCE; FANCF	9; 9; 9; 8; 9
604	1624	FA core complex (Fanconi anemia core complex)	0	0	0	0	16	O15287; O15360; Q00597; Q0VG06; Q8IYD8; Q8NB91; Q9HB96; Q9NPI8; Q9NW38	FANCG; FANCA; FANCC; FAAP100; FANCM; FANCB; FANCE; FANCF; FANCL	9; 9; 9; 2; 4; 5; 8; 9; 6
605	1625	FA core complex (Fanconi anemia core complex)	0	0	0	0	16	O15287; O15360; Q00597; Q8IYD8; Q8NB91; Q9HB96; Q9NPI8	FANCG; FANCA; FANCC; FANCM; FANCB; FANCE; FANCF	9; 9; 9; 4; 5; 8; 9
606	1634	CyclinD1-CDK4-p21 complex	0.33	0.33	1	1	3	P11802; P24385; P38936	CDK4; CCND1; CDKN1A	8; 8; 8
607	1656	p27-cyclinE-CDK2 complex	0	0	0	0	3	P24864; P24941; P46527	CCNE1; CDK2; CDKN1B	4; 9; 2
608	1729	TLE1 corepressor complex (MASH1 promoter-corepressor complex)	0	0	0	0	18	P06748; P09874; P19338; P34932; P35580; P60709; Q02880; Q04724; Q15233; Q92878	NPM1; PARP1; NCL; HSPA4; MYH10; ACTB; TOP2B; TLE1; NONO; RAD50	8; 12; 8; 6; 1; 21; 3; 11; 8; 16
609	1734	SF3A1-SF3A2-SF3A3 complex	0	0	0	0	3	Q12874; Q15428; Q15459	SF3A3; SF3A2; SF3A1	4; 4; 5
610	1737	SF3b complex	0	0.12	0	1	8	O75533; Q13435; Q15393; Q15427; Q7RTV0; Q86XP3; Q9BWJ5; Q9Y3B4	SF3B1; SF3B2; SF3B3; SF3B4; PHF5A; DDX42; SF3B5; SF3B6	8; 6; 10; 5; 2; 1; 3; 4
611	1743	(E.F.G) complex	0	0	0	0	3	P62304; P62306; P62308	SNRPE; SNRPF; SNRPG	11; 10; 10
612	1745	SMN complex	0	0.04	0	2	51	O14893; P09012; P14678; P57678; P62304; P62306; P62308; P62314; P62316; P62318; P63162; Q8TEQ6; Q8WXD5; Q9H840; Q9UHI6	GEMIN2; SNRPA; SNRPB; GEMIN4; SNRPE; SNRPF; SNRPG; SNRPD1; SNRPD2; SNRPD3; SNRPN; GEMIN5; GEMIN6; GEMIN7; DDX20	17; 5; 15; 11; 11; 10; 10; 16; 12; 15; 2; 7; 5; 5; 9
613	1746	SMN containing complex	0	0	0	0	9	O14893; P09382; P17931; P57678; P62314; P62316; P62318; Q16637; O14893	GEMIN2; LGALS1; LGALS3; GEMIN4; SNRPD1; SNRPD2; SNRPD3; SMN1; SMN2	17; 1; 2; 11; 16; 12; 15; 11; 17
614	1749	SMN-PolII-RHA complex	0.1	0.1	1	1	10	O14893; P08579; P14678; P20226; P24928; P57678; P63162; Q00403; Q08211; Q9UHI6	GEMIN2; SNRPB2; SNRPB; TBP; POLR2A; GEMIN4; SNRPN; GTF2B; DHX9; DDX20	17; 4; 15; 16; 24; 11; 2; 7; 9; 9
615	1750	PPP4C-PPP4R2-Gemin3-Gemin4 complex	0	0	0	0	4	P57678; P60510; Q9NY27; Q9UHI6	GEMIN4; PPP4C; PPP4R2; DDX20	11; 2; 2; 9
616	1751	SMN complex	0	0.04	0	2	51	O14893; P09012; P14678; P57678; Q16637; Q8TEQ6; Q8WXD5; Q9H840; Q9UHI6; Q9Y3F4; O14893	GEMIN2; SNRPA; SNRPB; GEMIN4; SMN1; SMN2; GEMIN5; GEMIN6; GEMIN7; DDX20; STRAP	17; 5; 15; 11; 11; 7; 5; 5; 9; 3; 17
617	1752	SMN complex	0	0.04	0	2	51	O14893; P57678; Q16637; Q8TEQ6; Q8WXD5; Q9H840; Q9UHI6; O14893	GEMIN2; GEMIN4; SMN1; SMN2; GEMIN5; GEMIN6; GEMIN7; DDX20	17; 11; 11; 7; 5; 5; 9; 17
618	1767	CPSF6-ITCH-NUDT21-POLR2A-UBAP2L complex	0	0	0	0	5	O43809; P24928; Q14157; Q16630; Q96J02	NUDT21; POLR2A; UBAP2L; CPSF6; ITCH	5; 24; 3; 5; 5
619	1768	CPSF6-EWSR1-ITCH-NUDT21-POLR2A-UBAP2L complex	0	0	0	0	6	O43809; P24928; Q01844; Q14157; Q16630; Q96J02	NUDT21; POLR2A; EWSR1; UBAP2L; CPSF6; ITCH	5; 24; 2; 3; 5; 5
620	1769	CPSF6-ITCH-NUDT21-POLR2A complex	0	0	0	0	4	O43809; P24928; Q16630; Q96J02	NUDT21; POLR2A; CPSF6; ITCH	5; 24; 5; 5
621	1777	Ubiquitin E3 ligase (SMURF2, SMAD7) - TGF(beta)	0	0	0	0	4	O15105; P36897; P37173; Q9HAU4	SMAD7; TGFBR1; TGFBR2; SMURF2	5; 9; 11; 3
622	1779	TGF-beta-receptor-PAR6 complex	0	0	0	0	3	P36897; P37173; Q9NPB6	TGFBR1; TGFBR2; PARD6A	9; 11; 9
623	1783	Ubiquitin E3 ligase (SMAD7, SMURF1) - TGFBR1	0	0	0	0	3	O15105; P36897; Q9HCE7	SMAD7; TGFBR1; SMURF1	5; 9; 3
624	1787	Nogo-potassium channel complex	0	0	0	0	4	P16389; P78357; Q09470; Q9NQC3	KCNA2; CNTNAP1; KCNA1; RTN4	2; 1; 2; 1
625	1793	LINGO1-RTN4R-NGFR complex	0	0	0	0	3	P08138; Q96FE5; Q9BZR6	NGFR; LINGO1; RTN4R	3; 2; 2
626	1810	ITGA4-PXN-GIT1 complex	0	0	0	0	3	P13612; P49023; Q9Y2X7	ITGA4; PXN; GIT1	10; 10; 4
627	1812	AXIN-MEKK4-CCD1 complex	0	0.33	0	1	3	O15169; Q155Q3; Q9Y6R4	AXIN1; DIXDC1; MAP3K4	13; 1; 1
628	1826	SMAD3-HEF1-APC10-CDH1 complex	0	0	0	0	4	P12830; P84022; Q14511; Q9UM13	CDH1; SMAD3; NEDD9; ANAPC10	7; 30; 1; 2
629	1827	PML-SMAD2/3-SARA complex	0	0	0	0	4	O95405; P29590; P84022; Q15796	ZFYVE9; PML; SMAD3; SMAD2	1; 2; 30; 15
630	1828	TGF-beta receptor I-Axin-SMAD3 complex	0	0.33	0	1	3	O15169; P36897; P84022	AXIN1; TGFBR1; SMAD3	13; 9; 30
631	1831	PIAS3-SMAD3-P300 complex	0.33	0.33	1	1	3	P84022; Q09472; Q9Y6X2	SMAD3; EP300; PIAS3	30; 21; 1
632	1844	APC-IQGAP1 complex	0	0	0	0	2	P25054; P46940	APC; IQGAP1	8; 8
633	1845	APC-IQGAP1-CLIP-170 complex	0	0	0	0	3	P25054; P30622; P46940	APC; CLIP1; IQGAP1	8; 1; 8
634	1851	BUB1-BUB3 complex	0	0	0	0	2	O43683; O43684	BUB1; BUB3	1; 2
635	1874	SNARE complex (SNAP25, VAMP3, VAMP2, NAPB, STX13)	0	0	0	0	5	P60880; P63027; Q15836; Q86Y82; Q9H115	SNAP25; VAMP2; VAMP3; STX12; NAPB	8; 10; 5; 3; 1
636	1895	mTOR complex (MTOR, RICTOR, MLST8)	0.33	0.67	1	2	3	P42345; Q6R327; Q9BVC4	MTOR; RICTOR; MLST8	4; 2; 3
637	2053	BCL10-MALT1 complex	0	0	0	0	2	O95999; Q9UDY8	BCL10; MALT1	7; 9
638	2054	CASP8-FADD-MALT1-BCL10 complex	0	0	0	0	4	O95999; Q13158; Q14790; Q9UDY8	BCL10; FADD; CASP8; MALT1	7; 10; 11; 9
639	2055	CASP8-CHUK-IKBKB-MALT1-BCL10 complex	0	0	0	0	5	O14920; O15111; O95999; Q14790; Q9UDY8	IKBKB; CHUK; BCL10; CASP8; MALT1	9; 16; 7; 11; 9
640	2124	IKK-alpha--ER-alpha-AIB1 complex	0	0	0	0	3	O15111; P03372; Q9Y6Q9	CHUK; ESR1; NCOA3	16; 15; 6
641	2153	ITGAM-ITGB2-CD11 complex	0	0	0	0	3	P05107; P08962; P11215	ITGB2; CD63; ITGAM	3; 2; 1
642	2159	AR-AKT-APPL complex	0	0	0	0	3	P10275; P31749; Q9UKG1	AR; AKT1; APPL1	3; 8; 2
643	2162	APPBP1-UBA3 complex	0	0.5	0	1	2	Q13564; Q8TBC4	NAE1; UBA3	1; 1
644	2170	Ubiquitin E3 ligase (CDC34, CUL1, RBX1)	0	0	0	0	3	P49427; P62877; Q13616	CDC34; RBX1; CUL1	2; 45; 34
645	2171	Ubiquitin E3 ligase (CHEK1, CUL4A)	0	0	0	0	2	O14757; Q13619	CHEK1; CUL4A	2; 20
646	2172	Ubiquitin E3 ligase (CDT1, DDB1, CUL4A, RBX1)	0	0	0	0	4	P62877; Q13619; Q16531; Q9H211	RBX1; CUL4A; DDB1; CDT1	45; 20; 26; 2
647	2174	COP9 signalosome complex	0.25	0.25	2	2	8	P61201; Q13098; Q7L5N1; Q92905; Q99627; Q9BT78; Q9UBW8; Q9UNS2	COPS2; GPS1; COPS6; COPS5; COPS8; COPS4; COPS7A; COPS3	5; 6; 4; 4; 5; 4; 4; 4
648	2183	Kaiso-NCOR complex	0.3	0.3	3	3	10	O15379; O60907; O75164; O75376; P52732; Q13227; Q86T24; Q92828; Q9BZK7; Q9UPN9	HDAC3; TBL1X; KDM4A; NCOR1; KIF11; GPS2; ZBTB33; CORO2A; TBL1XR1; TRIM33	14; 6; 1; 10; 2; 5; 1; 2; 5; 4
649	2188	Ubiquitin E3 ligase (CDC34, NEDD8, BTRC, CUL1, SKP1A, RBX1)	0	0	0	0	5	P62877; P63208; Q13616; Q15843; Q9Y297	RBX1; SKP1; CUL1; NEDD8; BTRC	45; 34; 34; 1; 7
650	2189	Ubiquitin E3 ligase (SMAD3, BTRC, CUL1, SKP1A, RBX1)	0	0	0	0	5	P62877; P63208; P84022; Q13616; Q9Y297	RBX1; SKP1; SMAD3; CUL1; BTRC	45; 34; 30; 34; 7
651	2191	Ubiquitin E3 ligase (FBXO18, SKP1A, CUL1, RBX1)	0	0	0	0	4	P62877; P63208; Q13616; Q8NFZ0	RBX1; SKP1; CUL1; FBXO18	45; 34; 34; 1
652	2192	Ubiquitin E3 ligase (NIPA, SKP1A, CUL1, RBX1)	0	0	0	0	4	P62877; P63208; Q13616; Q86WB0	RBX1; SKP1; CUL1; ZC3HC1	45; 34; 34; 1
653	2196	9-1-1-LIG1 complex	0	0	0	0	4	O60671; O60921; P18858; Q99638	RAD1; HUS1; LIG1; RAD9A	9; 8; 2; 7
654	2197	9-1-1-FEN1 complex	0	0	0	0	4	O60671; O60921; P39748; Q99638	RAD1; HUS1; FEN1; RAD9A	9; 8; 2; 7
655	2198	9-1-1-POLB complex	0	0	0	0	4	O60671; O60921; P06746; Q99638	RAD1; HUS1; POLB; RAD9A	9; 8; 4; 7
656	2199	CHTF18-RFC2-5 complex	0	0	0	0	5	P35249; P35250; P40937; P40938; Q8WVB6	RFC4; RFC2; RFC5; RFC3; CHTF18	13; 15; 11; 11; 7
657	2200	RFC2-5 subcomplex	0	0	0	0	4	P35249; P35250; P40937; P40938	RFC4; RFC2; RFC5; RFC3	13; 15; 11; 11
658	2203	BRD4-RFC complex	0	0	0	0	6	O60885; P35249; P35250; P35251; P40937; P40938	BRD4; RFC4; RFC2; RFC1; RFC5; RFC3	5; 13; 15; 7; 11; 11
659	2204	MCM8-ORC2-CDC6 complex	0	0	0	0	3	Q13416; Q99741; Q9UJA3	ORC2; CDC6; MCM8	3; 2; 1
660	2210	BRCA1-IRIS-pre-replication complex	0	0	0	0	4	O75496; Q13415; Q5YLB2; Q99741	GMNN; ORC1; BRCA1; CDC6	2; 2; 1; 2
661	2211	BARD1-BRCA1-CSTF complex	0	0	0	0	5	P33240; P38398; Q05048; Q12996; Q99728	CSTF2; BRCA1; CSTF1; CSTF3; BARD1	4; 31; 3; 3; 14
662	2213	BRCA1-BARD1-POLR2A complex	0	0	0	0	3	P24928; P38398; Q99728	POLR2A; BRCA1; BARD1	24; 31; 14
663	2214	LMO4-BRCA1-CTIP-LDB1 complex	0	0	0	0	4	P38398; P61968; Q86U70; Q99708	BRCA1; LMO4; LDB1; RBBP8	31; 4; 3; 9
664	2215	BRCA1-LMO4-CTIP complex	0	0	0	0	3	P38398; P61968; Q99708	BRCA1; LMO4; RBBP8	31; 4; 9
665	2217	MDC1-MRN-ATM-FANCD2 complex	0	0	0	0	6	O60934; P49959; Q13315; Q14676; Q92878; Q9BXW9	NBN; MRE11A; ATM; MDC1; RAD50; FANCD2	12; 13; 4; 5; 16; 2
666	2218	MDC1-MRE11-RAD50-NBS1 complex	0	0	0	0	4	O60934; P49959; Q14676; Q92878	NBN; MRE11A; MDC1; RAD50	12; 13; 5; 16
667	2220	RAD52-ERCC4-ERCC1 complex	0	0	0	0	3	P07992; P43351; Q92889	ERCC1; RAD52; ERCC4	4; 1; 3
668	2223	BLM-TOP3A complex	0.5	0.5	1	1	2	P54132; Q13472	BLM; TOP3A	12; 6
669	2224	MSH2/6-BLM-p53-RAD51 complex	0.2	0.2	1	1	5	P04637; P43246; P52701; P54132; Q06609	TP53; MSH2; MSH6; BLM; RAD51	18; 11; 10; 12; 5
670	2226	MutS-alpha-PK-zeta complex	0	0	0	0	3	P43246; P52701; Q05513	MSH2; MSH6; PRKCZ	11; 10; 5
671	2228	BLM-RAD51L3-XRCC2 complex	0.33	0.33	1	1	3	O43543; O75771; P54132	XRCC2; RAD51D; BLM	4; 3; 12
672	2233	Replication-coupled CAF-1-MBD1-ETDB1 complex	0	0	0	0	3	Q13111; Q15047; Q9UIS9	CHAF1A; SETDB1; MBD1	5; 6; 4
673	2235	ASF1-interacting protein complex	0	0	0	0	6	P54198; P68431; Q13111; Q13112; Q9NVP2; Q9Y294	HIRA; HIST1H3A; CHAF1A; CHAF1B; ASF1B; ASF1A	4; 10; 5; 4; 4; 5
674	2236	ASF1-histone containing complex	0	0	0	0	7	O96017; P49321; P50502; P68431; Q13112; Q9NVP2; Q9Y294	CHEK2; NASP; ST13; HIST1H3A; CHAF1B; ASF1B; ASF1A	1; 3; 1; 10; 4; 4; 5
675	2237	SP1-MCAF2 complex	0	0	0	0	2	P08047; Q5U623	SP1; ATF7IP2	5; 1
676	2238	MBD1-MCAF1-SETDB1 complex	0.33	0.33	1	1	3	Q15047; Q6VMQ6; Q9UIS9	SETDB1; ATF7IP; MBD1	6; 3; 4
677	2254	CTGF/Hcs24-actin(beta/gamma) complex	0	0	0	0	3	P29279; P60709; P63261	CTGF; ACTB; ACTG1	1; 21; 3
678	2255	Cofilin-actin-CAP1 complex	0	0	0	0	3	P23528; P60709; Q01518	CFL1; ACTB; CAP1	1; 21; 1
679	2256	RIAM-Rap1-GTP complex	0	0.5	0	1	2	P62834; Q7Z5R6	RAP1A; APBB1IP	3; 4
680	2258	VILIP-1-AChR-alpha-4-AChR-beta-2 complex	0	0	0	0	3	P17787; P43681; P62760	CHRNB2; CHRNA4; VSNL1	1; 1; 1
681	2318	ITGA6-ITGB4-Laminin10/12 complex	0	0	0	0	10	O15230; P07942; P11047; P16144; P23229	LAMA5; LAMB1; LAMC1; ITGB4; ITGA6	3; 1; 2; 9; 11
682	2319	ITGA6-ITGB4-Laminin10/12 complex	0	0	0	0	10	O15230; P11047; P16144; P23229; P55268	LAMA5; LAMC1; ITGB4; ITGA6; LAMB2	3; 2; 9; 11; 1
683	2320	ITGA6-ITGB4-CD151 complex	0	0	0	0	3	P16144; P23229; P48509	ITGB4; ITGA6; CD151	9; 11; 4
684	2321	ITGA6-ITGB4-FYN complex	0	0	0	0	3	P06241; P16144; P23229	FYN; ITGB4; ITGA6	7; 9; 11
685	2322	ITGA6-ITGB4-LAMA5 complex	0	0	0	0	3	O15230; P16144; P23229	LAMA5; ITGB4; ITGA6	3; 9; 11
686	2323	ITGA6-ITGB4 complex	0	0	0	0	2	P16144; P23229	ITGB4; ITGA6	9; 11
687	2342	ITGAV-ITGB8-MMP14-TGFB1 complex	0	0	0	0	4	P01137; P06756; P26012; P50281	TGFB1; ITGAV; ITGB8; MMP14	5; 31; 1; 3
688	2343	ITGAV-ITGB5-PLAUR complex	0	0.33	0	1	3	P06756; P18084; Q03405	ITGAV; ITGB5; PLAUR	31; 8; 6
689	2345	ITGAV-ITGB5-ICAM4 complex	0	0	0	0	3	P06756; P18084; Q14773	ITGAV; ITGB5; ICAM4	31; 8; 2
690	2346	ITGAV-ITGB5-ADAM9 complex	0	0	0	0	3	P06756; P18084; Q13443	ITGAV; ITGB5; ADAM9	31; 8; 2
691	2347	ITGAV-ITGB5-SPP1 complex	0	0	0	0	3	P06756; P10451; P18084	ITGAV; SPP1; ITGB5	31; 6; 8
692	2348	ITGAV-ITGB5-CYR61 complex	0	0	0	0	3	O00622; P06756; P18084	CYR61; ITGAV; ITGB5	2; 31; 8
693	2350	ITGAV-ITGB5 complex	0	0	0	0	2	P06756; P18084	ITGAV; ITGB5	31; 8
694	2351	ITGB6-FYN-FN1 complex	0	0	0	0	3	P02751; P06241; P18564	FN1; FYN; ITGB6	6; 7; 4
695	2352	ITGAV-ITGB6-SPP1 complex	0	0	0	0	3	P06756; P10451; P18564	ITGAV; SPP1; ITGB6	31; 6; 4
696	2353	ITGAV-ITGB6-TGFB3 complex	0	0	0	0	3	P06756; P10600; P18564	ITGAV; TGFB3; ITGB6	31; 4; 4
697	2354	ITGAV-ITGB6 complex	0	0	0	0	2	P06756; P18564	ITGAV; ITGB6	31; 4
698	2355	ITGAV-ITGB3-CD47-FCER2 complex	0	0	0	0	4	P05106; P06734; P06756; Q08722	ITGB3; FCER2; ITGAV; CD47	29; 1; 31; 7
699	2356	ITGB3-ITGAV-CD47 complex	0	0	0	0	3	P05106; P06756; Q08722	ITGB3; ITGAV; CD47	29; 31; 7
700	2358	ITGAV-ITGB3-SPP1 complex	0	0	0	0	3	P05106; P06756; P10451	ITGB3; ITGAV; SPP1	29; 31; 6
701	2359	ITGAV-ITGB3-ADAM15 complex	0	0	0	0	3	P05106; P06756; Q13444	ITGB3; ITGAV; ADAM15	29; 31; 3
702	2362	ITAGV-ITGB3-F11R complex	0	0	0	0	3	P05106; P06756; Q9Y624	ITGB3; ITGAV; F11R	29; 31; 2
703	2363	ITGAV-ITGB3-PXN-PTK2b complex	0	0.25	0	1	4	P05106; P06756; P49023; Q14289	ITGB3; ITGAV; PXN; PTK2B	29; 31; 10; 2
704	2364	ITGAV-ITGB3-ADAM23 complex	0	0	0	0	3	O75077; P05106; P06756	ADAM23; ITGB3; ITGAV	1; 29; 31
705	2365	ITGAV-ITGB3-COL4A3 complex	0	0	0	0	3	P05106; P06756; Q01955	ITGB3; ITGAV; COL4A3	29; 31; 1
706	2366	ITGAV-ITGB3-PPAP2b complex	0	0	0	0	3	O14495; P05106; P06756	PLPP3; ITGB3; ITGAV	1; 29; 31
707	2369	ITGAV-ITGB3-EGFR complex	0	0	0	0	3	P00533; P05106; P06756	EGFR; ITGB3; ITGAV	10; 29; 31
708	2370	ITGA2B-ITGB3-CD9 complex	0	0	0	0	3	P05106; P08514; P21926	ITGB3; ITGA2B; CD9	29; 10; 3
709	2374	ITGAV-ITGB3-LAMA4 complex	0	0	0	0	3	P05106; P06756; Q16363	ITGB3; ITGAV; LAMA4	29; 31; 1
710	2375	FN1-TGM2 complex	0	0	0	0	2	P02751; P21980	FN1; TGM2	6; 3
711	2376	ITGA2B-ITGB3-FN1-TGM2 complex	0	0	0	0	4	P02751; P05106; P08514; P21980	FN1; ITGB3; ITGA2B; TGM2	6; 29; 10; 3
712	2377	ITGA2b-ITGB3-CD47-SRC complex	0	0	0	0	4	P05106; P08514; P12931; Q08722	ITGB3; ITGA2B; SRC; CD47	29; 10; 9; 7
713	2378	ITGA2b-ITGB3-TLN1 complex	0.33	0.33	1	1	3	P05106; P08514; Q9Y490	ITGB3; ITGA2B; TLN1	29; 10; 3
714	2379	ITGA2B-ITGB3-CIB1 complex	0	0	0	0	3	P05106; P08514; Q99828	ITGB3; ITGA2B; CIB1	29; 10; 1
715	2381	ITGA2B-ITGB3 complex	0	0	0	0	2	P05106; P08514	ITGB3; ITGA2B	29; 10
716	2382	ITGA2B-ITGB3-F11R complex	0	0	0	0	3	P05106; P08514; Q9Y624	ITGB3; ITGA2B; F11R	29; 10; 2
717	2383	ITGA5-ITGB1-FN1-TGM2 complex	0	0	0	0	4	P02751; P05556; P08648; P21980	FN1; ITGB1; ITGA5; TGM2	6; 52; 7; 3
718	2384	ITGA5-ITGB1-ADAM15 complex	0	0	0	0	3	P05556; P08648; Q13444	ITGB1; ITGA5; ADAM15	52; 7; 3
719	2385	ITGA5-ITGB4 complex	0	0	0	0	2	P05556; P08648	ITGB1; ITGA5	52; 7
720	2390	CD98-LAT2-ITGB1 complex	0	0	0	0	3	P05556; P08195; Q9UHI5	ITGB1; SLC3A2; SLC7A8	52; 2; 2
721	2395	ITGA7-ITGB1-CD151 complex	0	0	0	0	3	P05556; P48509; Q13683	ITGB1; CD151; ITGA7	52; 4; 1
722	2398	ITGA3-ITGB1-BSG complex	0	0	0	0	3	P05556; P26006; P35613	ITGB1; ITGA3; BSG	52; 6; 3
723	2399	ITGA3-ITGB1-CD63 complex	0	0	0	0	3	P05556; P08962; P26006	ITGB1; CD63; ITGA3	52; 2; 6
724	2400	ITGA3-ITGB1-CD151 complex	0	0	0	0	3	P05556; P26006; P48509	ITGB1; ITGA3; CD151	52; 6; 4
725	2401	ITGA3-ITGB1-THBS1 complex	0	0	0	0	3	P05556; P07996; P26006	ITGB1; THBS1; ITGA3	52; 3; 6
726	2406	ITGA3-ITGB1 complex	0	0	0	0	2	P05556; P26006	ITGB1; ITGA3	52; 6
727	2411	ITGA6-ITGB1-CD151 complex	0	0	0	0	3	P05556; P23229; P48509	ITGB1; ITGA6; CD151	52; 11; 4
728	2413	ITGA6-ITGB1 complex	0	0	0	0	2	P05556; P23229	ITGB1; ITGA6	52; 11
729	2416	ITGB1-RAP1A-PKD1 complex	0	0	0	0	3	P05556; P62834; P98161	ITGB1; RAP1A; PKD1	52; 3; 6
730	2417	ITGA4-ITGB1-EMILIN1 complex	0	0	0	0	3	P05556; P13612; Q9Y6C2	ITGB1; ITGA4; EMILIN1	52; 10; 1
731	2418	ITGA4-ITGB1 complex	0	0	0	0	2	P05556; P13612	ITGB1; ITGA4	52; 10
732	2419	ITGA4-ITGB1-CD81 complex	0	0	0	0	3	P05556; P13612; P60033	ITGB1; ITGA4; CD81	52; 10; 2
733	2420	ITGA4-ITGB1-CD53 complex	0	0	0	0	3	P05556; P13612; P19397	ITGB1; ITGA4; CD53	52; 10; 1
734	2421	ITGA4-ITGB1-VCAM1 complex	0	0	0	0	3	P05556; P13612; P19320	ITGB1; ITGA4; VCAM1	52; 10; 2
735	2422	ITGA4-ITGB1-JAM2 complex	0	0	0	0	3	P05556; P13612; P57087	ITGB1; ITGA4; JAM2	52; 10; 1
736	2423	ITGA4-ITGB1-CD47 complex	0	0	0	0	3	P05556; P13612; Q08722	ITGB1; ITGA4; CD47	52; 10; 7
737	2426	ITGA4-ITGB1-THBS1 complex	0	0	0	0	3	P05556; P07996; P13612	ITGB1; THBS1; ITGA4	52; 3; 10
738	2428	ITGA4-ITGB1-THBS2 complex	0	0	0	0	3	P05556; P13612; P35442	ITGB1; ITGA4; THBS2	52; 10; 1
739	2429	ITGA2-ITGB1-CD47 complex	0	0	0	0	3	P05556; P17301; Q08722	ITGB1; ITGA2; CD47	52; 4; 7
740	2430	ITGA2-ITGB1-CHAD complex	0	0	0	0	3	O15335; P05556; P17301	CHAD; ITGB1; ITGA2	1; 52; 4
741	2431	ITGA2-ITGB1-COL6A3 complex	0	0	0	0	3	P05556; P12111; P17301	ITGB1; COL6A3; ITGA2	52; 3; 4
742	2432	ITGA2-ITGB1 complex	0	0	0	0	2	P05556; P17301	ITGB1; ITGA2	52; 4
743	2434	ITGA1-ITGB1-COL6A3 complex	0	0	0	0	3	P05556; P12111; P56199	ITGB1; COL6A3; ITGA1	52; 3; 2
744	2435	ITGA1-ITGB1-PTPN2 complex	0	0	0	0	3	P05556; P17706; P56199	ITGB1; PTPN2; ITGA1	52; 1; 2
745	2436	ITGAV-ITGB1 complex	0	0	0	0	2	P05556; P06756	ITGB1; ITGAV	52; 31
746	2437	ITGA6-ITGB1-CYR61 complex	0	0	0	0	3	O00622; P05556; P23229	CYR61; ITGB1; ITGA6	2; 52; 11
747	2440	ITGA9-ITGB1-ADAM9 complex	0	0	0	0	3	P05556; Q13443; Q13797	ITGB1; ADAM9; ITGA9	52; 2; 11
748	2442	ITGA9-ITGB1-VCAM1 complex	0	0	0	0	3	P05556; P19320; Q13797	ITGB1; VCAM1; ITGA9	52; 2; 11
749	2443	ITGA9-ITGB1-TNC complex	0	0	0	0	3	P05556; P24821; Q13797	ITGB1; TNC; ITGA9	52; 1; 11
750	2444	ITGB1-ITGA9 complex	0	0	0	0	2	P05556; Q13797	ITGB1; ITGA9	52; 11
751	2445	ITGA9-ITGB1-ADAM15 complex	0	0	0	0	3	P05556; Q13444; Q13797	ITGB1; ADAM15; ITGA9	52; 3; 11
752	2446	ITGA9-ITGB1-FIGF complex	0	0	0	0	3	O43915; P05556; Q13797	VEGFD; ITGB1; ITGA9	3; 52; 11
753	2447	ITGA9-ITGB1-ADAM12 complex	0	0	0	0	3	O43184; P05556; Q13797	ADAM12; ITGB1; ITGA9	1; 52; 11
754	2453	Multiprotein complex (monoubiquitination)	0	0	0	0	4	P00533; Q13191; Q5U5U6; Q96B97	EGFR; CBLB; UBB; SH3KBP1	10; 2; 1; 9
755	2470	p130Cas-ER-alpha-cSrc-kinase- PI3-kinase p85-subunit complex	0	0	0	0	4	P03372; P12931; P27986; P56945	ESR1; SRC; PIK3R1; BCAR1	15; 9; 10; 9
756	2471	SRC-PRKCD-CDCP1 complex	0	0.33	0	1	3	P12931; Q05655; Q9H5V8	SRC; PRKCD; CDCP1	9; 3; 1
757	2480	CIN85 complex (CIN85, CRK, BCAR1, CBL, PIK3R1, GRB2, SOS1)	0.14	0.14	1	1	7	P22681; P27986; P46108; P56945; P62993; Q07889; Q96B97	CBL; PIK3R1; CRK; BCAR1; GRB2; SOS1; SH3KBP1	10; 10; 5; 9; 14; 9; 9
758	2528	ERBB2-MEMO-SHC complex	0	0	0	0	3	P04626; P29353; Q9Y316	ERBB2; SHC1; MEMO1	4; 4; 1
759	2529	LAT-PLC-gamma-1-p85-GRB2-CBL-VAV-SLP-76 signaling complex, C305 activated	0.14	0.14	1	1	7	O43561; P15498; P19174; P22681; P27986; P62993; Q13094	LAT; VAV1; PLCG1; CBL; PIK3R1; GRB2; LCP2	8; 3; 8; 10; 10; 14; 10
760	2534	Cbl-SLP-76-Grb2 complex, Fc receptor gamma-R1 stimulated	0.33	0.33	1	1	3	P22681; P62993; Q13094	CBL; GRB2; LCP2	10; 14; 10
761	2535	SLP-76-Cbl-Grb2-Shc complex, Fc receptor gamma-R1 stimulated	0.25	0.25	1	1	4	P22681; P29353; P62993; Q13094	CBL; SHC1; GRB2; LCP2	10; 4; 14; 10
762	2536	PLC-gamma-2-SLP-76-Lyn-Grb2 complex	0.5	0.5	2	2	4	P07948; P16885; P62993; Q13094	LYN; PLCG2; GRB2; LCP2	5; 6; 14; 10
763	2537	PKC-alpha-PLD1-PLC-gamma-2 signaling complex, lacritin stimulated	0	0	0	0	3	P16885; P17252; Q13393	PLCG2; PRKCA; PLD1	6; 5; 1
764	2541	HGF-Met complex	0	0	0	0	2	P08581; P14210	MET; HGF	2; 1
765	2542	EGFR-CBL-GRB2 complex	0.33	0.33	1	1	3	P00533; P22681; P62993	EGFR; CBL; GRB2	10; 10; 14
766	2547	PLC-gamma-1-SLP-76-SOS1-LAT complex	0	0	0	0	4	O43561; P19174; Q07889; Q13094	LAT; PLCG1; SOS1; LCP2	8; 8; 9; 10
767	2559	p56(LCK)-CAML complex	0	0	0	0	2	P06239; P49069	LCK; CAMLG	6; 1
768	2563	FGFR2-c-Cbl-Lyn-Fyn complex	0.25	0.25	1	1	4	P06241; P07948; P21802; P22681	FYN; LYN; FGFR2; CBL	7; 5; 1; 10
769	2564	p21(ras)GAP-Fyn-Lyn-Yes complex, thrombin stimulated	0.25	0.25	1	1	4	P06241; P07947; P07948; P20936	FYN; YES1; LYN; RASA1	7; 1; 5; 4
770	2565	CD20-LCK-LYN-FYN-p75/80 complex, (Raji human B cell line)	0.25	0.25	1	1	4	P06239; P06241; P07948; P11836	LCK; FYN; LYN; MS4A1	6; 7; 5; 1
771	2573	Class C VPS/HOPS complex	0.33	0.5	2	3	6	P20339; Q15075; Q96JC1; Q9H269; Q9H270; Q9P253	RAB5A; EEA1; VPS39; VPS16; VPS11; VPS18	2; 1; 3; 7; 5; 7
772	2574	CD19-VAV1-PIK3R1 complex	0	0	0	0	3	P15391; P15498; P27986	CD19; VAV1; PIK3R1	1; 3; 10
773	2577	Sam68-p85 P13K-IRS-1-IR signaling complex	0	0.25	0	1	4	P06213; P27986; P35568; Q07666	INSR; PIK3R1; IRS1; KHDRBS1	2; 10; 1; 4
774	2578	Sam68-p120GAP complex	0	0.5	0	1	2	P20936; Q07666	RASA1; KHDRBS1	4; 4
775	2579	Chromosomal passenger complex CPC (INCENP, BIRC5, AURKB)	0	0	0	0	3	O15392; Q96GD4; Q9NQS7	BIRC5; AURKB; INCENP	10; 7; 4
776	2581	RasGAP-AURKA-survivin complex	0	0	0	0	3	O14965; O15392; P20936	AURKA; BIRC5; RASA1	5; 10; 4
777	2582	Chromosomal passenger complex CPC (CDCA8, AURKB, BIRC5)	0	0	0	0	3	O15392; Q53HL2; Q96GD4	BIRC5; CDCA8; AURKB	10; 3; 7
778	2589	PGC-1-SRp40-SRp55-SRp75 complex	0	0	0	0	4	Q08170; Q13243; Q13247; Q9UBK2	SRSF4; SRSF5; SRSF6; PPARGC1A	2; 2; 4; 3
779	2590	FOXO1-FHL2-SIRT1 complex	0	0	0	0	3	Q12778; Q14192; Q96EB6	FOXO1; FHL2; SIRT1	5; 7; 6
780	2593	FOXO3-SIRT1 complex, oxidative stress stimulated	0	0	0	0	2	O43524; Q96EB6	FOXO3; SIRT1	7; 6
781	2598	NELF complex (Negative elongation factor complex)	1	1	4	4	4	P18615; Q8IXH7; Q8WX92; Q9H3P2	NELFE; NELFCD; NELFB; NELFA	1; 1; 1; 1
782	2599	POLR2A-CCNT1-CDK9-NCL-LEM6-CPSF2 complex	0	0	0	0	6	O60563; P19338; P24928; P50750; Q9P2I0; Q9UBK2	CCNT1; NCL; POLR2A; CDK9; CPSF2; PPARGC1A	13; 8; 24; 17; 4; 3
783	2600	BRD4 complex	0	0	0	0	8	O60244; O60563; O60885; O75448; P50750; Q15648; Q93074; Q9NVC6	MED14; CCNT1; BRD4; MED24; CDK9; MED1; MED12; MED17	22; 13; 5; 18; 17; 20; 17; 19
784	2601	P-TEFb-BRD4-TRAP220 complex	0	0	0	0	4	O60563; O60885; P50750; Q15648	CCNT1; BRD4; CDK9; MED1	13; 5; 17; 20
785	2602	P-TEFb-7SKRNA-HEXIM1 complex	0	0	0	0	3	O60563; O94992; P50750	CCNT1; HEXIM1; CDK9	13; 3; 17
786	2603	Transcription elongation factor complex (SUPT5H, CDK9, CCNT1)	0	0	0	0	3	O00267; O60563; P50750	SUPT5H; CCNT1; CDK9	4; 13; 17
787	2604	P-TEFb-SKP2 complex	0	0	0	0	3	O60563; P50750; Q13309	CCNT1; CDK9; SKP2	13; 17; 8
788	2605	CCNT1- CDK9-GRN complex	0	0	0	0	3	O60563; P28799; P50750	CCNT1; GRN; CDK9	13; 1; 17
789	2638	HES1 promoter corepressor complex	0.33	0.33	2	2	6	P24928; P50613; Q06330; Q09472; Q7KZ85; Q92793	POLR2A; CDK7; RBPJ; EP300; SUPT6H; CREBBP	24; 8; 11; 21; 2; 21
790	2639	HES1 promoter-Notch enhancer complex	0.15	0.15	2	2	13	O60563; P24928; P46531; P49336; P50613; P50750; Q06330; Q09472; Q15648; Q7KZ85; Q92585; Q9BT40; Q9Y5B9	CCNT1; POLR2A; NOTCH1; CDK8; CDK7; CDK9; RBPJ; EP300; MED1; SUPT6H; MAML1; INPP5K; SUPT16H	13; 24; 6; 23; 8; 17; 11; 21; 20; 2; 2; 1; 8
791	2641	CREBBP-KAT2B-MYOD1 complex	0.33	0.33	1	1	3	P15172; Q92793; Q92831	MYOD1; CREBBP; KAT2B	1; 21; 11
792	2642	SMAD1-P300 complex	0.5	0.5	1	1	2	Q09472; Q15797	EP300; SMAD1	21; 4
793	2649	MYC-DNMT3A-ZBTB17 complex	0	0.33	0	1	3	P01106; Q13105; Q9Y6K1	MYC; ZBTB17; DNMT3A	5; 1; 2
794	2653	MYC-MAX-KAT2A-TRRAP complex	0	0	0	0	4	P01106; P61244; Q92830; Q9Y4A5	MYC; MAX; KAT2A; TRRAP	5; 4; 16; 25
795	2657	ESR1-CDK7-CCNH-MNAT1-MTA1-HDAC2 complex	0.33	0.33	2	2	6	P03372; P50613; P51946; P51948; Q13330; Q92769	ESR1; CDK7; CCNH; MNAT1; MTA1; HDAC2	15; 8; 7; 5; 7; 52
796	2670	Er-alpha-p53-hdm2 complex	0	0	0	0	3	P03372; P04637; Q00987	ESR1; TP53; MDM2	15; 18; 7
797	2678	FOXO3-TP53 complex, oxidative stress stimulated	0	0	0	0	2	O43524; P04637	FOXO3; TP53	7; 18
798	2679	p53-SP1 complex	0	0	0	0	2	P04637; P08047	TP53; SP1	18; 5
799	2685	RNA polymerase II (RNAPII)	0.18	0.18	3	3	17	O15514; P13984; P19387; P19388; P24928; P30876; P35269; P36954; P52434; P52435; P53803; P61218; P62487; P62875; Q00403; Q9BWH6; Q9Y5B0	POLR2D; GTF2F2; POLR2C; POLR2E; POLR2A; POLR2B; GTF2F1; POLR2I; POLR2H; POLR2J; POLR2K; POLR2F; POLR2G; POLR2L; GTF2B; RPAP1; CTDP1	5; 4; 6; 6; 24; 9; 10; 5; 6; 5; 5; 5; 5; 6; 7; 2; 2
800	2686	BRCA1-core RNA polymerase II complex	0.23	0.23	3	3	13	O15514; P19387; P19388; P24928; P30876; P36954; P38398; P52434; P52435; P53803; P61218; P62487; P62875	POLR2D; POLR2C; POLR2E; POLR2A; POLR2B; POLR2I; BRCA1; POLR2H; POLR2J; POLR2K; POLR2F; POLR2G; POLR2L	5; 6; 6; 24; 9; 5; 31; 6; 5; 5; 5; 5; 6
801	2688	MMP14-CLDN1 complex	0	0	0	0	2	O95832; P50281	CLDN1; MMP14	2; 3
802	2692	SMAD3-SMAD4-cJun-cFos complex	0.25	0.25	1	1	4	P01100; P05412; P84022; Q13485	FOS; JUN; SMAD3; SMAD4	4; 8; 30; 25
803	2693	NFAT-JUN-FOS DNA-protein complex	0.33	0.33	1	1	3	P01100; P05412; Q13469	FOS; JUN; NFATC2	4; 8; 1
804	2694	ERG-JUN-FOS DNA-protein complex	0.33	0.33	1	1	3	P01100; P05412; P11308	FOS; JUN; ERG	4; 8; 2
805	2695	ETS2-FOS-JUN complex	0.33	0.33	1	1	3	P01100; P05412; P15036	FOS; JUN; ETS2	4; 8; 4
806	2699	ESR1-JUN-GRIP1 complex	0.33	0.33	1	1	3	P03372; P05412; Q9Y3R0	ESR1; JUN; GRIP1	15; 8; 2
807	2700	ESR1-JUN complex	0.5	0.5	1	1	2	P03372; P05412	ESR1; JUN	15; 8
808	2704	Ectodermin-SMAD4 complex	0.5	0.5	1	1	2	Q13485; Q9UPN9	SMAD4; TRIM33	25; 4
809	2705	SMAD3-SMAD4-CTCF protein-DNA complex	0.33	0.33	1	1	3	P49711; P84022; Q13485	CTCF; SMAD3; SMAD4	3; 30; 25
810	2706	SMAD3-SMAD4-SP1 complex	0	0	0	0	3	P08047; P84022; Q13485	SP1; SMAD3; SMAD4	5; 30; 25
811	2707	SMAD3-SMAD4-FOXO3-FOXG1 complex	0	0	0	0	4	O43524; P55316; P84022; Q13485	FOXO3; FOXG1; SMAD3; SMAD4	7; 1; 30; 25
812	2708	SMAD3-SMAD4-cJUN complex	0.33	0.33	1	1	3	P05412; P84022; Q13485	JUN; SMAD3; SMAD4	8; 30; 25
813	2709	MMP-9-TIMP-1-LRP complex	0	0	0	0	3	P01033; P14780; Q07954	TIMP1; MMP9; LRP1	1; 1; 4
814	2710	LRP-1-Alpha-2-M-annexin VI complex	0	0	0	0	3	P01023; P08133; Q07954	A2M; ANXA6; LRP1	1; 1; 4
815	2714	Ubiquitin E3 ligase (CHEK1, CUL1)	0	0	0	0	2	O14757; Q13616	CHEK1; CUL1	2; 34
816	2715	Ubiquitin E3 ligase (CSN1, CSN8, HRT1, SKP1, SKP2, CUL1, CUL2, CUL3)	0	0	0	0	8	P62877; P63208; Q13098; Q13309; Q13616; Q13617; Q13618; Q99627	RBX1; SKP1; GPS1; SKP2; CUL1; CUL2; CUL3; COPS8	45; 34; 6; 8; 34; 7; 21; 5
817	2717	Ubiquitin E3 ligase (TRIM25, DDX58)	0	0	0	0	2	O95786; Q14258	DDX58; TRIM25	1; 2
818	2718	MAD2-CDC20 complex	0	0	0	0	2	Q12834; Q13257	CDC20; MAD2L1	2; 2
819	2719	Casein kinase II-HMG1 complex	0	0	0	0	4	P09429; P19784; P67870; P68400	HMGB1; CSNK2A2; CSNK2B; CSNK2A1	2; 4; 5; 4
820	2720	Casein kinase II (beta-dimer, alpha, alpha')	0	0	0	0	3	P19784; P67870; P68400	CSNK2A2; CSNK2B; CSNK2A1	4; 5; 4
821	2721	HCF-1 complex	0.22	0.22	4	4	18	O15047; O15294; O75182; O75446; P07900; P08047; P11021; P11142; P34932; P51610; P61964; Q09028; Q13547; Q16576; Q92769; Q96ST3; Q9H7L9; Q9UBL3	SETD1A; OGT; SIN3B; SAP30; HSP90AA1; SP1; HSPA5; HSPA8; HSPA4; HCFC1; WDR5; RBBP4; HDAC1; RBBP7; HDAC2; SIN3A; SUDS3; ASH2L	3; 10; 6; 13; 18; 5; 7; 12; 6; 11; 24; 38; 64; 27; 52; 36; 5; 20
822	2723	ATM-NBN complex	0	0	0	0	2	O60934; Q13315	NBN; ATM	12; 4
823	2724	Ubiquitin E3 ligase (NFKBIA, BTRC, CUL1, SKP1A)	0	0	0	0	4	P25963; P63208; Q13616; Q9Y297	NFKBIA; SKP1; CUL1; BTRC	8; 34; 34; 7
824	2725	Ubiquitin E3 ligase (NFKBIA, FBXW11, CUL1, SKP1A)	0	0	0	0	4	P25963; P63208; Q13616; Q9UKB1	NFKBIA; SKP1; CUL1; FBXW11	8; 34; 34; 4
825	2726	PXN-ITGB5-PTK2 complex	0	0	0	0	3	P18084; P49023; Q05397	ITGB5; PXN; PTK2	8; 10; 11
826	2727	SRC-3 complex	0.14	0.14	1	1	7	O14920; O15111; P10155; Q15596; Q92793; Q9Y6K9; Q9Y6Q9	IKBKB; CHUK; TROVE2; NCOA2; CREBBP; IKBKG; NCOA3	9; 16; 2; 2; 21; 14; 6
827	2728	SRC-1 complex	0.25	0.25	1	1	4	P10155; Q15596; Q15788; Q92793	TROVE2; NCOA2; NCOA1; CREBBP	2; 2; 8; 21
828	2730	Set1B complex	0.5	0.61	9	11	18	P61964; Q15291; Q6UXN9; Q9P0U4; Q9UBL3; Q9UPS6	WDR5; KDM6B; WDR82; CXXC1; ASH2L; SETD1B	24; 21; 4; 4; 20; 2
829	2731	Set1A complex	0.44	0.56	7	9	16	O15047; P61964; Q15291; Q6UXN9; Q9P0U4; Q9UBL3	SETD1A; WDR5; KDM6B; WDR82; CXXC1; ASH2L	3; 24; 21; 4; 4; 20
830	2736	TROY-NGR-LINGO1 complex	0	0	0	0	3	Q96FE5; Q9BZR6; Q9NS68	LINGO1; RTN4R; TNFRSF19	2; 2; 1
831	2738	BLM complex II	0.17	0.17	1	1	6	P15927; P27694; P35244; P54132; Q13472; Q9H9A7	RPA2; RPA1; RPA3; BLM; TOP3A; RMI1	7; 11; 6; 12; 6; 4
832	2739	FA complex (Fanconi anemia complex)	0.05	0.05	1	1	19	O15287; O15360; P27694; P54132; Q00597; Q13472; Q8NB91; Q9H9A7; Q9HB96; Q9NPI8; Q9NW38	FANCG; FANCA; RPA1; BLM; FANCC; TOP3A; FANCB; RMI1; FANCE; FANCF; FANCL	9; 9; 11; 12; 9; 6; 5; 4; 8; 9; 6
833	2743	TRAF6-MALT1 complex	0	0	0	0	2	Q9UDY8; Q9Y4K3	MALT1; TRAF6	9; 8
834	2744	TRAF2-MALT1 complex	0.5	0.5	1	1	2	Q12933; Q9UDY8	TRAF2; MALT1	9; 9
835	2745	Ubiquitin E3 ligase (TRAF6, TAB2, MALT1, UEV1A, BCL10)	0	0	0	0	5	O95999; Q13404; Q9NYJ8; Q9UDY8; Q9Y4K3	BCL10; UBE2V1; TAB2; MALT1; TRAF6	7; 2; 5; 9; 8
836	2749	SETDB1-containing HMTase complex	0.5	0.5	1	1	2	Q15047; Q6VMQ6	SETDB1; ATF7IP	6; 3
837	2752	CARMA1-BCL10-MALT1 complex	0	0	0	0	3	O95999; Q9BXL7; Q9UDY8	BCL10; CARD11; MALT1	7; 2; 9
838	2753	FYB-CARMA1-BCL-10-MALT1 complex	0	0	0	0	4	O15117; O95999; Q9BXL7; Q9UDY8	FYB; BCL10; CARD11; MALT1	1; 7; 2; 9
839	2754	JUND-FOSB-SMAD3-SMAD4 complex	0	0	0	0	4	P17535; P53539; P84022; Q13485	JUND; FOSB; SMAD3; SMAD4	2; 1; 30; 25
840	2755	17S U2 snRNP	0.06	0.06	2	2	33	O15042; O43143; O75533; O75937; O75940; P08579; P09661; P10809; P14678; P26368; P62304; P62306; P62308; P62314; P62316; P62318; Q01081; Q07955; Q12874; Q12931; Q13435; Q15393; Q15427; Q15428; Q15459; Q7L014; Q7RTV0; Q8IWX8; Q96I25; Q9BWJ5; Q9P0W2; Q9UHX1; Q9Y3B4	U2SURP; DHX15; SF3B1; DNAJC8; SMNDC1; SNRPB2; SNRPA1; HSPD1; SNRPB; U2AF2; SNRPE; SNRPF; SNRPG; SNRPD1; SNRPD2; SNRPD3; U2AF1; SRSF1; SF3A3; TRAP1; SF3B2; SF3B3; SF3B4; SF3A2; SF3A1; DDX46; PHF5A; CHERP; RBM17; SF3B5; HMG20B; PUF60; SF3B6	2; 5; 8; 2; 2; 4; 5; 2; 15; 4; 11; 10; 10; 16; 12; 15; 5; 4; 4; 1; 6; 10; 5; 4; 5; 2; 2; 1; 2; 3; 7; 2; 4
841	2756	Ubiquitin ligase (UBE2N, UBE2V2)	0	0	0	0	2	P61088; Q15819	UBE2N; UBE2V2	3; 2
842	2757	SMN complex, U7 snRNA specific	0	0	0	0	7	P14678; P62304; P62306; P62308; P62318; P83369; Q969L4	SNRPB; SNRPE; SNRPF; SNRPG; SNRPD3; LSM11; LSM10	15; 11; 10; 10; 15; 1; 1
843	2758	TAK1 complex	0	0	0	0	3	O43318; Q15750; Q9NYJ8	MAP3K7; TAB1; TAB2	6; 4; 5
844	2759	MBD1-MCAF complex	0.5	0.5	1	1	2	Q6VMQ6; Q9UIS9	ATF7IP; MBD1	3; 4
845	2760	SMAD3-SMAD4-FOXO3 complex	0	0	0	0	3	O43524; P84022; Q13485	FOXO3; SMAD3; SMAD4	7; 30; 25
846	2761	SMAD3-SMAD4-FOXO1 complex	0	0	0	0	3	P84022; Q12778; Q13485	SMAD3; FOXO1; SMAD4	30; 5; 25
847	2762	SMAD3-SMAD4-FOXO4 complex	0	0	0	0	3	P84022; P98177; Q13485	SMAD3; FOXO4; SMAD4	30; 2; 25
848	2763	MBD1-Suv39h1-HP1 complex	0	0	0	0	3	O43463; P45973; Q9UIS9	SUV39H1; CBX5; MBD1	4; 1; 4
849	2766	TERF2-RAP1 complex	0.29	0.29	2	2	7	P12956; P13010; P49959; Q15554; Q92878; Q9BSI4; Q9NYB0	XRCC6; XRCC5; MRE11A; TERF2; RAD50; TINF2; TERF2IP	23; 21; 13; 11; 16; 7; 6
850	2770	ITGA6-ITGB4-CD9 complex	0	0	0	0	3	P16144; P21926; P23229	ITGB4; CD9; ITGA6	9; 3; 11
851	2772	Ubiquitin E3 ligase (CRY1, SKP1A, CUL1, FBXL3)	0	0	0	0	4	P63208; Q13616; Q16526; Q9UKT7	SKP1; CUL1; CRY1; FBXL3	34; 34; 2; 2
852	2773	Ubiquitin E3 ligase (CRY2, SKP1A, CUL1, FBXL3)	0	0	0	0	4	P63208; Q13616; Q49AN0; Q9UKT7	SKP1; CUL1; CRY2; FBXL3	34; 34; 1; 2
853	2774	MDC1-H2AFX-TP53BP1 complex	0	0	0	0	3	P16104; Q12888; Q14676	H2AFX; TP53BP1; MDC1	5; 4; 5
854	2775	MDC1-p53BP1-SMC1 complex	0	0.33	0	1	3	Q12888; Q14676; Q14683	TP53BP1; MDC1; SMC1A	4; 5; 7
855	2776	RAD50-BRCA1 complex	0	0	0	0	2	P38398; Q92878	BRCA1; RAD50	31; 16
856	2783	BARD1-BRCA1-CSTF64 complex	0	0	0	0	3	P33240; P38398; Q99728	CSTF2; BRCA1; BARD1	4; 31; 14
857	2786	BRCA1 A complex	0	0	0	0	4	P38398; Q6UWZ7; Q96RL1; Q99728	BRCA1; FAM175A; UIMC1; BARD1	31; 1; 2; 14
858	2787	BRCA1 C complex	0	0	0	0	4	P38398; Q96RL1; Q99708; Q99728	BRCA1; UIMC1; RBBP8; BARD1	31; 2; 9; 14
859	2788	BRCA1 B complex	0.33	0.33	1	1	3	O14867; P38398; Q99728	BACH1; BRCA1; BARD1	4; 31; 14
860	2789	ETS2-ERG complex	0	0	0	0	2	P11308; P15036	ERG; ETS2	2; 4
861	2790	ETS2-ETS1 complex	0	0.5	0	1	2	P14921; P15036	ETS1; ETS2	2; 4
862	2791	MCM4-MCM6-MCM7 complex	0	0	0	0	3	P33991; P33993; Q14566	MCM4; MCM7; MCM6	4; 3; 4
863	2792	MCM2-MCM4-MCM6-MCM7 complex	0	0	0	0	4	P33991; P33993; P49736; Q14566	MCM4; MCM7; MCM2; MCM6	4; 3; 3; 4
864	2797	PCNA-CHL12-RFC2-5 complex	0	0	0	0	6	P12004; P35249; P35250; P40937; P40938; Q8WVB6	PCNA; RFC4; RFC2; RFC5; RFC3; CHTF18	23; 13; 15; 11; 11; 7
865	2798	MMP-2-CLDN1 complex	0	0	0	0	2	O95832; P08253	CLDN1; MMP2	2; 1
866	2801	OCT4-SOX2 DNA-protein complex	0	0	0	0	2	P48431; Q01860	SOX2; POU5F1	4; 1
867	2802	OCT1-SOX2 DNA-protein complex	0	0	0	0	2	P14859; P48431	POU2F1; SOX2	4; 4
868	2803	PAX6-SOX2 DNA-protein complex	0	0	0	0	2	P26367; P48431	PAX6; SOX2	1; 4
869	2804	CTF18-cohesion-RFC complex	0	0	0	0	7	P0CG13; P35249; P35250; P40937; P40938; Q8WVB6; Q9BVC3	CHTF8; RFC4; RFC2; RFC5; RFC3; CHTF18; DSCC1	4; 13; 15; 11; 11; 7; 5
870	2806	CTF18-CTF8-DCC1 complex	0	0	0	0	3	P0CG13; Q8WVB6; Q9BVC3	CHTF8; CHTF18; DSCC1	4; 7; 5
871	2808	9-1-1-APE1 complex	0	0	0	0	4	O60671; O60921; P27695; Q99638	RAD1; HUS1; APEX1; RAD9A	9; 8; 2; 7
872	2809	9-1-1 complex	0	0	0	0	3	O60671; O60921; Q99638	RAD1; HUS1; RAD9A	9; 8; 7
873	2811	BRCA1-cABL complex	0	0	0	0	2	P00519; P38398	ABL1; BRCA1	3; 31
874	2812	RPAP1-RPB2-RPB3 complex	0.33	0.33	1	1	3	P19387; P30876; Q9BWH6	POLR2C; POLR2B; RPAP1	6; 9; 2
875	2813	BRCA1-SMAD3 complex	0	0	0	0	2	P38398; P84022	BRCA1; SMAD3	31; 30
876	2814	BRCA1-HDAC1-HDAC2 complex	0	0	0	0	3	P38398; Q13547; Q92769	BRCA1; HDAC1; HDAC2	31; 64; 52
877	2815	BRCA1-BARD1-BACH1-DNA damage complex II	0.12	0.12	1	1	8	O14867; O60934; P38398; P49959; Q92547; Q92878; Q99708; Q99728	BACH1; NBN; BRCA1; MRE11A; TOPBP1; RAD50; RBBP8; BARD1	4; 12; 31; 13; 3; 16; 9; 14
878	2816	ITGAV-ITGB3 complex	0	0	0	0	2	P05106; P06756	ITGB3; ITGAV	29; 31
879	2817	BRCA1-BARD1-BACH1-DNA damage complex I	0.17	0.17	1	1	6	O14867; P38398; P40692; P52701; Q92547; Q99728	BACH1; BRCA1; MLH1; MSH6; TOPBP1; BARD1	4; 31; 12; 10; 3; 14
880	2818	BRCA1-BARD1-BRCA2-DNA damage complex III	0	0	0	0	3	P38398; P51587; Q99728	BRCA1; BRCA2; BARD1	31; 4; 14
881	2819	BRCA1-CtIP-CtBP complex	0	0	0	0	3	P38398; Q13363; Q99708	BRCA1; CTBP1; RBBP8	31; 7; 9
882	2820	BRCA1-VCP complex	0	0	0	0	2	P38398; P55072	BRCA1; VCP	31; 11
883	2821	hSIR2-p53 complex	0	0	0	0	2	P04637; Q96EB6	TP53; SIRT1	18; 6
884	2822	E3 ubiquitin ligase (BRCA1, BARD1) - UbcH5c complex	0	0	0	0	3	P38398; P61077; Q99728	BRCA1; UBE2D3; BARD1	31; 1; 14
885	2823	BRCA1-BARD1-UbcH7c complex	0.33	0.33	1	1	3	P38398; P68036; Q99728	BRCA1; UBE2L3; BARD1	31; 1; 14
886	2824	BRCA1-RAD51 complex	0	0	0	0	2	P38398; Q06609	BRCA1; RAD51	31; 5
887	2825	BRCA1-RNA polymerase II complex	0.15	0.15	4	4	26	O15514; P13984; P18074; P19387; P19388; P19447; P20226; P24928; P29083; P29084; P30876; P32780; P35269; P36954; P38398; P52434; P52435; P53803; P61218; P62487; P62875; Q00403; Q13503; Q13888; Q13889; Q92759	POLR2D; GTF2F2; ERCC2; POLR2C; POLR2E; ERCC3; TBP; POLR2A; GTF2E1; GTF2E2; POLR2B; GTF2H1; GTF2F1; POLR2I; BRCA1; POLR2H; POLR2J; POLR2K; POLR2F; POLR2G; POLR2L; GTF2B; MED21; GTF2H2; GTF2H3; GTF2H4	5; 4; 7; 6; 6; 8; 16; 24; 4; 3; 9; 6; 10; 5; 31; 6; 5; 5; 5; 5; 6; 7; 19; 5; 6; 6
888	2826	ITGB3-ITGAV-VTN complex	0	0	0	0	3	P04004; P05106; P06756	VTN; ITGB3; ITGAV	2; 29; 31
889	2829	RSmad complex	0.3	0.3	3	3	10	P51532; P84022; Q13485; Q15796; Q8NFD5; Q8TAQ2; Q92793; Q92922; Q9UPN9; Q9Y6Q9	SMARCA4; SMAD3; SMAD4; SMAD2; ARID1B; SMARCC2; CREBBP; SMARCC1; TRIM33; NCOA3	22; 30; 25; 15; 3; 25; 21; 25; 4; 6
890	2830	TIF1gamma-SMAD2-SMAD3 complex	0.33	0.33	1	1	3	P84022; Q15796; Q9UPN9	SMAD3; SMAD2; TRIM33	30; 15; 4
891	2833	SRm160-SRm300 complex	0.5	0.5	1	1	2	Q8IYB3; Q9UQ35	SRRM1; SRRM2	9; 4
892	2834	SMAD4-SMAD2-SMAD3 complex	0	0	0	0	3	P84022; Q13485; Q15796	SMAD3; SMAD4; SMAD2	30; 25; 15
893	2837	Profilin 1 complex	0.17	0.17	1	1	6	P07737; P11142; P55072; P63261; Q00610; Q9BVA1	PFN1; HSPA8; VCP; ACTG1; CLTC; TUBB2B	3; 12; 11; 3; 5; 1
894	2838	MEP50-PRMT5-ICLN complex	0	0	0	0	3	O14744; P54105; Q9BQA1	PRMT5; CLNS1A; WDR77	21; 8; 4
895	2839	ATRX-DAXX complex	0.5	0.5	2	2	4	P46100; Q9UER7	ATRX; DAXX	2; 7
896	2842	DAXX-Axin-p53-HIPK2 complex	0.25	0.5	1	2	4	O15169; P04637; Q9H2X6; Q9UER7	AXIN1; TP53; HIPK2; DAXX	13; 18; 4; 7
897	2843	ATRX-DAXX complex	0.5	0.5	2	2	4	P46100; Q9UER7	ATRX; DAXX	2; 7
898	2846	ITGAV-ITGB3-THBS1 complex	0	0	0	0	3	P05106; P06756; P07996	ITGB3; ITGAV; THBS1	29; 31; 3
899	2847	ING4 complex (ING4, JADE2, KAT7, MEAF6)	0	0	0	0	4	O95251; Q9HAF1; Q9NQC1; Q9UNL4	KAT7; MEAF6; JADE2; ING4	6; 13; 2; 3
900	2848	ING4 complex (ING4, JADE3, KAT7, MEAF6)	0	0	0	0	4	O95251; Q92613; Q9HAF1; Q9UNL4	KAT7; JADE3; MEAF6; ING4	6; 2; 13; 3
901	2849	ITGAV-ITGB3-NOV complex	0	0	0	0	3	P05106; P06756; P48745	ITGB3; ITGAV; NOV	29; 31; 2
902	2850	ITGA5-ITGB1-FN-1-NOV complex	0	0	0	0	4	P02751; P05556; P08648; P48745	FN1; ITGB1; ITGA5; NOV	6; 52; 7; 2
903	2851	ING2 complex	0.15	0.15	2	2	13	A0A024R3R1; O75446; P29374; Q09028; Q13547; Q16576; Q5PSV4; Q92769; Q96ST3; Q9H0E3; Q9H160; Q9H7L9; Q9HCU9	ARID4B; SAP30; ARID4A; RBBP4; HDAC1; RBBP7; BRMS1L; HDAC2; SIN3A; SAP130; ING2; SUDS3; BRMS1	1; 13; 1; 38; 64; 27; 1; 52; 36; 8; 1; 5; 3
904	2852	Brg1-based SWI/SNF complex	0.5	0.5	2	2	4	O96019; Q12824; Q8TAQ2; Q92922	ACTL6A; SMARCB1; SMARCC2; SMARCC1	31; 27; 25; 25
905	2853	ITGA5-ITGB1-CAL4A3 complex	0	0	0	0	3	P05556; P08648; P39060	ITGB1; ITGA5; COL18A1	52; 7; 1
906	2856	NuA4/Tip60 HAT complex	0.21	0.21	5	5	24	O96019; Q92993; Q96L91; Q9H0E9; Q9H2F5; Q9NPF5; Q9NXR8; Q9UBU8; Q9Y265; Q9Y4A5	ACTL6A; KAT5; EP400; BRD8; EPC1; DMAP1; ING3; MORF4L1; RUVBL1; TRRAP	31; 9; 7; 6; 7; 7; 5; 8; 15; 25
907	2857	NuA4/Tip60 HAT complex	0.21	0.21	5	5	24	O95619; O96019; Q52LR7; Q92993; Q96L91; Q9H0E9; Q9H2F5; Q9HAF1; Q9NPF5; Q9NXR8; Q9UBU8; Q9Y230; Q9Y265; Q9Y4A5	YEATS4; ACTL6A; EPC2; KAT5; EP400; BRD8; EPC1; MEAF6; DMAP1; ING3; MORF4L1; RUVBL2; RUVBL1; TRRAP	5; 31; 2; 9; 7; 6; 7; 13; 7; 5; 8; 13; 15; 25
908	2858	ING5 complex (ING5, JADE1, KAT7, MEAF6)	0	0	0	0	4	O95251; Q6IE81; Q8WYH8; Q9HAF1	KAT7; JADE1; ING5; MEAF6	6; 2; 6; 13
909	2859	ING5 (BRPF1, MOZ, MORF) complex	0	0	0	0	5	P55201; Q8WYB5; Q8WYH8; Q92794; Q9HAF1	BRPF1; KAT6B; ING5; KAT6A; MEAF6	1; 3; 6; 3; 13
910	2860	DSIF complex (DRB sensitivity-inducing factor complex)	0	0	0	0	4	O00267; P63272	SUPT5H; SUPT4H1	4; 2
911	2861	DSIF complex (DRB sensitivity-inducing factor complex)	0	0	0	0	4	O00267; P63272	SUPT5H; SUPT4H1	4; 2
912	2872	ITGA2b-ITGB3-CD9-GP1b-CD47 complex	0	0	0	0	5	P05106; P07359; P08514; P21926; Q08722	ITGB3; GP1BA; ITGA2B; CD9; CD47	29; 1; 10; 3; 7
913	2875	BRD4-P-TEFb complex	0	0	0	0	6	O60563; O60885; P50750	CCNT1; BRD4; CDK9	13; 5; 17
914	2877	BRD4-P-TEFb complex	0	0	0	0	6	O60563; O60885; P50750	CCNT1; BRD4; CDK9	13; 5; 17
915	2880	Ubiquitin E3 ligase (FBXW11, SKP1, CUL1)	0	0	0	0	3	P63208; Q13616; Q9UKB1	SKP1; CUL1; FBXW11	34; 34; 4
916	2881	Ubiquitin E3 ligase (BTRC, CUL1, RBX1, SKP1)	0	0	0	0	4	P62877; P63208; Q13616; Q9Y297	RBX1; SKP1; CUL1; BTRC	45; 34; 34; 7
917	2882	ITGA5-ITGB3-COL6A3 complex	0	0	0	0	3	P05106; P08648; P12111	ITGB3; ITGA5; COL6A3	29; 7; 3
918	2884	Respiratory chain complex I (early intermediate NDUFAF1 assembly), mitochondrial	0	0	0	0	7	O75251; O75489; O95139; P03886; P56556; Q16795; Q9Y375	NDUFS7; NDUFS3; NDUFB6; MT-ND1; NDUFA6; NDUFA9; NDUFAF1	7; 10; 4; 10; 5; 9; 6
919	2885	ITGAV-ITGB1-SPP1 complex	0	0	0	0	3	P05556; P06756; P10451	ITGB1; ITGAV; SPP1	52; 31; 6
920	2886	Respiratory chain complex I (incomplete intermediate ND1, ND2, ND3, CIA30 assembly), mitochondrial	0	0	0	0	4	P03886; P03891; P03897; Q9Y375	MT-ND1; MT-ND2; MT-ND3; NDUFAF1	10; 3; 3; 6
921	2892	BCR-ABL (p185 fusion protein)-GRB2 complex	0.5	0.5	1	1	2	P62993; Q13745	GRB2; N/A	14; 1
922	2893	BCR-ABL (p210 fusion protein)-GRB2-SOS1 complex	0.33	0.33	1	1	3	A1Z199; P62993; Q07889	BCR/ABL fu; GRB2; SOS1	1; 14; 9
923	2895	SHC-GRB2 complex	0.5	0.5	1	1	2	P29353; P62993	SHC1; GRB2	4; 14
924	2896	ITGA2b-ITGB3-CD47-FAK complex	0	0	0	0	4	P05106; P08514; Q05397; Q08722	ITGB3; ITGA2B; PTK2; CD47	29; 10; 11; 7
925	2897	RBPJ-NOTCH1-MAML1 complex	0	0	0	0	3	P46531; Q06330; Q92585	NOTCH1; RBPJ; MAML1	6; 11; 2
926	2898	Respiratory chain complex I (intermediate I/200kD and III/250kD), mitochondrial	0	0	0	0	3	O75306; O75489; Q16795	NDUFS2; NDUFS3; NDUFA9	8; 10; 9
927	2901	Respiratory chain complex I (intermediate IV/310kD), mitochondrial	0	0	0	0	4	O75306; O75489; P03886; Q16795	NDUFS2; NDUFS3; MT-ND1; NDUFA9	8; 10; 10; 9
928	2903	Respiratory chain complex I (intermediate V/380kD and VI/480kD), mitochondrial	0	0	0	0	5	O43678; O75306; O75489; P03886; Q16795	NDUFA2; NDUFS2; NDUFS3; MT-ND1; NDUFA9	5; 8; 10; 10; 9
929	2904	Respiratory chain complex I (intermediate VII/650kD), mitochondrial	0	0	0	0	10	O43181; O43678; O43920; O75251; O75306; O75489; P03886; P19404; P56556; Q16795	NDUFS4; NDUFA2; NDUFS5; NDUFS7; NDUFS2; NDUFS3; MT-ND1; NDUFV2; NDUFA6; NDUFA9	6; 5; 4; 7; 8; 10; 10; 6; 5; 9
930	2905	Respiratory chain complex I (intermediate), mitochondrial	0	0	0	0	11	O43181; O43678; O43920; O75251; O75306; O75489; O95139; P03886; P19404; P56556; Q16795	NDUFS4; NDUFA2; NDUFS5; NDUFS7; NDUFS2; NDUFS3; NDUFB6; MT-ND1; NDUFV2; NDUFA6; NDUFA9	6; 5; 4; 7; 8; 10; 4; 10; 6; 5; 9
931	2906	Respiratory chain complex I (intermediate II/230kD), mitochondrial	0	0	0	0	3	O43181; O75251; P19404	NDUFS4; NDUFS7; NDUFV2	6; 7; 6
932	2907	RBP-Jkappa-Notch1 complex	0	0	0	0	2	P46531; Q06330	NOTCH1; RBPJ	6; 11
933	2908	RBP-Jkappa-SHARP complex	0	0	0	0	2	Q06330; Q96T58	RBPJ; SPEN	11; 6
934	2909	PLC-gamma-2-Syk-LAT-FcR-gamma complex	0	0.5	0	2	4	O43561; P12314; P16885; P43405	LAT; FCGR1A; PLCG2; SYK	8; 2; 6; 1
935	2910	PLC-gamma-2-Lyn-FcR-gamma complex	0.33	0.67	1	2	3	P07948; P12314; P16885	LYN; FCGR1A; PLCG2	5; 2; 6
936	2911	SMRT-SKIP-CBF1 complex	0	0	0	0	3	Q06330; Q13573; Q9Y618	RBPJ; SNW1; NCOR2	11; 3; 10
937	2912	PLC-gamma-2-SLP-76 complex	0	0	0	0	2	P16885; Q13094	PLCG2; LCP2	6; 10
938	2913	PLC-gamma-2-LAT complex	0	0	0	0	2	O43561; P16885	LAT; PLCG2	8; 6
939	2914	Respiratory chain complex I (beta subunit) mitochondrial	0	0	0	0	16	O00483; O14561; O43674; O43676; O75438; O95139; O95168; O95169; O95178; O95298; O96000; P03905; P03915; P17568; Q9NX14; Q9Y6M9	NDUFA4; NDUFAB1; NDUFB5; NDUFB3; NDUFB1; NDUFB6; NDUFB4; NDUFB8; NDUFB2; NDUFC2; NDUFB10; MT-ND4; MT-ND5; NDUFB7; NDUFB11; NDUFB9	2; 2; 2; 2; 2; 4; 2; 3; 2; 2; 2; 1; 2; 2; 2; 2
940	2918	Ku antigen-YY1-alphaMyHC promoter complex	1	1	3	3	3	P12956; P13010; P25490	XRCC6; XRCC5; YY1	23; 21; 8
941	2919	Respiratory chain complex I (gamma subunit) mitochondrial	0	0	0	0	13	O15239; O43677; O43920; O95167; O95299; P03886; P03891; P03897; P03901; P03923; P51970; P56556; Q16795	NDUFA1; NDUFC1; NDUFS5; NDUFA3; NDUFA10; MT-ND1; MT-ND2; MT-ND3; MT-ND4L; MT-ND6; NDUFA8; NDUFA6; NDUFA9	3; 2; 4; 2; 3; 10; 3; 3; 2; 2; 2; 5; 9
942	2920	Respiratory chain complex I (lambda subunit) mitochondrial	0	0	0	0	16	O00217; O43181; O43678; O75251; O75306; O75380; O75489; O95182; P19404; P28331; P49821; P56181; Q16718; Q86Y39; Q9P0J0; Q9UI09	NDUFS8; NDUFS4; NDUFA2; NDUFS7; NDUFS2; NDUFS6; NDUFS3; NDUFA7; NDUFV2; NDUFS1; NDUFV1; NDUFV3; NDUFA5; NDUFA11; NDUFA13; NDUFA12	2; 6; 5; 7; 8; 3; 10; 2; 6; 3; 3; 3; 2; 2; 2; 2
943	2921	SHARP-CtBP complex	0	0	0	0	3	P56545; Q13363; Q96T58	CTBP2; CTBP1; SPEN	3; 7; 6
944	2922	LAT-PLC-gamma-1-p85-GRB2-SOS signaling complex, C305 activated	0.2	0.2	1	1	5	O43561; P19174; P27986; P62993; Q07889	LAT; PLCG1; PIK3R1; GRB2; SOS1	8; 8; 10; 14; 9
945	2923	SHARP-CtBP1-CtIP complex	0	0	0	0	3	Q13363; Q96T58; Q99708	CTBP1; SPEN; RBBP8	7; 6; 9
946	2930	SHARP-CtIP-RBP-Jkappa complex	0	0	0	0	3	Q06330; Q96T58; Q99708	RBPJ; SPEN; RBBP8	11; 6; 9
947	2931	SHARP-CtBP1-CtIP-RBP-Jkappa corepressor complex	0	0	0	0	4	Q06330; Q13363; Q96T58; Q99708	RBPJ; CTBP1; SPEN; RBBP8	11; 7; 6; 9
948	2936	Ecsit complex (ECSIT, MT-CO2, GAPDH, TRAF6, NDUFAF1)	0	0	0	0	5	P00403; P04406; Q9BQ95; Q9Y375; Q9Y4K3	MT-CO2; GAPDH; ECSIT; NDUFAF1; TRAF6	3; 3; 4; 6; 8
949	2937	PTF1-bHLH complex	0	0	0	0	2	Q7RTS3; Q99081	PTF1A; TCF12	1; 1
950	2938	Ecsit complex (ECSIT, NDUFS3, TOM20)	0	0	0	0	3	O75489; Q15388; Q9BQ95	NDUFS3; TOMM20; ECSIT	10; 3; 4
951	2939	Ecsit complex (ECSIT, MT-CO2, NDUFA1, MT-ND1, TRAF6, NDUFAF1)	0	0	0	0	6	O15239; P00403; P03886; Q9BQ95; Q9Y375; Q9Y4K3	NDUFA1; MT-CO2; MT-ND1; ECSIT; NDUFAF1; TRAF6	3; 3; 10; 4; 6; 8
952	2942	Ecsit complex (ECSIT, NDUFS3, NDUFAF1)	0	0	0	0	3	O75489; Q9BQ95; Q9Y375	NDUFS3; ECSIT; NDUFAF1	10; 4; 6
953	2943	Respiratory chain complex I (incomplete NDUFAF1 assembly), mitochondrial	0	0	0	0	2	P03886; Q9Y375	MT-ND1; NDUFAF1	10; 6
954	2944	Notch1-p56lck-PI3K complex	0	0	0	0	3	P06239; P27986; P46531	LCK; PIK3R1; NOTCH1	6; 10; 6
955	2945	RBP-Jkappa-RING1-KyoT2 complex	0	0	0	0	3	Q06330; Q06587; Q13642	RBPJ; RING1; FHL1	11; 7; 1
956	2946	YY1-Notch1-RBP-Jkappa complex	0.33	0.33	1	1	3	P25490; P46531; Q06330	YY1; NOTCH1; RBPJ	8; 6; 11
957	2947	YY1-Notch1 complex	0.5	0.5	1	1	2	P25490; P46531	YY1; NOTCH1	8; 6
958	2948	Respiratory chain complex I (incomplete intermediate), mitochondrial	0	0	0	0	11	O43181; O75251; O75306; O75380; O95169; O95299; P19404; P28331; P49821; P56181; Q16795	NDUFS4; NDUFS7; NDUFS2; NDUFS6; NDUFB8; NDUFA10; NDUFV2; NDUFS1; NDUFV1; NDUFV3; NDUFA9	6; 7; 8; 3; 3; 3; 6; 3; 3; 3; 9
959	2955	LCK-SLP76-PLC-gamma-1-LAT complex, pervanadate-activated	0	0	0	0	4	O43561; P06239; P19174; Q13094	LAT; LCK; PLCG1; LCP2	8; 6; 8; 10
960	2956	PLC-gamma-1-LAT-c-CBL complex, OKT3 stimulated	0	0	0	0	3	O43561; P19174; P22681	LAT; PLCG1; CBL	8; 8; 10
961	2957	LAT-GRB2 complex, Fyn-mLck(KA) or Syk kinase activated	0.5	0.5	1	1	2	O43561; P62993	LAT; GRB2	8; 14
962	2958	SMAD1-CBP complex	0.5	0.5	1	1	2	Q15797; Q92793	SMAD1; CREBBP	4; 21
963	2959	SMAD1-OAZ-HsN3 complex	0	0	0	0	3	P28070; P54368; Q15797	PSMB4; OAZ1; SMAD1	6; 2; 4
964	2960	SLP-76-PLC-gamma-1-ITK complex, alpha-TCR stimulated	0	0	0	0	3	P19174; Q08881; Q13094	PLCG1; ITK; LCP2	8; 2; 10
965	2961	SLP-76-PLC-gamma-1-VAV complex, alpha-TCR stimulated	0	0	0	0	3	P15498; P19174; Q13094	VAV1; PLCG1; LCP2	3; 8; 10
966	2962	CRK-BCAR1-DOCK1 complex	0	0	0	0	3	P46108; P56945; Q14185	CRK; BCAR1; DOCK1	5; 9; 4
967	2963	ITK-SLP-76 complex, anti-TCR stimulated	0	0	0	0	2	Q08881; Q13094	ITK; LCP2	2; 10
968	2966	NuMA-LGN-G-alpha-i-1 complex	0	0	0	0	3	P63096; P81274; Q14980	GNAI1; GPSM2; NUMA1	56; 2; 1
969	2968	Axin-SMAD3 complex	0	0.5	0	1	2	O15169; P84022	AXIN1; SMAD3	13; 30
970	2970	mTORC1 complex	0.67	1	2	3	3	P42345; Q8N122; Q9BVC4	MTOR; RPTOR; MLST8	4; 2; 3
971	2971	ITGA9-ITGB1-VEGFC complex	0	0	0	0	3	P05556; P49767; Q13797	ITGB1; VEGFC; ITGA9	52; 3; 11
972	2972	ITGA9-ITGB1-VEGFA complex	0	0	0	0	3	P05556; P15692; Q13797	ITGB1; VEGFA; ITGA9	52; 1; 11
973	2975	SMAD3-E2F4/5-p107-DP1 complex	0	0	0	0	5	P28749; P84022; Q14186; Q15329; Q16254	RBL1; SMAD3; TFDP1; E2F5; E2F4	8; 30; 6; 5; 8
974	2989	ITGA9-ITGB1-ADAM8 complex	0	0	0	0	3	P05556; P78325; Q13797	ITGB1; ADAM8; ITGA9	52; 1; 11
975	2991	mTOR complex (MTOR, RAPTOR)	0.5	1	1	2	2	P42345; Q8N122	MTOR; RPTOR	4; 2
976	2992	Ubiquitin E3 ligase (SMAD7, SMURF2)	0	0	0	0	2	O15105; Q9HAU4	SMAD7; SMURF2	5; 3
977	2996	Ubiquitin E3 ligase (SMAD7, SMURF1)	0	0	0	0	2	O15105; Q9HCE7	SMAD7; SMURF1	5; 3
978	2997	Ubiquitin E3 ligase (SMAD7-SMURF1) - TGF(beta)	0	0	0	0	4	O15105; P36897; P37173; Q9HCE7	SMAD7; TGFBR1; TGFBR2; SMURF1	5; 9; 11; 3
979	2998	Axin-PP2A A-PP2A C-GSK3-beta-beta-catenin complex	0	0.25	0	1	4	O15169; P35222; P49841; Q15172	AXIN1; CTNNB1; GSK3B; PPP2R5A	13; 25; 11; 1
980	3004	APC-AXIN1-CTNNB1 complex	0	0.33	0	1	3	O15169; P25054; P35222	AXIN1; APC; CTNNB1	13; 8; 25
981	3008	60S APC containing complex	0	0	0	0	4	P23258; P25054; P46940; Q71U36	TUBG1; APC; IQGAP1; TUBA1A	2; 8; 8; 5
982	3011	APC-IQGAP1-Rac1 complex	0	0	0	0	3	P25054; P46940; P63000	APC; IQGAP1; RAC1	8; 8; 4
983	3012	APC-IQGAP1-Cdc42 complex	0	0	0	0	3	P25054; P46940; P60953	APC; IQGAP1; CDC42	8; 8; 3
984	3015	p27-cyclinE-Cdk2 - Ubiquitin E3 ligase (SKP1A, SKP2, CUL1, CKS1B, RBX1) complex	0	0	0	0	8	P24864; P24941; P46527; P61024; P62877; P63208; Q13309; Q13616	CCNE1; CDK2; CDKN1B; CKS1B; RBX1; SKP1; SKP2; CUL1	4; 9; 2; 3; 45; 34; 8; 34
985	3025	TGF-beta receptor II-TGF-beta3 complex	0	0	0	0	2	P10600; P37173	TGFB3; TGFBR2	4; 11
986	3026	TGF-beta receptor II-TGF-beta1 complex	0	0	0	0	2	P01137; P37173	TGFB1; TGFBR2	5; 11
987	3027	TGF-beta receptor II-TGF-beta receptor I-TGF-beta1 complex	0	0	0	0	3	P01137; P36897; P37173	TGFB1; TGFBR1; TGFBR2	5; 9; 11
988	3028	TGF-beta receptor II-TGF-beta receptor I-TGF-beta3 complex	0	0	0	0	3	P10600; P36897; P37173	TGFB3; TGFBR1; TGFBR2	4; 9; 11
989	3031	Microprocessor complex	0	0	0	0	5	P01137; P36897; P37173	TGFB1; TGFBR1; TGFBR2	5; 9; 11
990	3032	RNA-induced silencing complex, RISC	0	0	0	0	7	P08238; Q15633; Q9UKV8; Q9UPY3	HSP90AB1; TARBP2; AGO2; DICER1	12; 3; 5; 4
991	3033	PAC3-PAC4 complex	0	0	0	0	2	Q5JS54; Q9BT73	PSMG4; PSMG3	1; 1
992	3034	PAC1-PAC2 complex	1	1	2	2	2	O95456; Q969U7	PSMG1; PSMG2	1; 1
993	3035	LAT2-ITGB1 complex	0	0	0	0	2	P05556; Q9UHI5	ITGB1; SLC7A8	52; 2
994	3036	Ubiquitin E3 ligase (SKP1A, SKP2, CUL1, CKS1B, RBX1)	0	0	0	0	5	P61024; P62877; P63208; Q13309; Q13616	CKS1B; RBX1; SKP1; SKP2; CUL1	3; 45; 34; 8; 34
995	3038	SMAD2-SMAD4-FAST1 complex	0	0	0	0	3	O75593; Q13485; Q15796	FOXH1; SMAD4; SMAD2	4; 25; 15
996	3039	SMAD2-FAST1 complex	0	0	0	0	2	O75593; Q15796	FOXH1; SMAD2	4; 15
997	3040	Multisynthetase complex	0.36	0.36	4	4	11	O43324; P07814; P14868; P41252; P47897; P54136; P56192; Q12904; Q13155; Q15046; Q9P2J5	EEF1E1; EPRS; DARS; IARS; QARS; RARS; MARS; AIMP1; AIMP2; KARS; LARS	1; 2; 1; 1; 1; 1; 1; 1; 1; 1; 1
998	3043	BMP2-BRIA complex	0	0	0	0	3	P12643; P12644; P36894	BMP2; BMP4; BMPR1A	3; 1; 1
999	3044	SKI-NCOR1-SIN3A-HDAC1 complex	0.25	0.25	1	1	4	O75376; P12755; Q13547; Q96ST3	NCOR1; SKI; HDAC1; SIN3A	10; 11; 64; 36
1000	3045	hs4 enhancer complex (faster migrating complex)	0.2	0.2	1	1	5	P09086; P14859; P19838; P25490; Q04206	POU2F2; POU2F1; NFKB1; YY1; RELA	2; 4; 10; 8; 18
1001	3046	hs4 enhancer complex (slow migrating complex)	0.5	0.5	1	1	2	P25490; Q01201	YY1; RELB	8; 3
1002	3048	mSin3A complex	0.4	0.4	2	2	5	Q09028; Q13547; Q16576; Q92769; Q96ST3	RBBP4; HDAC1; RBBP7; HDAC2; SIN3A	38; 64; 27; 52; 36
1003	3051	MAD-MAX complex	0	0	0	0	2	P61244; Q05195	MAX; MXD1	4; 2
1004	3052	MYC-MAX complex	0	0	0	0	2	P01106; P61244	MYC; MAX	5; 4
1005	3053	mSin3A-HDAC1-HDAC2 complex	0.33	0.33	1	1	3	Q13547; Q92769; Q96ST3	HDAC1; HDAC2; SIN3A	64; 52; 36
1006	3054	MAD1-mSin3A-HDAC2 complex	0.33	0.33	1	1	3	Q05195; Q92769; Q96ST3	MXD1; HDAC2; SIN3A	2; 52; 36
1007	3055	Nop56p-associated pre-rRNA complex	0.06	0.07	6	7	105	O00567; O76021; P05141; P05386; P05387; P05388; P06748; P08708; P09651; P11387; P13639; P15880; P16402; P18077; P18124; P18621; P19338; P22087; P25398; P26368; P26373; P27635; P30050; P32969; P35268; P36578; P37108; P39023; P40429; P42766; P46776; P46777; P46778; P46779; P46781; P47914; P49411; P50914; P52272; P55209; P55769; P61247; P61254; P61313; P61353; P61513; P62081; P62241; P62244; P62249;…	NOP56; RSL1D1; SLC25A5; RPLP1; RPLP2; RPLP0; NPM1; RPS17; HNRNPA1; TOP1; EEF2; RPS2; HIST1H1D; RPL35A; RPL7; RPL17; NCL; FBL; RPS12; U2AF2; RPL13; RPL10; RPL12; RPL9; RPL9; RPL22; RPL4; SRP14; RPL3; RPL13A; RPL35; RPL27A; RPL5; RPL21; RPL28; RPS9; RPL29; TUFM; RPL14; HNRNPM; NAP1L1; SNU13; RPS3A; RPL26; RPL15; RPL27; RPL37A; RPS7; RPS8; RPS15A; RPS16; RPS14; RPS23; RPS18; RPS29; RPS13; RPS11; RPL…	2; 1; 4; 6; 4; 3; 8; 3; 2; 5; 1; 3; 2; 4; 4; 3; 8; 4; 3; 4; 4; 3; 4; 3; 3; 4; 1; 3; 4; 3; 3; 3; 4; 4; 3; 3; 1; 4; 3; 1; 2; 3; 4; 4; 4; 4; 3; 3; 3; 3; 3; 3; 3; 3; 5; 4; 5; 2; 3; 4; 3; 3; 3; 6; 3; 3; 4; 4; 4; 4; 1; 5; 1; 3; 3; 4; 9; 5; 4; 5; 3; 9; 4; 7; 1; 1; 1; 1; 5; 1; 1; 3; 1; 2; 3; 1; 2; 4; 1; 1; 2; 1; 1; 4; 2
1008	3056	Microprocessor complex	0	0	0	0	5	Q8WYQ5; Q9NRR4	DGCR8; DROSHA	5; 2
1009	3057	ITGA10-ITGB1 complex	0	0	0	0	2	O75578; P05556	ITGA10; ITGB1	1; 52
1010	3058	ITGA11-ITGB1 complex	0	0	0	0	2	P05556; Q9UKX5	ITGB1; ITGA11	52; 2
1011	3059	ITGA11-ITGB1-COL1A1 complex	0	0	0	0	3	P02452; P05556; Q9UKX5	COL1A1; ITGB1; ITGA11	1; 52; 2
1012	3060	RNA polymerase II complex (RPB1, RAP74, CDK8, CYCC, SRB7, BAF190, BAF47), chromatin structure modifying	0.14	0.14	1	1	7	P24863; P24928; P35269; P49336; P51531; Q12824; Q13503	CCNC; POLR2A; GTF2F1; CDK8; SMARCA2; SMARCB1; MED21	22; 24; 10; 23; 14; 27; 19
1013	3062	RNA polymerase II complex, (CBP, RPBI, PCAF, BAF47), chromatin structure modifying	0.5	0.5	2	2	4	P24928; Q12824; Q92793; Q92831	POLR2A; SMARCB1; CREBBP; KAT2B	24; 27; 21; 11
1014	3064	RNA polymerase II complex, chromatin structure modifying	0.16	0.16	6	6	38	P20226; P24863; P24928; P29083; P32780; P35269; P49336; P51531; Q00403; Q12824; Q13503; Q14919; Q6UW60; Q8TAQ2; Q92922; Q96GM5	TBP; CCNC; POLR2A; GTF2E1; GTF2H1; GTF2F1; CDK8; SMARCA2; GTF2B; SMARCB1; MED21; DRAP1; PCSK4; SMARCC2; SMARCC1; SMARCD1	16; 22; 24; 4; 6; 10; 23; 14; 7; 27; 19; 1; 1; 25; 25; 17
1015	3065	RNA polymerase II complex, chromatin structure modifying	0.16	0.16	6	6	38	O96019; P24863; P49336; Q12824; Q13503; Q8TAQ2; Q92922; Q969G3; Q96GM5	ACTL6A; CCNC; CDK8; SMARCB1; MED21; SMARCC2; SMARCC1; SMARCE1; SMARCD1	31; 22; 23; 27; 19; 25; 25; 18; 17
1016	3066	RNA polymerase II complex, chromatin structure modifying	0.16	0.16	6	6	38	P19447; P24863; P24928; P35269; P49336; P51531; P51532; Q00403; Q12824; Q13503; Q13889; Q92793; Q92831	ERCC3; CCNC; POLR2A; GTF2F1; CDK8; SMARCA2; SMARCA4; GTF2B; SMARCB1; MED21; GTF2H3; CREBBP; KAT2B	8; 22; 24; 10; 23; 14; 22; 7; 27; 19; 6; 21; 11
1017	3067	RNA polymerase II complex, (CDK8 complex), chromatin structure modifying	0.38	0.38	3	3	8	P24863; P35269; P49336; P51946; Q12824; Q13503; Q8TAQ2; Q92922	CCNC; GTF2F1; CDK8; CCNH; SMARCB1; MED21; SMARCC2; SMARCC1	22; 10; 23; 7; 27; 19; 25; 25
1018	3070	CTF18-cohesion-RFC-POLH complex	0	0	0	0	8	P0CG13; P35249; P35250; P40937; P40938; Q8WVB6; Q9BVC3; Q9Y253	CHTF8; RFC4; RFC2; RFC5; RFC3; CHTF18; DSCC1; POLH	4; 13; 15; 11; 11; 7; 5; 1
1019	3071	CTLH complex	0	0	0	0	5	Q7L5Y9; Q8IUR7; Q96S59; Q9H871; Q9UL63	MAEA; ARMC8; RANBP9; RMND5A; MKLN1	1; 1; 7; 1; 2
1020	3075	UTX-MLL2/3 complex	0.33	0.42	4	5	12	O14686; O15550; P61964; Q14686; Q15291; Q5H9R7; Q6ZW49; Q86UW6; Q86XN7; Q8NEZ4; Q9UBL3; Q9Y2X9	KMT2D; KDM6A; WDR5; NCOA6; KDM6B; PPP6R3; PAXIP1; N4BP2; PROSER1; KMT2C; ASH2L; ZNF281	4; 4; 24; 6; 21; 1; 5; 1; 1; 4; 20; 1
1021	3078	DGCR8-NCL complex	0	0	0	0	2	P19338; Q8WYQ5	NCL; DGCR8	8; 5
1022	3079	DGCR8-ILF3 complex	0.5	0.5	1	1	2	Q12906; Q8WYQ5	ILF3; DGCR8	7; 5
1023	3080	ILF3-XPO5 complex	0.5	0.5	1	1	2	Q12906; Q9HAV4	ILF3; XPO5	7; 1
1024	3082	DGCR8 multiprotein complex	0.09	0.18	1	2	11	O43390; P11021; P17844; P19338; P31943; P35637; Q00839; Q08211; Q12906; Q8WYQ5; Q92841	HNRNPR; HSPA5; DDX5; NCL; HNRNPH1; FUS; HNRNPU; DHX9; ILF3; DGCR8; DDX17	4; 7; 6; 8; 4; 2; 9; 9; 7; 5; 3
1025	3084	CCND1-CDK4 complex	0	0	0	0	2	P11802; P24385	CDK4; CCND1	8; 8
1026	3085	CCND2-CDK4 complex	0	0	0	0	2	P11802; P30279	CDK4; CCND2	8; 3
1027	3086	CCND3-CDK4 complex	0	0	0	0	2	P11802; P30281	CDK4; CCND3	8; 5
1028	3087	CCND1-CDK6 complex	0	0	0	0	2	P24385; Q00534	CCND1; CDK6	8; 5
1029	3088	CCND2-CDK6 complex	0	0	0	0	2	P30279; Q00534	CCND2; CDK6	3; 5
1030	3089	CCND3-CDK6 complex	0	0	0	0	2	P30281; Q00534	CCND3; CDK6	5; 5
1031	3092	APP-TOM40 complex	0	0.5	0	1	2	O96008; P05067	TOMM40; APP	3; 13
1032	3093	APP-TIM23 complex	0	0	0	0	2	O14925; P05067	TIMM23; APP	7; 13
1033	3096	ITGA6-ITGB4-SHC1-GRB2 complex	0.25	0.25	1	1	4	P16144; P23229; P29353; P62993	ITGB4; ITGA6; SHC1; GRB2	9; 11; 4; 14
1034	3098	TIM50-SMN1 complex	0	0	0	0	3	Q16637; Q3ZCQ8; Q16637	SMN1; SMN2; TIMM50	11; 4; 11
1035	3099	TIM50-COIL complex	0	0	0	0	2	P38432; Q3ZCQ8	COIL; TIMM50	1; 4
1036	3102	DHX9-ADAR-vigilin-DNA-PK-Ku antigen complex	0.33	0.33	2	2	6	P12956; P13010; P55265; P78527; Q00341; Q08211	XRCC6; XRCC5; ADAR; PRKDC; HDLBP; DHX9	23; 21; 1; 10; 2; 9
1037	3103	ITGAV-ITGB3-SLC3A2 complex	0	0	0	0	3	P05106; P06756; P08195	ITGB3; ITGAV; SLC3A2	29; 31; 2
1038	3104	ITGB1-NRP1 complex	0	0	0	0	2	O14786; P05556	NRP1; ITGB1	15; 52
1039	3110	ITGAV-P2RY2-GNA12 complex	0	0	0	0	3	P06756; P41231; Q03113	ITGAV; P2RY2; GNA12	31; 1; 1
1040	3111	ITGA9-ITGB1-SPP1 complex	0	0	0	0	3	P05556; P10451; Q13797	ITGB1; SPP1; ITGA9	52; 6; 11
1041	3112	ITGA5-ITGB1-SPP1 complex	0	0	0	0	3	P05556; P08648; P10451	ITGB1; ITGA5; SPP1	52; 7; 6
1042	3115	ITGA2B-ITGB3-ICAM4 complex	0	0	0	0	3	P05106; P08514; Q14773	ITGB3; ITGA2B; ICAM4	29; 10; 2
1043	3117	ITGB5-ITGAV-VTN complex	0	0	0	0	3	P04004; P06756; P18084	VTN; ITGAV; ITGB5	2; 31; 8
1044	3118	SMN1-SIP1-SNRP complex	0	0	0	0	8	O14893; P14678; P62304; P62314; P62316; P62318; Q16637; O14893	GEMIN2; SNRPB; SNRPE; SNRPD1; SNRPD2; SNRPD3; SMN1; SMN2	17; 15; 11; 16; 12; 15; 11; 17
1045	3120	OCT1-OBF1-DNA-TLE1 complex	0	0	0	0	3	P14859; Q04724; Q16633	POU2F1; TLE1; POU2AF1	4; 11; 2
1046	3121	OCT2-TLE4 complex	0	0	0	0	2	P09086; Q04727	POU2F2; TLE4	2; 1
1047	3124	TLE1-TLE2 complex	0	0	0	0	2	Q04724; Q04725	TLE1; TLE2	11; 3
1048	3127	TLE-Histone H3 complex	0	0	0	0	2	P68431; Q04724	HIST1H3A; TLE1	10; 11
1049	3128	Gamma-secretase complex (APH1B, PSEN1, PSENEN, NCSTN)	0	0.25	0	1	4	P49768; Q8WW43; Q92542; Q9NZ42	PSEN1; APH1B; NCSTN; PSENEN	5; 2; 6; 6
1050	3129	STAT6-p100-RHA complex	0	0	0	0	3	P42226; Q08211; Q7KZF4	STAT6; DHX9; SND1	1; 9; 1
1051	3132	OCT1-OBF1-DNA complex	0	0	0	0	2	P14859; Q16633	POU2F1; POU2AF1	4; 2
1052	3133	Phosphatidylinositol 3-kinase (PIK3CA, PIK3R1)	0	0	0	0	2	P27986; P42336	PIK3R1; PIK3CA	10; 1
1053	3135	TLE1 corepressor complex (MASH1 promoter-corepressor complex)	0	0	0	0	18	P06748; P09874; P19338; P34932; Q02880; Q04724; Q15233; Q92878	NPM1; PARP1; NCL; HSPA4; TOP2B; TLE1; NONO; RAD50	8; 12; 8; 6; 3; 11; 8; 16
1054	3137	MASH1 promoter-coactivator complex	0.11	0.11	1	1	9	P09874; P12931; P24928; P62805; P68431; Q14469; Q15233; Q92793; Q92831	PARP1; SRC; POLR2A; HIST1H4A; HIST1H3A; HES1; NONO; CREBBP; KAT2B	12; 9; 24; 9; 10; 2; 8; 21; 11
1055	3138	POSH-AKT2 complex	0	0	0	0	2	P31751; Q7Z6J0	AKT2; SH3RF1	2; 2
1056	3140	CRLR-RAMP2 complex	0	0	0	0	2	O60895; Q16602	RAMP2; CALCRL	1; 3
1057	3141	CRLR-RAMP3 complex	0	0	0	0	2	O60896; Q16602	RAMP3; CALCRL	1; 3
1058	3142	CAMK2-delta-MASH1 promoter-coactivator complex	0.12	0.12	1	1	8	P09874; P12931; P24928; Q13557; Q14469; Q15233; Q92793; Q92831	PARP1; SRC; POLR2A; CAMK2D; HES1; NONO; CREBBP; KAT2B	12; 9; 24; 1; 2; 8; 21; 11
1059	3144	GRB2-SOS1 complex	0.5	0.5	1	1	2	P62993; Q07889	GRB2; SOS1	14; 9
1060	3149	NK-3-Groucho-HIPK2-SIN3A-RbpA48-HDAC1 complex	0.33	0.33	2	2	6	Q04724; Q09028; Q13547; Q96ST3; Q99801; Q9H2X6	TLE1; RBBP4; HDAC1; SIN3A; NKX3-1; HIPK2	11; 38; 64; 36; 2; 4
1061	3150	NK-3-Groucho complex	0	0	0	0	2	Q04724; Q99801	TLE1; NKX3-1	11; 2
1062	3151	Sulphiredoxin-peroxiredoxin complex	0	0	0	0	2	Q06830; Q9BYN0	PRDX1; SRXN1	2; 1
1063	3153	GNAQ-GEFT-RHOA complex	0	0	0	0	3	P50148; P61586; Q86VW2	GNAQ; RHOA; ARHGEF25	2; 4; 1
1064	3154	Notch2(N-TM)-Notch2(N-EC)-Delta complex	0	0	0	0	2	O00548; Q04721	DLL1; NOTCH2	4; 1
1065	3155	TFC4-CTNNB1 complex	0	0	0	0	2	P35222; Q9NQB0	CTNNB1; TCF7L2	25; 2
1066	3156	CBF1-HDAC1-SMRT complex	0	0	0	0	3	Q06330; Q13547; Q9Y618	RBPJ; HDAC1; NCOR2	11; 64; 10
1067	3157	PR -PRLR complex	0	0	0	0	2	P01236; P16471	PRL; PRLR	1; 2
1068	3158	RIAM-Rap1-GTP-profilin complex	0	0.33	0	1	3	P07737; P62834; Q7Z5R6	PFN1; RAP1A; APBB1IP	3; 3; 4
1069	3159	RIAM-profilin complex	0	0.5	0	1	2	P07737; Q7Z5R6	PFN1; APBB1IP	3; 4
1070	3160	RIAM-VASP complex	0	0.5	0	1	2	P50552; Q7Z5R6	VASP; APBB1IP	2; 4
1071	3162	TF-FVIIa-FXa-TFPI complex	0	0	0	0	4	P00742; P08709; P10646; P13726	F10; F7; TFPI; F3	1; 1; 1; 1
1072	3164	HESX1-TLE1 complex	0	0	0	0	2	Q04724; Q9UBX0	TLE1; HESX1	11; 2
1073	3166	AXIN1-APC-CTNNB1-GSK3B complex	0	0.25	0	1	4	O15169; P25054; P35222; P49841	AXIN1; APC; CTNNB1; GSK3B	13; 8; 25; 11
1074	3167	NCOR-SIN3-HDAC-HESX1 complex	0.17	0.17	1	1	6	O75182; Q13547; Q92769; Q96ST3; Q9UBX0; Q9Y618	SIN3B; HDAC1; HDAC2; SIN3A; HESX1; NCOR2	6; 64; 52; 36; 2; 10
1075	3168	DAXX-AXIN complex	0.5	1	1	2	2	O15169; Q9UER7	AXIN1; DAXX	13; 7
1076	3170	Daxx-Axin-p53 complex	0.33	0.67	1	2	3	O15169; P04637; Q9UER7	AXIN1; TP53; DAXX	13; 18; 7
1077	3172	NUMB-TP53-MDM2 complex	0	0	0	0	3	P04637; P49757; Q00987	TP53; NUMB; MDM2	18; 2; 7
1078	3174	CIN85-BLNK complex	0	0	0	0	2	Q8WV28; Q96B97	BLNK; SH3KBP1	1; 9
1079	3175	CIN85-CBL complex	0	0	0	0	2	P22681; Q96B97	CBL; SH3KBP1	10; 9
1080	3176	USP1-UAF1 complex	0	0.5	0	1	2	O94782; Q8TAF3	USP1; WDR48	2; 6
1081	3177	GNA14-p115RhoGEF complex	0	0	0	0	2	O95837; Q92888	GNA14; ARHGEF1	1; 2
1082	3181	LMO4-CREB complex	0	0	0	0	2	P16220; P61968	CREB1; LMO4	5; 4
1083	3183	PDGFRA-SHP-2 complex, PDGF stimulated	0	0	0	0	2	P16234; Q06124	PDGFRA; PTPN11	2; 4
1084	3186	GRB2-SHP-2 complex, PDGF stimulated	0.5	0.5	1	1	2	P62993; Q06124	GRB2; PTPN11	14; 4
1085	3187	FHL2-FHL3 complex	0	0	0	0	2	Q13643; Q14192	FHL3; FHL2	3; 7
1086	3188	FHL2-ACT complex	0	0	0	0	2	Q14192; Q5TD97	FHL2; FHL5	7; 4
1087	3189	FHL2-CREB complex	0	0	0	0	2	P16220; Q14192	CREB1; FHL2	5; 7
1088	3190	FHL3-CREB complex	0	0	0	0	2	P16220; Q13643	CREB1; FHL3	5; 3
1089	3191	ACT-CREB complex	0	0	0	0	2	P16220; Q5TD97	CREB1; FHL5	5; 4
1090	3196	FHL4/STX11-ACT complex	0	0	0	0	2	O75558; Q5TD97	STX11; FHL5	2; 4
1091	3197	SMAD4-SNO-SKI complex	0	0	0	0	3	P12755; P12757; Q13485	SKI; SKIL; SMAD4	11; 2; 25
1092	3198	SKI-SMAD2 complex	0	0	0	0	2	P12755; Q15796	SKI; SMAD2	11; 15
1093	3199	SKI-SMAD3 complex	0	0	0	0	2	P12755; P84022	SKI; SMAD3	11; 30
1094	3200	SMAD4-SKI complex	0	0	0	0	2	P12755; Q13485	SKI; SMAD4	11; 25
1095	3204	SMAD2-SKI-NCOR complex	0	0	0	0	3	O75376; P12755; Q15796	NCOR1; SKI; SMAD2	10; 11; 15
1096	3205	SMAD3-SKI-NCOR complex	0	0	0	0	3	O75376; P12755; P84022	NCOR1; SKI; SMAD3	10; 11; 30
1097	3206	SMAD4-SKI-NCOR complex	0	0	0	0	3	O75376; P12755; Q13485	NCOR1; SKI; SMAD4	10; 11; 25
1098	3207	LIN2-LIN7-SAP97-MINT1 complex	0	0	0	0	4	O14910; O14936; Q02410; Q12959	LIN7A; CASK; APBA1; DLG1	5; 5; 2; 6
1099	3208	LIN2-LIN7 complex	0	0	0	0	2	O14910; O14936	LIN7A; CASK	5; 5
1100	3209	LIN2-SAP97 complex	0	0	0	0	2	O14936; Q12959	CASK; DLG1	5; 6
1101	3213	ULBP1-KLRK1-HCST complex	0	0	0	0	3	P26718; Q9BZM6; Q9UBK5	KLRK1; ULBP1; HCST	1; 1; 1
1102	3229	CDK9-IL6ST complex	0	0	0	0	2	P40189; P50750	IL6ST; CDK9	5; 17
1103	3231	Eps15-stonin2 complex	0	0	0	0	2	P42566; Q8WXE9	EPS15; STON2	2; 1
1104	3233	SMAD2-SMAD4-FAST1-TGIF complex, TGF(beta) induced	0	0	0	0	4	O75593; Q13485; Q15583; Q15796	FOXH1; SMAD4; TGIF1; SMAD2	4; 25; 2; 15
1105	3234	SMAD2-SMAD4-FAST1-TGIF-HDAC1 complex, TGF(beta) induced	0	0	0	0	5	O75593; Q13485; Q13547; Q15583; Q15796	FOXH1; SMAD4; HDAC1; TGIF1; SMAD2	4; 25; 64; 2; 15
1106	3262	SCAMP1-SCAMP2-SCAMP3 complex	0	0	0	0	3	O14828; O15126; O15127	SCAMP3; SCAMP1; SCAMP2	1; 1; 1
1107	3263	HERP1/HEY2-NCOR-SIN3A complex	0.25	0.25	1	1	4	Q13547; Q96ST3; Q9UBP5; Q9Y618	HDAC1; SIN3A; HEY2; NCOR2	64; 36; 1; 10
1108	3269	RB1-HDAC1-BRG1 complex	0	0	0	0	3	P06400; P51532; Q13547	RB1; SMARCA4; HDAC1	9; 22; 64
1109	3271	Gamma-secretase-Delta1 complex	0	0.2	0	1	5	O00548; P49768; Q92542; Q96BI3; Q9NZ42	DLL1; PSEN1; NCSTN; APH1A; PSENEN	4; 5; 6; 4; 6
1110	3284	SMN complex (GEMIN2, GEMIN3, GEMIN4, GEMIN5, SMN)	0	0	0	0	6	O14893; P57678; Q16637; Q8TEQ6; Q9UHI6; O14893	GEMIN2; GEMIN4; SMN1; SMN2; GEMIN5; DDX20	17; 11; 11; 7; 9; 17
1111	3296	SMN complex (GEMIN5,4,3), SMN-independent intermediate	0	0	0	0	3	P57678; Q8TEQ6; Q9UHI6	GEMIN4; GEMIN5; DDX20	11; 7; 9
1112	3297	SMN complex (GEMIN6,7, UNRIP), SMN-independent intermediate	0	0	0	0	3	Q8WXD5; Q9H840; Q9Y3F4	GEMIN6; GEMIN7; STRAP	5; 5; 3
1113	3298	SMN complex (GEMIN2,5, SMN)	0	0	0	0	4	O14893; Q16637; Q8TEQ6; O14893	GEMIN2; SMN1; SMN2; GEMIN5	17; 11; 7; 17
1114	3525	Tetrameric COG subcomplex	0.5	0.5	2	2	4	P83436; Q96MW5; Q9UP83; Q9Y2V7	COG7; COG8; COG5; COG6	5; 5; 5; 4
1115	3530	Binary COG subcomplex	0.5	0.5	1	1	2	P83436; Q9UP83	COG7; COG5	5; 5
1116	3532	COG1-COG8 subcomplex	0	0	0	0	2	Q8WTW3; Q96MW5	COG1; COG8	4; 5
1117	3544	COG2-COG3-COG4 subcomplex	0	0	0	0	3	Q14746; Q96JB2; Q9H9E3	COG2; COG3; COG4	3; 3; 3
1118	3545	COG5-COG6-COG7 subcomplex	0.67	0.67	2	2	3	P83436; Q9UP83; Q9Y2V7	COG7; COG5; COG6	5; 5; 4
1119	3551	COG1-COG8-COG2-COG3-COG4 subcomplex	0	0	0	0	5	Q14746; Q8WTW3; Q96JB2; Q96MW5; Q9H9E3	COG2; COG1; COG3; COG8; COG4	3; 4; 3; 5; 3
1120	3552	COG1-COG8-COG5-COG6-COG7 subcomplex	0.4	0.4	2	2	5	P83436; Q8WTW3; Q96MW5; Q9UP83; Q9Y2V7	COG7; COG1; COG8; COG5; COG6	5; 4; 5; 5; 4
1121	3618	GammaH2AFX-NDHII-Ku70-DNA complex	0.33	0.33	1	1	3	P12956; P16104; Q08211	XRCC6; H2AFX; DHX9	23; 5; 9
1122	3634	NR3C2-UBC9-SRC-1 complex	0	0	0	0	3	P08235; P63279; Q15788	NR3C2; UBE2I; NCOA1	2; 2; 8
1123	3677	RIN1-STAM2-HRS complex	0.33	0.33	1	1	3	O14964; O75886; Q13671	HGS; STAM2; RIN1	4; 2; 2
1124	3678	RIN1-STAM2-EGFR complex, EGF stimulated	0	0	0	0	3	O75886; P00533; Q13671	STAM2; EGFR; RIN1	2; 10; 2
1125	3710	CHL2-BMP2 complex	0	0	0	0	2	P12643; Q6WN34	BMP2; CHRDL2	3; 2
1126	3711	CHL2-BMP2-TSG complex	0	0	0	0	3	P12643; Q6WN34; Q9GZX9	BMP2; CHRDL2; TWSG1	3; 2; 1
1127	3714	Pericentrin-GCP complex	0	0	0	0	3	O95613; Q96CW5; Q9BSJ2	PCNT; TUBGCP3; TUBGCP2	1; 2; 2
1128	3739	SKI-SMAD2-SMAD4 pentameric complex	0	0	0	0	3	P12755; Q13485; Q15796	SKI; SMAD4; SMAD2	11; 25; 15
1129	3740	SKI-SMAD3-SMAD4 complex	0	0	0	0	3	P12755; P84022; Q13485	SKI; SMAD3; SMAD4	11; 30; 25
1130	3749	CREBBP-SMAD2 hexameric complex	0.5	0.5	1	1	2	Q15796; Q92793	SMAD2; CREBBP	15; 21
1131	3750	CREBBP-SMAD3 hexameric complex	0.5	0.5	1	1	2	P84022; Q92793	SMAD3; CREBBP	30; 21
1132	3753	CREBBP-SMAD2-SMAD4 pentameric complex	0.33	0.33	1	1	3	Q13485; Q15796; Q92793	SMAD4; SMAD2; CREBBP	25; 15; 21
1133	3754	CREBBP-SMAD3-SMAD4 pentameric complex	0.33	0.33	1	1	3	P84022; Q13485; Q92793	SMAD3; SMAD4; CREBBP	30; 25; 21
1134	3828	DRIP78-PHLP complex	0.5	0.5	1	1	2	Q13371; Q6Y2X3	PDCL; DNAJC14	1; 1
1135	3847	TCL1(trimer)-AKT1 complex	0	0	0	0	2	P31749; P56279	AKT1; TCL1A	8; 3
1136	3848	TCL1(trimer)-AKT2 complex	0	0	0	0	2	P31751; P56279	AKT2; TCL1A	2; 3
1137	3900	GABP(gamma)1-E2F1-DP1 complex	0	0	0	0	3	Q01094; Q14186; Q8TAK5	E2F1; TFDP1; GABPB2	6; 6; 1
1138	3917	Ternary complex (GATA4, SRF, MYOCD)	0	0	0	0	3	P11831; P43694; Q8IZQ8	SRF; GATA4; MYOCD	2; 1; 1
1139	3941	RAB11FIP1-RAB11A complex	0	0	0	0	2	P62491; Q6WKZ4	RAB11A; RAB11FIP1	4; 1
1140	3961	SMAD3-cSKI-SIN3A-HDAC1 complex	0.25	0.25	1	1	4	P12755; P84022; Q13547; Q96ST3	SKI; SMAD3; HDAC1; SIN3A	11; 30; 64; 36
1141	3972	Ubiquitin E3 ligase (SMURF2, SMAD3) - SnoN complex, TGF(beta)-dependent	0	0	0	0	3	P12757; P84022; Q9HAU4	SKIL; SMAD3; SMURF2	2; 30; 3
1142	3979	mTORC2 complex	0.25	0.75	1	3	4	P42345; Q6R327; Q9BPZ7; Q9BVC4	MTOR; RICTOR; MAPKAP1; MLST8	4; 2; 1; 3
1143	3992	ClpXP complex	0.5	1	1	2	2	O76031; Q16740	CLPX; CLPP	2; 2
1144	4025	ACTN1-PARVB complex	0	0	0	0	2	P12814; Q9HBI1	ACTN1; PARVB	2; 4
1145	4039	PAR4-BACE1 complex	0	0	0	0	2	P56817; Q96IZ0	BACE1; PAWR	1; 1
1146	4043	NEMO-HIF2(alpha)-ARNT complex	0	0	0	0	3	P27540; Q99814; Q9Y6K9	ARNT; EPAS1; IKBKG	3; 2; 14
1147	4072	Ubiquitin E3 ligase (CUL1, RBX1, SKP1)	0	0	0	0	3	P62877; P63208; Q13616	RBX1; SKP1; CUL1	45; 34; 34
1148	4082	XRCC6-XRCC5-WRN complex	0.67	0.67	2	2	3	P12956; P13010; Q14191	XRCC6; XRCC5; WRN	23; 21; 4
1149	4089	SMAD6-HOXC8 complex	0	0.5	0	1	2	O43541; P31273	SMAD6; HOXC8	2; 1
1150	4090	SMAD6-HOXA9 complex	0	0	0	0	2	O43541; P31269	SMAD6; HOXA9	2; 1
1151	4095	CTNNAL1-CTNNB1 complex	0	0	0	0	2	P35222; Q9UBT7	CTNNB1; CTNNAL1	25; 2
1152	4096	CTNNA1-CTNNB1 complex	0	0	0	0	2	P35221; P35222	CTNNA1; CTNNB1	2; 25
1153	4151	TSC (TSC1, TSC2, AXIN, GSK3) complex	0	0.25	0	1	4	O15169; P49815; P49841; Q92574	AXIN1; TSC2; GSK3B; TSC1	13; 6; 11; 3
1154	4158	HSP90-FKBP38-CAM-Ca(2+) complex	0	0	0	0	4	P07900; P62158; Q14318; P07900	HSP90AA1; CALM1; CAL; FKBP8	18; 7; 2; 18
1155	4200	DNM1L-FIS1 complex	0	0	0	0	2	O00429; Q9Y3D6	DNM1L; FIS1	2; 1
1156	4216	HNRNPU-NR3C1 complex	0	0	0	0	2	P04150; Q00839	NR3C1; HNRNPU	4; 9
1157	4389	EIF3 core complex (EIF3A, EIF3B, EIF3G, EIF3I)	0.25	0.25	1	1	4	O75821; P55884; Q13347; Q14152	EIF3G; EIF3B; EIF3I; EIF3A	5; 7; 6; 4
1158	4392	EIF3 complex (EIF3A, EIF3B, EIF3G, EIF3I, EIF3C)	0.2	0.2	1	1	5	O75821; P55884; Q13347; Q14152; Q99613	EIF3G; EIF3B; EIF3I; EIF3A; EIF3C	5; 7; 6; 4; 2
1159	4395	EIF3 complex (EIF3B, EIF3G, EIF3I)	0.33	0.33	1	1	3	O75821; P55884; Q13347	EIF3G; EIF3B; EIF3I	5; 7; 6
1160	4399	EIF3 complex (EIF3B, EIF3J, EIF3I)	0.33	0.33	1	1	3	O75822; P55884; Q13347	EIF3J; EIF3B; EIF3I	3; 7; 6
1161	4403	EIF3 complex (EIF3A, EIF3B, EIF3G, EIF3I, EIF3J)	0.2	0.2	1	1	5	O75821; O75822; P55884; Q13347; Q14152	EIF3G; EIF3J; EIF3B; EIF3I; EIF3A	5; 3; 7; 6; 4
1162	4478	CBF-DNA complex	0	0	0	0	3	P23511; P25208; Q13952	NFYA; NFYB; NFYC	2; 2; 2
1163	4498	p32-CBF-DNA complex	0	0	0	0	4	P23511; P25208; Q07021; Q13952	NFYA; NFYB; C1QBP; NFYC	2; 2; 6; 2
1164	4869	beta(1)-AR receptosome (ADRB1-SAP97-AKAP79-PRKAR2A)	0	0	0	0	4	P08588; P13861; P24588; Q12959	ADRB1; PRKAR2A; AKAP5; DLG1	3; 6; 4; 6
1165	4976	SVIP-VCP-DERL1 complex	0.33	0.33	1	1	3	P55072; Q8NHG7; Q9BUN8	VCP; SVIP; DERL1	11; 1; 7
1166	4977	gp78-VCP-DERL1 complex	0.33	0.33	1	1	3	P55072; Q9BUN8; Q9UKV5	VCP; DERL1; AMFR	11; 7; 4
1167	4997	VCP-VIMP-DERL1 complex	0.33	0.33	1	1	3	P55072; Q9BQE4; Q9BUN8	VCP; VIMP; DERL1	11; 4; 7
1168	4998	VCP-VIMP-DERL2 complex	0.33	0.33	1	1	3	P55072; Q9BQE4; Q9GZP9	VCP; VIMP; DERL2	11; 4; 4
1169	4999	VCP-VIMP-DERL1-DERL2-HRD1-SEL1L complex	0.33	0.67	2	4	6	P55072; Q86TM6; Q9BQE4; Q9BUN8; Q9GZP9; Q9UBV2	VCP; SYVN1; VIMP; DERL1; DERL2; SEL1L	11; 3; 4; 7; 4; 3
1170	5099	RB1(hypophosphorylated)-E2F4 complex	0	0	0	0	2	P06400; Q16254	RB1; E2F4	9; 8
1171	5100	CyclinD3-CDK4-CDK6 complex	0	0	0	0	3	P11802; P30281; Q00534	CDK4; CCND3; CDK6	8; 5; 5
1172	5101	CyclinD3-CDK4-CDK6-p21 complex	0.25	0.25	1	1	4	P11802; P30281; P38936; Q00534	CDK4; CCND3; CDKN1A; CDK6	8; 5; 8; 5
1173	5107	p34(SEI-1)-CDK4-CyclinD2 complex	0	0	0	0	3	P11802; P30279; Q9UHV2	CDK4; CCND2; SERTAD1	8; 3; 1
1174	5117	RBL2 complex (DNMT1, E2F4, E2F5, HDAC1, SUV39H1, RBL2)	0	0	0	0	6	O43463; P26358; Q08999; Q13547; Q15329; Q16254	SUV39H1; DNMT1; RBL2; HDAC1; E2F5; E2F4	4; 5; 9; 64; 5; 8
1175	5118	RBL2 complex (E2F4, E2F5, HDAC1, SUV39H1, P300, RBL2)	0.17	0.17	1	1	6	O43463; Q08999; Q09472; Q13547; Q15329; Q16254	SUV39H1; RBL2; EP300; HDAC1; E2F5; E2F4	4; 9; 21; 64; 5; 8
1176	5144	E2F1-p107-cyclinA complex	0	0	0	0	3	P20248; P28749; Q01094	CCNA2; RBL1; E2F1	7; 8; 6
1177	5146	RB1-TFAP2A complex	0	0	0	0	2	P05549; P06400	TFAP2A; RB1	1; 9
1178	5153	CTFC-TAF1 complex	0.5	0.5	1	1	2	P49711; Q01105	CTCF; SET	3; 3
1179	5154	CTCF-nucleophosmin complex	0.5	0.5	1	1	2	P06748; P49711	NPM1; CTCF	8; 3
1180	5159	E2F4-p107-cyclinE complex	0	0	0	0	3	P24864; P28749; Q16254	CCNE1; RBL1; E2F4	4; 8; 8
1181	5160	E2F4-p130 complex	0	0	0	0	2	Q08999; Q16254	RBL2; E2F4	9; 8
1182	5162	ELK1-SRF-ELK3 complex	0	0	0	0	3	P11831; P19419; P41970	SRF; ELK1; ELK3	2; 1; 1
1183	5165	AP1G1-PACS1-FURIN complex	0.33	0.33	1	1	3	O43747; P09958; Q6VY07	AP1G1; FURIN; PACS1	4; 1; 1
1184	5171	SH3KBP1-CBLB-EGFR complex	0	0	0	0	3	P00533; Q13191; Q96B97	EGFR; CBLB; SH3KBP1	10; 2; 9
1185	5176	MGC1-DNA-PKcs-Ku complex	0.5	0.5	2	2	4	P12956; P13010; P78527; Q14676	XRCC6; XRCC5; PRKDC; MDC1	23; 21; 10; 5
1186	5177	Polycystin-1 multiprotein complex (ACTN1, CDH1, SRC, JUP, VCL, CTNNB1, PXN, BCAR1, PKD1, PTK2, TLN1)	0.09	0.09	1	1	11	P12814; P12830; P12931; P14923; P18206; P35222; P49023; P56945; P98161; Q05397; Q9Y490	ACTN1; CDH1; SRC; JUP; VCL; CTNNB1; PXN; BCAR1; PKD1; PTK2; TLN1	2; 7; 9; 1; 2; 25; 10; 9; 6; 11; 3
1187	5178	JAK2-PAFR-TYK2 complex	0	0	0	0	3	O60674; P25105; P29597	JAK2; PTAFR; TYK2	1; 1; 1
1188	5179	NCOA6-DNA-PK-Ku-PARP1 complex	0.4	0.4	2	2	5	P09874; P12956; P13010; P78527; Q14686	PARP1; XRCC6; XRCC5; PRKDC; NCOA6	12; 23; 21; 10; 6
1189	5183	DNA-PK-Ku-eIF2-NF90-NF45 complex	0.5	0.5	4	4	8	P05198; P12956; P13010; P20042; P41091; P78527; Q12905; Q12906	EIF2S1; XRCC6; XRCC5; EIF2S2; EIF2S3; PRKDC; ILF2; ILF3	1; 23; 21; 1; 1; 10; 4; 7
1190	5184	SWI/SNF-related chromatin-remodeling complex	0.2	0.2	1	1	5	P51531; P51608; Q13547; Q969G3; Q96ST3	SMARCA2; MECP2; HDAC1; SMARCE1; SIN3A	14; 2; 64; 18; 36
1191	5189	YWHAQ-CALM1-CABIN1 complex	0	0	0	0	4	P27348; P62158; Q9Y6J0; P27348	YWHAQ; CALM1; CAL; CABIN1	5; 7; 3; 5
1192	5190	TIAM1-EFNB1-EPHA2 complex	0	0	0	0	3	P29317; P98172; Q13009	EPHA2; EFNB1; TIAM1	1; 1; 2
1193	5193	TNF-alpha/NF-kappa B signaling complex (CHUK, KPNA3, NFKB2, NFKBIB, REL, IKBKG, NFKB1, NFKBIE, RELB, NFKBIA, RELA, TNIP2)	0	0.17	0	2	12	O00221; O00505; O15111; P19838; P25963; Q00653; Q01201; Q04206; Q04864; Q15653; Q8NFZ5; Q9Y6K9	NFKBIE; KPNA3; CHUK; NFKB1; NFKBIA; NFKB2; RELB; RELA; REL; NFKBIB; TNIP2; IKBKG	3; 1; 16; 10; 8; 6; 3; 18; 10; 6; 6; 14
1194	5194	TNF-alpha/NF-kappa B signaling complex (SEC16A, CHUK, IKBKB, NFKB2, REL, IKBKG, MAP3K14, RELA, FBXW7, USP2)	0	0.1	0	1	10	O14920; O15027; O15111; O75604; Q00653; Q04206; Q04864; Q969H0; Q99558; Q9Y6K9	IKBKB; SEC16A; CHUK; USP2; NFKB2; RELA; REL; FBXW7; MAP3K14; IKBKG	9; 1; 16; 1; 6; 18; 10; 5; 2; 14
1195	5195	PTIP-HMT complex	0.6	0.6	6	6	10	O15550; P61964; Q14686; Q15291; Q6ZW49; Q8NEZ4; Q9BTK6; Q9C005; Q9UBL3; Q9UMN6	KDM6A; WDR5; NCOA6; KDM6B; PAXIP1; KMT2C; PAGR1; DPY30; ASH2L; KMT2B	4; 24; 6; 21; 5; 4; 3; 10; 20; 2
1196	5196	TNF-alpha/NF-kappa B signaling complex (CHUK, BTRC, NFKB2, PPP6C, REL, CUL1, IKBKE, SAPS2, SAPS1, ANKRD28, RELA, SKP1)	0.08	0.17	1	2	12	O00743; O15084; O15111; O75170; P63208; Q00653; Q04206; Q04864; Q13616; Q14164; Q9UPN7; Q9Y297	PPP6C; ANKRD28; CHUK; PPP6R2; SKP1; NFKB2; RELA; REL; CUL1; IKBKE; PPP6R1; BTRC	1; 1; 16; 1; 34; 6; 18; 10; 34; 2; 1; 7
1197	5197	PTIP-DNA damage response complex	0.33	0.33	2	2	6	O60934; P49959; P54132; Q12888; Q6ZW49; Q92878	NBN; MRE11A; BLM; TP53BP1; PAXIP1; RAD50	12; 13; 12; 4; 5; 16
1198	5198	CBP-RARA-RXRA-DNA complex, ligand stimulated	0.33	0.33	1	1	3	P10276; P19793; Q92793	RARA; RXRA; CREBBP	1; 1; 21
1199	5199	Kinase maturation complex 1	0	0	0	0	16	P07900; P08238; P27348; P31946; P34932; P61981; P62258; P63104; Q04917; Q13163; Q16543; Q6Q0C0; Q7KZI7; Q99759; Q9NUG6; Q9UHV9	HSP90AA1; HSP90AB1; YWHAQ; YWHAB; HSPA4; YWHAG; YWHAE; YWHAZ; YWHAH; MAP2K5; CDC37; TRAF7; MARK2; MAP3K3; PDRG1; PFDN2	18; 12; 5; 2; 6; 2; 6; 2; 1; 1; 11; 1; 1; 2; 1; 3
1200	5209	Ubiquilin-proteasome complex	0	0	0	0	6	P25786; P25787; P60900; Q05086; Q9UHD9; Q9UMX0	PSMA1; PSMA2; PSMA6; UBE3A; UBQLN2; UBQLN1	8; 6; 6; 2; 1; 2
1201	5210	TANK-TRAF2-TRAF3 complex	0.67	0.67	2	2	3	Q12933; Q13114; Q92844	TRAF2; TRAF3; TANK	9; 1; 2
1202	5211	RAF1-PPP2-PIN1 complex	0.4	0.4	2	2	5	P04049; P30153; P62714; P63151; Q13526	RAF1; PPP2R1A; PPP2CB; PPP2R2A; PIN1	11; 8; 1; 2; 1
1203	5212	Kinase maturation complex 2	0.12	0.12	1	1	8	A7MCY6; P07900; P08238; Q12933; Q16543; Q92844; Q9H6S1; Q9UHD2	TBKBP1; HSP90AA1; HSP90AB1; TRAF2; CDC37; TANK; AZI2; TBK1	1; 18; 12; 9; 11; 2; 1; 3
1204	5213	Pex26-Pex6-Pex1 complex	0	0	0	0	3	O43933; Q13608; Q7Z412	PEX1; PEX6; PEX26	1; 1; 1
1205	5215	CS-MAP3K7IP1-MAP3K7IP2 complex	0	0	0	0	3	O75390; Q15750; Q9NYJ8	CS; TAB1; TAB2	1; 4; 5
1206	5220	CHUK-IQGAP2-AKAP8L-RELA-TNIP2 complex	0	0	0	0	5	O15111; Q04206; Q13576; Q8NFZ5; Q9ULX6	CHUK; RELA; IQGAP2; TNIP2; AKAP8L	16; 18; 2; 6; 1
1207	5222	p14-Mp1-MEK1 complex	0.67	0.67	2	2	3	Q02750; Q9UHA4; Q9Y2Q5	MAP2K1; LAMTOR3; LAMTOR2	7; 3; 3
1208	5223	Casein kinase II (beta-dimer, alpha'-dimer)	0	0	0	0	2	P19784; P67870	CSNK2A2; CSNK2B	4; 5
1209	5225	Casein kinase II (beta-dimer, alpha-dimer)	0	0	0	0	2	P67870; P68400	CSNK2B; CSNK2A1	5; 4
1210	5226	p14-Mp1-ERK2 complex	0.67	0.67	2	2	3	P28482; Q9UHA4; Q9Y2Q5	MAPK1; LAMTOR3; LAMTOR2	10; 3; 3
1211	5228	REL-MAP3K8-RELA-TNIP2-PAPOLA complex	0.2	0.2	1	1	5	P41279; P51003; Q04206; Q04864; Q8NFZ5	MAP3K8; PAPOLA; RELA; REL; TNIP2	3; 1; 18; 10; 6
1212	5229	RPA complex	0	0	0	0	3	P15927; P27694; P35244	RPA2; RPA1; RPA3	7; 11; 6
1213	5230	CHUK-NFKB2-REL-IKBKG-SPAG9-NFKB1-NFKBIE-COPB2-TNIP1-NFKBIA-RELA-TNIP2 complex	0.08	0.25	1	3	12	O00221; O15111; O60271; P19838; P25963; P35606; Q00653; Q04206; Q04864; Q15025; Q8NFZ5; Q9Y6K9	NFKBIE; CHUK; SPAG9; NFKB1; NFKBIA; COPB2; NFKB2; RELA; REL; TNIP1; TNIP2; IKBKG	3; 16; 1; 10; 8; 1; 6; 18; 10; 2; 6; 14
1214	5231	53BP1-containing complex	0.4	0.4	2	2	5	P12956; P13010; P15927; P27694; Q12888	XRCC6; XRCC5; RPA2; RPA1; TP53BP1	23; 21; 7; 11; 4
1215	5232	TNF-alpha/Nf-kappa B signaling complex (RPL6, RPL30, RPS13, CHUK, DDX3X, NFKB2, NFKBIB, REL, IKBKG, NFKB1, MAP3K8, RELB, GLG1, NFKBIA, RELA, TNIP2, GTF2I)	0	0.12	0	2	17	O00571; O15111; P19838; P25963; P41279; P62277; P62888; P78347; Q00653; Q01201; Q02878; Q04206; Q04864; Q15653; Q8NFZ5; Q92896; Q9Y6K9	DDX3X; CHUK; NFKB1; NFKBIA; MAP3K8; RPS13; RPL30; GTF2I; NFKB2; RELB; RPL6; RELA; REL; NFKBIB; TNIP2; GLG1; IKBKG	3; 16; 10; 8; 3; 5; 6; 4; 6; 3; 5; 18; 10; 6; 6; 1; 14
1216	5233	TNF-alpha/NF-kappa B signaling complex 5	0.04	0.08	1	2	25	O14920; O15111; O15446; O95602; P19838; P23508; P42704; P46199; P52292; P52434; P62875; P63208; Q00653; Q04206; Q04864; Q13576; Q13616; Q15653; Q16342; Q9GZS1; Q9H9Y6; Q9UJF2; Q9UKB1; Q9Y2S0; Q9Y6K9	IKBKB; CHUK; CD3EAP; POLR1A; NFKB1; MCC; LRPPRC; MTIF2; KPNA2; POLR2H; POLR2L; SKP1; NFKB2; RELA; REL; IQGAP2; CUL1; NFKBIB; PDCD2; POLR1E; POLR1B; RASAL2; FBXW11; POLR1D; IKBKG	9; 16; 1; 1; 10; 1; 1; 1; 3; 6; 6; 34; 6; 18; 10; 2; 34; 6; 1; 1; 1; 1; 4; 1; 14
1217	5234	IKBKB-CDC37-KIAA1967-HSP90AB1-HSP90AA1 complex	0	0	0	0	5	O14920; P07900; P08238; Q16543; Q8N163	IKBKB; HSP90AA1; HSP90AB1; CDC37; CCAR2	9; 18; 12; 11; 4
1218	5235	WRN-Ku70-Ku80-PARP1 complex	0.5	0.5	2	2	4	P09874; P12956; P13010; Q14191	PARP1; XRCC6; XRCC5; WRN	12; 23; 21; 4
1219	5239	CAP(C)-CAP(E) complex	0	0	0	0	2	O95347; Q9NTJ3	SMC2; SMC4	5; 5
1220	5241	SMC1-SMC3 complex	0	0.5	0	1	2	Q14683; Q9UQE7	SMC1A; SMC3	7; 6
1221	5243	XRCC1-LIG3-PNK-TDP1 complex	0	0	0	0	4	P18887; P49916; Q96T60; Q9NUW8	XRCC1; LIG3; PNKP; TDP1	7; 6; 3; 1
1222	5244	Dolichol-phosphate mannose (DPM) synthase	0	1	0	3	3	O60762; O94777; Q9P2X0	DPM1; DPM2; DPM3	1; 1; 1
1223	5251	Ku-ORC complex	0.33	0.33	2	2	6	O43929; P12956; P13010; Q13416; Q9UBD5; Q9Y5N6	ORC4; XRCC6; XRCC5; ORC2; ORC3; ORC6	2; 23; 21; 3; 2; 2
1224	5253	MNK1-eIF4F complex	0	0	0	0	4	P06730; P60842; Q04637; Q9BUB5	EIF4E; EIF4A1; EIF4G1; MKNK1	1; 2; 1; 1
1225	5260	TCF4-CTNNB1-SUMO1-EP300-HADAC6 complex	0.2	0.2	1	1	5	P15884; P35222; P63165; Q09472; Q9UBN7	TCF4; CTNNB1; SUMO1; EP300; HDAC6	5; 25; 5; 21; 2
1226	5261	TCF4-CTNNB1-EP300 complex	0.33	0.33	1	1	3	P15884; P35222; Q09472	TCF4; CTNNB1; EP300	5; 25; 21
1227	5262	TCF4-CTNNB1 complex	0	0	0	0	2	P15884; P35222	TCF4; CTNNB1	5; 25
1228	5264	TCF4-CTNNB1-CREBBP complex	0.33	0.33	1	1	3	P15884; P35222; Q92793	TCF4; CTNNB1; CREBBP	5; 25; 21
1229	5266	TNF-alpha/NF-kappa B signaling complex 6	0	0.07	0	1	14	O14920; O15111; P07900; P08238; P22087; P36578; P62277; P62280; P62888; P62917; Q02878; Q16543; Q99558; Q9Y6K9	IKBKB; CHUK; HSP90AA1; HSP90AB1; FBL; RPL4; RPS13; RPS11; RPL30; RPL8; RPL6; CDC37; MAP3K14; IKBKG	9; 16; 18; 12; 4; 4; 5; 4; 6; 4; 5; 11; 2; 14
1230	5267	VHL-VDU1-TCEB1-TCEB2 complex	0.5	0.5	2	2	4	P40337; Q15369; Q15370; Q8TEY7	VHL; TCEB1; TCEB2; USP33	7; 15; 15; 1
1231	5268	TNF-alpha/NF-kappa B signaling complex 7	0	0	0	0	8	O43318; P07900; P08238; Q13451; Q15750; Q16543; Q8N5C8; Q9NYJ8	MAP3K7; HSP90AA1; HSP90AB1; FKBP5; TAB1; CDC37; TAB3; TAB2	6; 18; 12; 3; 4; 11; 1; 5
1232	5269	TNF-alpha/NF-kappa B signaling complex 8	0	0	0	0	6	P07900; P08238; Q13451; Q14164; Q16543; Q86UP2	HSP90AA1; HSP90AB1; FKBP5; IKBKE; CDC37; KTN1	18; 12; 3; 2; 11; 1
1233	5270	VHL-TCEB1-TCEB2 complex	0.67	0.67	2	2	3	P40337; Q15369; Q15370	VHL; TCEB1; TCEB2	7; 15; 15
1234	5273	VHL-TBP1-HIF1A complex	0.33	0.33	1	1	3	P17980; P40337; Q16665	PSMC3; VHL; HIF1A	5; 7; 7
1235	5274	Cell-cell junction complex (ARHGAP10-CTNNA1)	0	0	0	0	2	A1A4S6; P35221	ARHGAP10; CTNNA1	1; 2
1236	5276	HIF1A-OS9-EGLN1 complex	0	0	0	0	3	Q13438; Q16665; Q9GZT9	OS9; HIF1A; EGLN1	4; 7; 1
1237	5277	HIF1A-OS9-EGLN3 complex	0	0	0	0	3	Q13438; Q16665; Q9H6Z9	OS9; HIF1A; EGLN3	4; 7; 1
1238	5280	RAB9-TIP47-MPRI complex	0	0	0	0	3	O60664; P11717; P51151	PLIN3; IGF2R; RAB9A	1; 5; 1
1239	5281	Cell-cell junction complex (CDH1-CTNNB1)	0	0	0	0	2	P12830; P35222	CDH1; CTNNB1	7; 25
1240	5282	CAS-SRC-FAK complex	0	0	0	0	3	P12931; P56945; Q05397	SRC; BCAR1; PTK2	9; 9; 11
1241	5283	tRNA splicing endonuclease	0.6	0.6	3	3	5	Q7Z6J9; Q8NCE0; Q8WW01; Q92989; Q9BSV6	TSEN54; TSEN2; TSEN15; CLP1; TSEN34	2; 2; 1; 3; 1
1242	5284	RNA endonuclease (SEN2deltaEx8, SEN54, CLP1)	0.67	0.67	2	2	3	Q7Z6J9; Q8NCE0; Q92989	TSEN54; TSEN2; CLP1	2; 2; 3
1243	5285	TNF-alpha/NF-kappa B signaling complex 9	0	0	0	0	5	O15111; P08238; Q13451; Q15653; Q16543	CHUK; HSP90AB1; FKBP5; NFKBIB; CDC37	16; 12; 3; 6; 11
1244	5286	TNF-alpha/NF-kappa B signaling complex 10	0	0.1	0	1	10	O15111; P07900; P08238; P40222; Q15653; Q16543; Q676U5; Q8IX12; Q9UHD2; Q9Y6K9	CHUK; HSP90AA1; HSP90AB1; TXLNA; NFKBIB; CDC37; ATG16L1; CCAR1; TBK1; IKBKG	16; 18; 12; 1; 6; 11; 1; 1; 3; 14
1245	5288	P53-BARD1-KU70 complex	0.33	0.33	1	1	3	P04637; P12956; Q99728	TP53; XRCC6; BARD1	18; 23; 14
1246	5293	ETS2-SMARCA4-INI1 complex	0.33	0.33	1	1	3	P15036; P51532; Q12824	ETS2; SMARCA4; SMARCB1	4; 22; 27
1247	5317	LATS1-HTRA2-BIRC4 complex	0	0	0	0	3	O43464; O95835; P98170	HTRA2; LATS1; XIAP	1; 2; 3
1248	5318	DDEF1-CTTN-PXN complex	0	0	0	0	3	P49023; Q14247; Q9ULH1	PXN; CTTN; ASAP1	10; 5; 1
1249	5319	CDH1-CKS1B complex	0	0	0	0	2	P12830; P61024	CDH1; CKS1B	7; 3
1250	5320	CDH1-SKP2 complex	0	0	0	0	2	P12830; Q13309	CDH1; SKP2	7; 8
1251	5331	YY1-MDM2-p53 complex	0.33	0.33	1	1	3	P04637; P25490; Q00987	TP53; YY1; MDM2	18; 8; 7
1252	5337	ELMO1-DOCK1 complex	0	0	0	0	2	Q14185; Q92556	DOCK1; ELMO1	4; 4
1253	5341	ELMO1-DOCK2 complex	0	0	0	0	2	Q92556; Q92608	ELMO1; DOCK2	4; 1
1254	5342	ELMO1-DOCK1-RAC1 complex	0	0	0	0	3	P63000; Q14185; Q92556	RAC1; DOCK1; ELMO1	4; 4; 4
1255	5343	ELMO1-DOCK1-CRKII complex	0	0	0	0	3	P46108; Q14185; Q92556	CRK; DOCK1; ELMO1	5; 4; 4
1256	5360	AGO2-FXR1-TNF(alpha)ARE-RNP complex	0	0.5	0	1	2	P51114; Q9UKV8	FXR1; AGO2	1; 5
1257	5361	Cell division cycle complex (CDC27, CDC16, ANAPC7)	0	0	0	0	3	P30260; Q13042; Q9UJX3	CDC27; CDC16; ANAPC7	3; 3; 3
1258	5363	Actin-ribonucleoprotein complex (POLR2A, GTF2F1, HNRNPU)	0	0	0	0	3	P24928; P35269; Q00839	POLR2A; GTF2F1; HNRNPU	24; 10; 9
1259	5367	THRB-RXRB complex	0	0	0	0	2	P10828; P28702	THRB; RXRB	1; 2
1260	5370	ERAP1-ERAP2 complex	0	0	0	0	2	Q6P179; Q9NZ08	ERAP2; ERAP1	1; 1
1261	5371	Grancalcin-sorcin complex	0	0	0	0	2	P28676; P30626	GCA; SRI	1; 3
1262	5373	Chromatin remodeling complex (TACC2, TACC3, PCAF)	0	0	0	0	3	O95359; Q92831; Q9Y6A5	TACC2; KAT2B; TACC3	1; 11; 1
1263	5375	EGR-EP300 complex	1	1	2	2	2	P18146; Q09472	EGR1; EP300	1; 21
1264	5378	TRBP containing complex (DICER, TRBP, AGO2, RPL7A, EIF6, MOV10)	0	0	0	0	6	P56537; P62424; Q15633; Q9HCE1; Q9UKV8; Q9UPY3	EIF6; RPL7A; TARBP2; MOV10; AGO2; DICER1	2; 5; 3; 3; 5; 4
1265	5380	TRBP containing complex (DICER, RPL7A, EIF6, MOV10 and subunits of the 60S ribosomal particle)	0.04	0.04	1	1	25	P05386; P05387; P18077; P18124; P26373; P30050; P46778; P46779; P49207; P50914; P56537; P61313; P61353; P61513; P62424; P62888; P62906; P62910; P62913; P84098; Q02543; Q9HCE1; Q9UHA3; Q9UPY3; Q9Y3U8	RPLP1; RPLP2; RPL35A; RPL7; RPL13; RPL12; RPL21; RPL28; RPL34; RPL14; EIF6; RPL15; RPL27; RPL37A; RPL7A; RPL30; RPL10A; RPL32; RPL11; RPL19; RPL18A; MOV10; RSL24D1; DICER1; RPL36	6; 4; 4; 4; 4; 4; 4; 4; 3; 4; 2; 4; 4; 4; 5; 6; 4; 4; 4; 4; 4; 3; 1; 4; 4
1266	5381	RNA-induced silencing complex, RISC	0	0	0	0	7	Q15633; Q9UKV8; Q9UPY3	TARBP2; AGO2; DICER1	3; 5; 4
1267	5382	ARNT-HIF1A complex	0	0	0	0	2	P27540; Q16665	ARNT; HIF1A	3; 7
1268	5383	TRIB3-DDIT3 complex	0	0	0	0	2	P35638; Q96RU7	DDIT3; TRIB3	1; 1
1269	5384	RAG1-RAG2 tetramer complex	0	0	0	0	2	P15918; P55895	RAG1; RAG2	1; 1
1270	5385	GAIT complex	0.25	0.25	1	1	4	O60506; P04406; P07814; P40429	SYNCRIP; GAPDH; EPRS; RPL13A	4; 3; 2; 4
1271	5386	MLL1-WDR5 complex	0.19	0.22	5	6	27	O00268; O43451; O75461; P21675; P34932; P49848; P51610; P61964; Q03164; Q15291; Q15545; Q16594; Q6PI98; Q7Z3B3; Q8IXM2; Q8IZL8; Q8WWY3; Q96EZ8; Q99496; Q9BVI0; Q9H4L4; Q9H7Z6; Q9HCK8; Q9NXF1; Q9UBL3; Q9Y265; Q9Y4W2	TAF4; MGAM; E2F6; TAF1; HSPA4; TAF6; HCFC1; WDR5; KMT2A; KDM6B; TAF7; TAF9; INO80C; KANSL1; BAP18; PELP1; PRPF31; MCRS1; RNF2; PHF20; SENP3; KAT8; CHD8; TEX10; ASH2L; RUVBL1; LAS1L	11; 1; 2; 9; 6; 12; 11; 24; 5; 21; 11; 18; 2; 3; 1; 3; 2; 4; 6; 2; 3; 5; 1; 3; 20; 15; 3
1272	5388	SERPINA1-ELA2 complex	0	0	0	0	2	P01009; P08246	SERPINA1; ELANE	2; 1
1273	5389	SERPINA3-CTSG complex	0	0	0	0	2	P01011; P08311	SERPINA3; CTSG	1; 2
1274	5391	SERPINA1-CTSG complex	0	0	0	0	2	P01009; P08311	SERPINA1; CTSG	2; 2
1275	5400	BRCC complex	0	0	0	0	5	P38398; P46736; P51587; Q06609; Q9NXR7	BRCA1; BRCC3; BRCA2; RAD51; BRE	31; 1; 4; 5; 1
1276	5401	PLEKHM2-KIF5B complex	0	0	0	0	2	P33176; Q8IWE5	KIF5B; PLEKHM2	2; 1
1277	5407	NGF-TrkA complex	0	0	0	0	2	P01138; P04629	NGF; NTRK1	2; 1
1278	5408	Neurotrophin-3-p75 complex	0	0	0	0	2	P08138; P20783	NGFR; NTF3	3; 1
1279	5409	TIAM1-GRIN1 complex	0	0	0	0	2	Q05586; Q13009	GRIN1; TIAM1	2; 2
1280	5411	HTR1D-S1PR1 complex	0	0	0	0	2	P21453; P28221	S1PR1; HTR1D	5; 4
1281	5414	HTR1A-HTR1D complex	0	0	0	0	2	P08908; P28221	HTR1A; HTR1D	7; 4
1282	5416	HTR1A-HTR1B complex	0	0	0	0	2	P08908; P28222	HTR1A; HTR1B	7; 3
1283	5417	HTR1D-HTR1B complex	0	0	0	0	2	P28221; P28222	HTR1D; HTR1B	4; 3
1284	5418	GABBR2-HTR1A complex	0	0	0	0	2	O75899; P08908	GABBR2; HTR1A	2; 7
1285	5419	HTR1A-GPR26 complex	0	0	0	0	2	P08908; Q8NDV2	HTR1A; GPR26	7; 1
1286	5420	HTR1A-EDG3 complex	0	0	0	0	2	P08908; Q99500	HTR1A; S1PR3	7; 2
1287	5422	HTR1A-S1PR1 complex	0	0	0	0	2	P08908; P21453	HTR1A; S1PR1	7; 5
1288	5423	HSP70-BAG5-PARK2 complex	0	0	0	0	4	O60260; P0DMV8; P34932; Q9UL15	PARK2; HSPA1A; HSPA4; BAG5	3; 7; 6; 1
1289	5424	NGF-p75 complex	0	0	0	0	2	P01138; P08138	NGF; NGFR	2; 3
1290	5426	ANCO1-HDAC3 complex	0.5	0.5	1	1	2	O15379; Q6UB99	HDAC3; ANKRD11	14; 1
1291	5432	Sororin-cohesin complex	0.33	0.5	2	3	6	O60216; Q14683; Q29RF7; Q96FF9; Q9NTI5; Q9UQE7	RAD21; SMC1A; PDS5A; CDCA5; PDS5B; SMC3	5; 7; 1; 1; 1; 6
1292	5441	NRG1-IKZF4 complex	0	0	0	0	2	Q02297; Q9H2S9	NRG1; IKZF4	1; 1
1293	5444	CRKII-C3G complex	0	0	0	0	2	P46108; Q13905	CRK; RAPGEF1	5; 1
1294	5446	EPO-EPOR complex	0	0	0	0	2	P01588; P19235	EPO; EPOR	1; 2
1295	5449	Splicing-associated factors complex	0.2	0.2	1	1	5	P35659; Q15287; Q86V81; Q8IYB3; Q9Y5S9	DEK; RNPS1; ALYREF; SRRM1; RBM8A	3; 6; 6; 9; 10
1296	5450	Mediator complex	0.1	0.1	6	6	59	A0JLT2; O43513; O60244; O60313; O75448; O75586; O95402; Q13503; Q15528; Q15648; Q6P2C8; Q71F56; Q71SY5; Q96G25; Q96HR3; Q96RN5; Q9BTT4; Q9BUE0; Q9H944; Q9NPJ6; Q9NVC6; Q9NX70; Q9P086; Q9UHV7; Q9ULK4; Q9Y2X0; Q9Y3C7	MED19; MED7; MED14; OPA1; MED24; MED6; MED26; MED21; MED22; MED1; MED27; MED13L; MED25; MED8; MED30; MED15; MED10; MED18; MED20; MED4; MED17; MED29; MED11; MED13; MED23; MED16; MED31	3; 14; 22; 1; 18; 19; 7; 19; 3; 20; 6; 2; 8; 4; 2; 9; 8; 5; 7; 9; 19; 4; 3; 15; 17; 13; 6
1297	5451	MED18-MED20-MED29 mediator subcomplex	0.33	0.33	1	1	3	Q9BUE0; Q9H944; Q9NX70	MED18; MED20; MED29	5; 7; 4
1298	5460	p50-p65 NF(kappa)B complex	0	0	0	0	2	P19838; Q04206	NFKB1; RELA	10; 18
1299	5461	p50-p65 NF(kappa)B-SRC1 complex	0	0	0	0	3	P19838; Q04206; Q15788	NFKB1; RELA; NCOA1	10; 18; 8
1300	5464	IKBA-p50-p65 Nf(kappa)B complex	0	0	0	0	3	P19838; P25963; Q04206	NFKB1; NFKBIA; RELA	10; 8; 18
1301	5465	IKB(epsilon)-RELA-cREL complex	0	0.33	0	1	3	O00221; Q04206; Q04864	NFKBIE; RELA; REL	3; 18; 10
1302	5466	IKB(beta)-RELA-cREL complex	0	0	0	0	3	Q04206; Q04864; Q15653	RELA; REL; NFKBIB	18; 10; 6
1303	5467	IKB(alpha)-RELA-cREL complex	0	0	0	0	3	P25963; Q04206; Q04864	NFKBIA; RELA; REL	8; 18; 10
1304	5473	DISC complex (FAS, FADD, CASP8)	0	0	0	0	3	P25445; Q13158; Q14790	FAS; FADD; CASP8	4; 10; 11
1305	5475	MURR1-NF(kappa)Bp65-IKBA complex	0	0	0	0	3	P25963; Q04206; Q8N668	NFKBIA; RELA; COMMD1	8; 18; 7
1306	5498	ILK-PARVB-ARHGEF6 complex	0.33	0.33	1	1	3	Q13418; Q15052; Q9HBI1	ILK; ARHGEF6; PARVB	5; 2; 4
1307	5499	PARVB-ARHGEF6 complex	0	0	0	0	2	Q15052; Q9HBI1	ARHGEF6; PARVB	2; 4
1308	5502	EED-EZH-YY1 polycomb complex	0.33	0.33	1	1	3	O75530; P25490; Q15910	EED; YY1; EZH2	7; 8; 7
1309	5513	RING1-Polycomb repressive complex	0	0	0	0	4	O00257; P35226; P78364; Q06587	CBX4; BMI1; PHC1; RING1	3; 6; 3; 7
1310	5518	BMI1-HPH1-HPH2 complex	0	0	0	0	3	P35226; P78364; Q8IXK0	BMI1; PHC1; PHC2	6; 3; 3
1311	5521	EED-EZH polycomb complex	0	0	0	0	2	O75530; Q15910	EED; EZH2	7; 7
1312	5526	CALM1-FKBP38-BCL2 complex	0	0	0	0	4	P10415; P62158; Q14318; P10415	BCL2; CALM1; CAL; FKBP8	6; 7; 2; 6
1313	5529	TRAF2-cIAP1/BIRC2 complex	1	1	2	2	2	Q12933; Q13490	TRAF2; BIRC2	9; 2
1314	5531	Tumor necrosis factor receptor 1 signaling complex	0.5	0.5	2	2	4	P19438; Q12933; Q13490; Q15628	TNFRSF1A; TRAF2; BIRC2; TRADD	3; 9; 2; 5
1315	5534	PLCB1-PARD3-PARD6A complex	0	0	0	0	3	Q8TEW0; Q9NPB6; Q9NQ66	PARD3; PARD6A; PLCB1	8; 9; 1
1316	5535	PLCB3-PARD3-PARD6A complex	0	0	0	0	3	Q01970; Q8TEW0; Q9NPB6	PLCB3; PARD3; PARD6A	7; 8; 9
1317	5540	TRAF2-TRADD complex	0.5	0.5	1	1	2	Q12933; Q15628	TRAF2; TRADD	9; 5
1318	5541	Ternary complex (TRAF2, FADD, TRADD)	0.33	0.33	1	1	3	Q12933; Q13158; Q15628	TRAF2; FADD; TRADD	9; 10; 5
1319	5542	CCNB2-CDC2 complex	0	0	0	0	2	O95067; P06493	CCNB2; CDK1	2; 13
1320	5543	CCNB1-CDC2 complex	0	0	0	0	2	P06493; P14635	CDK1; CCNB1	13; 11
1321	5544	CDC2-PCNA-CCNB1-GADD45A complex	0	0	0	0	4	P06493; P12004; P14635; P24522	CDK1; PCNA; CCNB1; GADD45A	13; 23; 11; 1
1322	5545	CDC2-PCNA-CCNB1-GADD45B complex	0	0	0	0	4	O75293; P06493; P12004; P14635	GADD45B; CDK1; PCNA; CCNB1	1; 13; 23; 11
1323	5546	CDC2-PCNA-CCNB1-GADD45G complex	0	0	0	0	4	O95257; P06493; P12004; P14635	GADD45G; CDK1; PCNA; CCNB1	1; 13; 23; 11
1324	5548	IL12A-IL12B complex	0	0	0	0	2	P29459; P29460	IL12A; IL12B	1; 2
1325	5550	CDK1-CCNB1-CCNF complex	0	0	0	0	3	P06493; P14635; P41002	CDK1; CCNB1; CCNF	13; 11; 2
1326	5551	CDC2-CCNB1-PTCH1 complex	0	0	0	0	3	P06493; P14635; Q13635	CDK1; CCNB1; PTCH1	13; 11; 1
1327	5556	CDK2-CCNA2 complex	0	0	0	0	2	P20248; P24941	CCNA2; CDK2	7; 9
1328	5557	CDC2-CCNA2 complex	0	0	0	0	2	P06493; P20248	CDK1; CCNA2	13; 7
1329	5558	PAR6-CDC42 complex	0	0	0	0	2	P60953; Q9BYG5	CDC42; PARD6B	3; 3
1330	5559	CDC2-CCNA2-CDK2 complex	0	0	0	0	3	P06493; P20248; P24941	CDK1; CCNA2; CDK2	13; 7; 9
1331	5560	CDK2-CCNE1 complex	0	0	0	0	2	P24864; P24941	CCNE1; CDK2	4; 9
1332	5564	LMO4-gp130 complex	0	0	0	0	5	O14543; P23458; P40189; P61968; Q06124	SOCS3; JAK1; IL6ST; LMO4; PTPN11	1; 1; 5; 4; 4
1333	5573	Stat1-alpha-dimer-CBP DNA-protein complex	0.5	0.5	1	1	2	P42224; Q92793	STAT1; CREBBP	3; 21
1334	5575	SHP-NR5A2 complex	0	0	0	0	2	O00482; Q15466	NR5A2; NR0B2	1; 1
1335	5579	CNTF-CNTFR-gp130-LIFR complex	0	0	0	0	4	P26441; P26992; P40189; P42702	CNTF; CNTFR; IL6ST; LIFR	1; 1; 5; 2
1336	5582	LIFR-LIF-gp130 complex	0	0	0	0	3	P15018; P40189; P42702	LIF; IL6ST; LIFR	1; 5; 2
1337	5589	LINC complex, S-phase	0.14	0.14	1	1	7	P10244; P28749; Q09028; Q52LA3; Q5TKA1; Q6MZP7; Q96GY3	MYBL2; RBL1; RBBP4; LIN52; LIN9; LIN54; LIN37	2; 8; 38; 3; 4; 3; 3
1338	5593	LINC core complex	0.2	0.2	1	1	5	Q09028; Q52LA3; Q5TKA1; Q6MZP7; Q96GY3	RBBP4; LIN52; LIN9; LIN54; LIN37	38; 3; 4; 3; 3
1339	5596	LINC complex, quiescent cells	0.14	0.14	1	1	7	Q08999; Q09028; Q16254; Q52LA3; Q5TKA1; Q6MZP7; Q96GY3	RBL2; RBBP4; E2F4; LIN52; LIN9; LIN54; LIN37	9; 38; 8; 3; 4; 3; 3
1340	5604	Emerin complex 1	0	0	0	0	8	P35579; P50402; P60709; Q12965; Q13813; Q15417; Q8WWI1; Q9BRV8	MYH9; EMD; ACTB; MYO1E; SPTAN1; CNN3; LMO7; SIKE1	2; 9; 21; 1; 4; 1; 2; 1
1341	5606	Emerin-actin-NMI-(alphaII)spectrin complex	0	0	0	0	4	P50402; P60709; Q13287; Q13813	EMD; ACTB; NMI; SPTAN1	9; 21; 7; 4
1342	5607	Emerin-actin-NMI complex	0	0	0	0	3	P50402; P60709; Q13287	EMD; ACTB; NMI	9; 21; 7
1343	5608	Emerin architectural complex	0	0	0	0	6	P02545; P20700; P50402; P60709; Q13287; Q13813	LMNA; LMNB1; EMD; ACTB; NMI; SPTAN1	2; 5; 9; 21; 7; 4
1344	5609	Emerin regulatory complex	0.11	0.11	1	1	9	O15379; O75531; P28749; P50402; P60709; P68431; Q02539; Q13547; Q8WWI1	HDAC3; BANF1; RBL1; EMD; ACTB; HIST1H3A; HIST1H1A; HDAC1; LMO7	14; 4; 8; 9; 21; 10; 3; 64; 2
1345	5611	Emerin complex 24	0	0	0	0	15	P02545; P06400; P20700; P33991; P49736; P50402; P68431; Q00839; Q02539; Q07021; Q08999; Q13287; Q14566; Q9H0E3; Q9H503	LMNA; RB1; LMNB1; MCM4; MCM2; EMD; HIST1H3A; HNRNPU; HIST1H1A; C1QBP; RBL2; NMI; MCM6; SAP130; BANF2	2; 9; 5; 4; 3; 9; 10; 9; 3; 6; 9; 7; 4; 8; 4
1346	5613	Emerin complex 25	0.06	0.06	1	1	16	O75531; O95218; O95777; P05455; P20700; P31946; P50402; P60709; P61978; P62258; P62314; Q13283; Q16543; Q9H0E3; Q9P287; Q9Y333	BANF1; ZRANB2; LSM8; SSB; LMNB1; YWHAB; EMD; ACTB; HNRNPK; YWHAE; SNRPD1; G3BP1; CDC37; SAP130; BCCIP; LSM2	4; 1; 3; 2; 5; 2; 9; 21; 3; 6; 16; 1; 11; 8; 1; 5
1347	5614	Emerin complex 32	0.27	0.27	6	6	22	O00422; O15379; P20700; P28749; P50402; P60709; P68431; Q08999; Q12824; Q13263; Q13287; Q13547; Q13813; Q14839; Q8TAQ2; Q92922; Q9BQ87; Q9BZK7; Q9C005; Q9H503; Q9NPJ6; Q9UKL0	SAP18; HDAC3; LMNB1; RBL1; EMD; ACTB; HIST1H3A; RBL2; SMARCB1; TRIM28; NMI; HDAC1; SPTAN1; CHD4; SMARCC2; SMARCC1; TBL1Y; TBL1XR1; DPY30; BANF2; MED4; RCOR1	8; 14; 5; 8; 9; 21; 10; 9; 27; 4; 7; 64; 4; 12; 25; 25; 1; 5; 10; 4; 9; 15
1348	5615	Emerin complex 52	0.04	0.13	1	3	23	O00148; O95777; P10827; P12277; P14866; P20700; P27348; P46940; P50402; P51858; P60709; P61978; P62258; P62314; Q00839; Q02539; Q07021; Q08999; Q12906; Q13287; Q53EL6; Q9BZZ5; Q9Y2U8	DDX39A; LSM8; THRA; CKB; HNRNPL; LMNB1; YWHAQ; IQGAP1; EMD; HDGF; ACTB; HNRNPK; YWHAE; SNRPD1; HNRNPU; HIST1H1A; C1QBP; RBL2; ILF3; NMI; PDCD4; API5; LEMD3	1; 3; 3; 1; 1; 5; 5; 8; 9; 2; 21; 3; 6; 16; 9; 3; 6; 9; 7; 7; 1; 2; 2
1349	5622	HSP90-CIP1-FKBPL complex	0.33	0.33	1	1	3	P07900; P38936; Q9UIM3	HSP90AA1; CDKN1A; FKBPL	18; 8; 1
1350	5641	PSD95-FYN-NR2A complex	0	0	0	0	3	P06241; P78352; Q12879	FYN; DLG4; GRIN2A	7; 3; 2
1351	5642	Securin-separase complex	0	0	0	0	2	O95997; Q14674	PTTG1; ESPL1	1; 2
1352	5643	ESPL1-CDC2 complex	0	0	0	0	2	P06493; Q14674	CDK1; ESPL1	13; 2
1353	5646	FARP2-NRP1-PlexinA1 complex	0	0	0	0	3	O14786; O94887; Q9UIW2	NRP1; FARP2; PLXNA1	15; 4; 8
1354	5647	FARP2-NRP1-PlexinA2 complex	0	0	0	0	3	O14786; O75051; O94887	NRP1; PLXNA2; FARP2	15; 2; 4
1355	5648	FARP2-NRP1-PlexinA3 complex	0	0	0	0	3	O14786; O94887; P51805	NRP1; FARP2; PLXNA3	15; 4; 3
1356	5649	FARP2-NRP1-PlexinA4 complex	0	0	0	0	3	O14786; O94887; Q9HCM2	NRP1; FARP2; PLXNA4	15; 4; 2
1357	5654	SEMA4A-PlexinD1 complex	0	0	0	0	2	Q9H3S1; Q9Y4D7	SEMA4A; PLXND1	1; 3
1358	5655	Ternary complex (LRRC7, CAMK2a, ACTN4)	0	0	0	0	3	O43707; Q96NW7; Q9UQM7	ACTN4; LRRC7; CAMK2A	5; 1; 2
1359	5656	CEBPE-E2F1-RB1 complex	0	0	0	0	3	P06400; Q01094; Q15744	RB1; E2F1; CEBPE	9; 6; 1
1360	5658	Nrp1-PlexinD1 complex	0	0	0	0	2	O14786; Q9Y4D7	NRP1; PLXND1	15; 3
1361	5659	SEMA3C-PlexinD1-Nrp1 complex	0	0	0	0	3	O14786; Q99985; Q9Y4D7	NRP1; SEMA3C; PLXND1	15; 1; 3
1362	5660	PlexinC1-SEMA7A complex	0	0	0	0	4	O60486; O75326	PLXNC1; SEMA7A	1; 1
1363	5661	PlexinC1-SEMA7A complex	0	0	0	0	4	O43157; Q92854	PLXNB1; SEMA4D	2; 1
1364	5663	TRIM27-RB1 complex	0	0	0	0	2	P06400; P14373	RB1; TRIM27	9; 1
1365	5668	PlexinA1-NRP1 complex	0	0	0	0	4	O14786; Q9UIW2	NRP1; PLXNA1	15; 8
1366	5669	PlexinA3-Nrp1 complex	0	0	0	0	2	O14786; P51805	NRP1; PLXNA3	15; 3
1367	5670	PlexinB1-Nrp1 complex	0	0	0	0	2	O14786; O43157	NRP1; PLXNB1	15; 2
1368	5673	PlexinA1-Nrp2 complex	0	0	0	0	2	O60462; Q9UIW2	NRP2; PLXNA1	4; 8
1369	5683	hRAD51C-hXRCC3 complex	0	0	0	0	2	O43543; Q06609	XRCC2; RAD51	4; 5
1370	5685	Membrane protein complex (VCP, UFD1L, SEC61B)	0	0	0	0	3	P55072; P60468; Q92890	VCP; SEC61B; UFD1L	11; 1; 1
1371	5689	SEMA6D-PlexinA1-NRP1 complex	0	0	0	0	3	O14786; Q8NFY4; Q9UIW2	NRP1; SEMA6D; PLXNA1	15; 1; 8
1372	5694	Nucleolar remodeling complex (NoRC complex)	0.5	0.5	1	1	2	O60264; Q9UIF9	SMARCA5; BAZ2A	12; 2
1373	5695	TIP5-DNMT-HDAC1 complex	0	0	0	0	4	P26358; Q13547; Q9UBC3; Q9UIF9	DNMT1; HDAC1; DNMT3B; BAZ2A	5; 64; 3; 2
1374	5714	NOS3-CAV1 complex	0	0	0	0	2	P29474; Q03135	NOS3; CAV1	5; 6
1375	5716	NOS3-HSP90 complex, VEGF induced	0	0	0	0	2	P07900; P29474	HSP90AA1; NOS3	18; 5
1376	5718	NOS3-HSP90-AKT complex, VEGF induced	0	0	0	0	3	P07900; P29474; P31749	HSP90AA1; NOS3; AKT1	18; 5; 8
1377	5724	CIN85-SH3GL3-CBL complex	0	0	0	0	3	P22681; Q96B97; Q99963	CBL; SH3KBP1; SH3GL3	10; 9; 1
1378	5727	TBP-TAF complex	0.25	0.25	1	1	4	P20226; Q15572; Q15573; Q53T94	TBP; TAF1C; TAF1A; TAF1B	16; 1; 1; 1
1379	5731	NRP1-VEGFC complex, heparin dependent	0	0	0	0	2	O14786; P49767	NRP1; VEGFC	15; 3
1380	5732	NRP2-VEGFC complex	0	0	0	0	2	O60462; P49767	NRP2; VEGFC	4; 3
1381	5733	NRP2-VEGFD complex, heparin dependent	0	0	0	0	2	O43915; O60462	VEGFD; NRP2	3; 4
1382	5734	NRP1-VEGFD complex, heparin dependent	0	0	0	0	2	O14786; O43915	NRP1; VEGFD	15; 3
1383	5735	TGF-beta receptor-SMAD3 complex	0	0	0	0	3	P36897; P37173; P84022	TGFBR1; TGFBR2; SMAD3	9; 11; 30
1384	5736	Pre-initiation complex (PIC)	0	0	0	0	3	P20226; P24928; P60709	TBP; POLR2A; ACTB	16; 24; 21
1385	5740	NRP2-VEGFR3 complex	0	0	0	0	2	O60462; P35916	NRP2; FLT4	4; 2
1386	5745	PlexinA1-NRP1 complex	0	0	0	0	4	O14786; Q9UIW2	NRP1; PLXNA1	15; 8
1387	5746	PlexinA1-NRP1-SEMA3A complex	0	0	0	0	3	O14786; Q14563; Q9UIW2	NRP1; SEMA3A; PLXNA1	15; 1; 8
1388	5748	2AR-mGluR2 complex	0	0	0	0	2	P08913; P42262	ADRA2A; GRIA2	1; 1
1389	5749	MRIT complex	0	0	0	0	3	O15519; Q07817; Q14790	CFLAR; BCL2L1; CASP8	3; 2; 11
1390	5755	SUMO1-SUA1-UBA2 complex	0.67	0.67	2	2	3	P63165; Q9UBE0; Q9UBT2	SUMO1; SAE1; UBA2	5; 2; 2
1391	5756	SUA1-UBA2 complex	1	1	2	2	2	Q9UBE0; Q9UBT2	SAE1; UBA2	2; 2
1392	5757	PLXNA1-RANBPM complex	0	0	0	0	2	Q96S59; Q9UIW2	RANBP9; PLXNA1	7; 8
1393	5758	PLXNA2-RANBPM complex	0	0	0	0	2	O75051; Q96S59	PLXNA2; RANBP9	2; 7
1394	5759	PLXNA3-RANBPM complex	0	0	0	0	2	P51805; Q96S59	PLXNA3; RANBP9	3; 7
1395	5760	PLXNA4-RANBPM complex	0	0	0	0	2	Q96S59; Q9HCM2	RANBP9; PLXNA4	7; 2
1396	5762	CRMP-MICAL-PlexinA1 complex, induced by SEMA3A	0	0	0	0	3	Q14194; Q8TDZ2; Q9UIW2	CRMP1; MICAL1; PLXNA1	1; 1; 8
1397	5770	RUNX1-CBF-beta-DNA complex	0	0	0	0	2	Q01196; Q13951	RUNX1; CBFB	3; 2
1398	5772	ZO1-(beta)cadherin-(VE)cadherin-VEGFR2 complex	0	0	0	0	4	P33151; P35222; P35968; Q07157	CDH5; CTNNB1; KDR; TJP1	4; 25; 6; 4
1399	5798	Death induced signaling complex II (FADD, CASP8, CFLAR), cytosolic, CD95L induced	0	0	0	0	3	O15519; Q13158; Q14790	CFLAR; FADD; CASP8	3; 10; 11
1400	5799	DISC complex (FAS, FADD, CASP8, CFLAR), membrane-associated, CD95L induced	0	0	0	0	4	O15519; P25445; Q13158; Q14790	CFLAR; FAS; FADD; CASP8	3; 4; 10; 11
1401	5805	PGAM5-KEAP1-NRF2 complex	0	0.67	0	2	3	Q14145; Q16236; Q96HS1	KEAP1; NFE2L2; PGAM5	2; 1; 1
1402	5808	DISC complex (CD95, FADD, CASP8)	0	0	0	0	3	Q13158; Q14790; Q8IUB6	FADD; CASP8; CD95	10; 11; 1
1403	5809	GABA-A receptor (GABRA1, GABRB2, GABRG2)	0	0	0	0	3	P14867; P18507; P47870	GABRA1; GABRG2; GABRB2	2; 1; 2
1404	5811	p53-BCL2 complex	0	0	0	0	4	P04637; P10415	TP53; BCL2	18; 6
1405	5812	p53-BCL2 complex	0	0	0	0	4	P04637; Q07817	TP53; BCL2L1	18; 2
1406	5816	Apoptosome-procaspase 9 complex	0	0	0	0	3	O14727; P55211; P99999	APAF1; CASP9; CYCS	2; 1; 2
1407	5823	MCL1-BAK1 complex	0	0	0	0	2	Q07820; Q16611	MCL1; BAK1	1; 1
1408	5828	IKBKG-IKBKB complex	0	0	0	0	2	O14920; Q9Y6K9	IKBKB; IKBKG	9; 14
1409	5829	IKBKG-CHUK complex	0	0	0	0	2	O15111; Q9Y6K9	CHUK; IKBKG	16; 14
1410	5830	DJ-1-SNCA complex, high molecular weight complex	0	0	0	0	2	P37840; Q99497	SNCA; PARK7	2; 3
1411	5832	PINK1-MIRO2-Milton complex	0	0	0	0	3	Q8IXI1; Q9BXM7; Q9UPV9	RHOT2; PINK1; TRAK1	2; 2; 4
1412	5836	MIRO2-Milton complex	0	0	0	0	2	Q8IXI1; Q9UPV9	RHOT2; TRAK1	2; 4
1413	5837	PPD complex	0	0	0	0	3	O60260; Q99497; Q9BXM7	PARK2; PARK7; PINK1	3; 3; 2
1414	5843	AIF-CYPA-DNA complex	0	0	0	0	2	O95831; P62937	AIFM1; PPIA	1; 1
1415	5844	I-kappa-B kinase complex	0	0	0	0	3	O14920; O15111; Q9Y6K9	IKBKB; CHUK; IKBKG	9; 16; 14
1416	5849	HSP90-CDC37-LRRK2 complex	0	0	0	0	3	P08238; Q16543; Q5S007	HSP90AB1; CDC37; LRRK2	12; 11; 2
1417	5859	FAS-FADD-CASP8-CASP10 complex	0	0	0	0	4	P25445; Q13158; Q14790; Q92851	FAS; FADD; CASP8; CASP10	4; 10; 11; 2
1418	5861	FAS-FADD-CASP10 complex	0	0	0	0	3	P25445; Q13158; Q92851	FAS; FADD; CASP10	4; 10; 2
1419	5862	CAV1-VDAC1-ESR1 complex	0	0	0	0	3	P03372; P21796; Q03135	ESR1; VDAC1; CAV1	15; 5; 6
1420	5870	APBB1-TSHZ3-HDAC1 complex	0	0	0	0	3	O00213; Q13547; Q63HK5	APBB1; HDAC1; TSHZ3	3; 64; 1
1421	5872	BRAF-MAP2K1-MAP2K2-YWHAE complex	0	0	0	0	4	P15056; P36507; P62258; Q02750	BRAF; MAP2K2; YWHAE; MAP2K1	6; 2; 6; 7
1422	5873	RAF1-MAP2K1-YWHAE complex	0	0	0	0	3	P04049; P62258; Q02750	RAF1; YWHAE; MAP2K1	11; 6; 7
1423	5876	PPP2R1A-PPP2R1B-PPP2CA-PPME1-EIF4A1 complex	0.4	0.4	2	2	5	P30153; P30154; P60842; P67775; Q9Y570	PPP2R1A; PPP2R1B; EIF4A1; PPP2CA; PPME1	8; 1; 2; 5; 1
1424	5877	MAP2K1-BRAF-RAF1-YWHAE-KSR1 complex	0	0	0	0	5	P04049; P15056; P62258; Q02750; Q8IVT5	RAF1; BRAF; YWHAE; MAP2K1; KSR1	11; 6; 6; 7; 4
1425	5919	BRAF-RAF1-14-3-3 complex	0	0	0	0	3	P04049; P15056; P63104	RAF1; BRAF; YWHAZ	11; 6; 2
1426	5920	KSR1-RAF1-MEK complex	0	0	0	0	3	P04049; Q02750; Q8IVT5	RAF1; MAP2K1; KSR1	11; 7; 4
1427	5921	KSR1-BRAF-MEK complex	0	0	0	0	3	P15056; Q02750; Q8IVT5	BRAF; MAP2K1; KSR1	6; 7; 4
1428	5922	RAF1-RAS complex, EGF induced	0	0	0	0	2	P01112; P04049	HRAS; RAF1	3; 11
1429	5923	RAF1-BRAF complex, RAS stimulated	0	0	0	0	2	P04049; P15056	RAF1; BRAF	11; 6
1430	5924	RAF1-CNK1 complex, RAS stimulated	0	0	0	0	2	P04049; Q969H4	RAF1; CNKSR1	11; 4
1431	5925	BRAF-CNK1 complex, not RAS stimulated	0	0	0	0	2	P15056; Q969H4	BRAF; CNKSR1	6; 4
1432	5928	CNK1-SRC-RAF1 complex	0	0	0	0	3	P04049; P12931; Q969H4	RAF1; SRC; CNKSR1	11; 9; 4
1433	5991	LRRK2-FADD-CASP8 complex	0	0	0	0	3	Q13158; Q14790; Q5S007	FADD; CASP8; LRRK2	10; 11; 2
1434	6023	Calcineurin	0	0	0	0	2	P63098; Q08209	PPP3R1; PPP3CA	2; 4
1435	6025	Ubiquitin-conjugating enzyme E2 (UBC13-UEV1A)	0	0	0	0	2	P61088; Q13404	UBE2N; UBE2V1	3; 2
1436	6036	PARK2-EPS15-EGFR complex	0	0	0	0	3	O60260; P00533; P42566	PARK2; EGFR; EPS15	3; 10; 2
1437	6037	CHIP-HSC70-TAU-UBCH5B complex	0.5	0.5	2	2	4	P10636; P11142; P62837; Q9UNE7	MAPT; HSPA8; UBE2D2; STUB1	1; 12; 1; 2
1438	6038	Dynein complex	0	0	0	0	4	O14576; P63167; Q14204; Q9Y6G9	DYNC1I1; DYNLL1; DYNC1H1; DYNC1LI1	3; 4; 3; 2
1439	6039	Dynein-dynactin complex	0	0	0	0	5	O14576; P63167; Q14203; Q14204; Q9Y6G9	DYNC1I1; DYNLL1; DCTN1; DYNC1H1; DYNC1LI1	3; 4; 2; 3; 2
1440	6041	DISC1-FEZ1 complex	0	0	0	0	2	Q99689; Q9NRI5	FEZ1; DISC1	1; 5
1441	6053	LKB1-STRAD-MO25 complex	0.33	0.33	1	1	3	Q15831; Q7RTN6; Q9Y376	STK11; STRADA; CAB39	2; 1; 1
1442	6056	APP-TNFRSF21 complex	0	0	0	0	2	O75509; P05067	TNFRSF21; APP	1; 13
1443	6072	TRA2B1-SRSF9-SRSF6 complex	0	0	0	0	3	P62995; Q13242; Q13247	TRA2B; SRSF9; SRSF6	3; 3; 4
1444	6073	SRSF9-SRSF6 complex	0	0	0	0	2	Q13242; Q13247	SRSF9; SRSF6	3; 4
1445	6075	CST complex	0	0	0	0	3	Q2NKJ3; Q86WV5; Q9H668	CTC1; TEN1; OBFC1	1; 1; 1
1446	6076	c-Abl-cortactin-nmMLCK complex	0	0	0	0	3	P00519; Q14247; Q15746	ABL1; CTTN; MYLK	3; 5; 1
1447	6080	ACAP1-CHC-Glut4 complex	0	0	0	0	3	P14672; Q00610; Q15027	SLC2A4; CLTC; ACAP1	1; 5; 1
1448	6083	CART complex	0.25	0.25	1	1	4	O14964; O43707; O75382; Q9ULV0	HGS; ACTN4; TRIM3; MYO5B	4; 5; 1; 1
1449	6084	AFF4 super elongation complex (SEC)	0.09	0.09	1	1	11	O00472; O60563; O60583; P42568; P50750; P51825; P55199; Q03111; Q96JC9; Q9HB65; Q9UHB7	ELL2; CCNT1; CCNT2; MLLT3; CDK9; AFF1; ELL; MLLT1; EAF1; ELL3; AFF4	1; 13; 2; 1; 17; 1; 1; 3; 1; 1; 1
1450	6103	proMBP-angiotensinogen complex	0	0	0	0	2	P01019; P13727	AGT; PRG2	2; 2
1451	6107	proMBP-angiotensinogen-c3dg complex	0	0	0	0	3	P01019; P01024; P13727	AGT; C3; PRG2	2; 2; 2
1452	6109	FHF complex	0	0	0	0	5	Q86VS8; Q8N612; Q96ED9; Q9H8T0; Q9UJC3	HOOK3; FAM160A2; HOOK2; AKTIP; HOOK1	2; 1; 6; 4; 6
1453	6114	BAG1-HSC70 complex	0.5	0.5	1	1	2	P11142; Q99933	HSPA8; BAG1	12; 2
1454	6115	BAG1-HSP70 complex	0	0	0	0	2	P0DMV8; Q99933	HSPA1A; BAG1	7; 2
1455	6116	Hook1-Vps16 complex	0.5	0.5	1	1	2	Q9H269; Q9UJC3	VPS16; HOOK1	7; 6
1456	6117	Hook1-Vps18 complex	0.5	0.5	1	1	2	Q9P253; Q9UJC3	VPS18; HOOK1	7; 6
1457	6118	Hook1-Vps39 complex	0	0.5	0	1	2	Q96JC1; Q9UJC3	VPS39; HOOK1	3; 6
1458	6119	Hook1-Vps41 complex	0.5	0.5	1	1	2	P49754; Q9UJC3	VPS41; HOOK1	5; 6
1459	6120	Hook2-Vps16 complex	0.5	0.5	1	1	2	Q96ED9; Q9H269	HOOK2; VPS16	6; 7
1460	6121	Hook2-Vps41 complex	0.5	0.5	1	1	2	P49754; Q96ED9	VPS41; HOOK2	5; 6
1461	6123	Hook3-Vps41 complex	0.5	0.5	1	1	2	P49754; Q86VS8	VPS41; HOOK3	5; 2
1462	6124	FTS-Vps16 complex	0.5	0.5	1	1	2	Q9H269; Q9H8T0	VPS16; AKTIP	7; 4
1463	6125	FTS-Vps18 complex	0.5	0.5	1	1	2	Q9H8T0; Q9P253	AKTIP; VPS18	4; 7
1464	6126	FTS-Vps41 complex	0.5	0.5	1	1	2	P49754; Q9H8T0	VPS41; AKTIP	5; 4
1465	6127	DAXX-MDM2-USP7 complex	0.33	0.33	1	1	3	Q00987; Q93009; Q9UER7	MDM2; USP7; DAXX	7; 4; 7
1466	6131	SELK multiprotein complex	0.4	0.5	4	5	10	P04843; P04844; P27824; P39656; P46977; P55072; Q9BQE4; Q9BUN8; Q9GZP9; Q9Y6D0	RPN1; RPN2; CANX; DDOST; STT3A; VCP; VIMP; DERL1; DERL2; SELK	3; 3; 1; 3; 2; 11; 4; 7; 4; 3
1467	6137	GM-CSF receptor complex	0	0	0	0	3	P04141; P15509; P32927	CSF2; CSF2RA; CSF2RB	1; 1; 1
1468	6142	KPNA2-KPNB1 complex	0	0	0	0	2	P52292; Q14974	KPNA2; KPNB1	3; 3
1469	6143	KPNB1-RAN complex	0	0	0	0	2	P62826; Q14974	RAN; KPNB1	4; 3
1470	6144	CENP-T-W complex	0	0	0	0	2	Q5EE01; Q96BT3	CENPW; CENPT	2; 5
1471	6145	CENP-S-X complex	0	0	0	0	2	A8MT69; Q8N2Z9	STRA13; APITD1	2; 3
1472	6146	CENP-T-W-S-X heterotetramer complex	0	0	0	0	4	A8MT69; Q5EE01; Q8N2Z9; Q96BT3	STRA13; CENPW; APITD1; CENPT	2; 2; 3; 5
1473	6147	BAFL-BAF-LAP2beta complex	0	0	0	0	3	O75531; P42167; Q9H503	BANF1; TMPO; BANF2	4; 1; 4
1474	6148	BAFL-BAF complex	0	0	0	0	2	O75531; Q9H503	BANF1; BANF2	4; 4
1475	6149	Codanin-1-Asf1\u2013histone H3.1-histone H4\u2013importin-4 complex, cytosolic	0	0	0	0	5	P62805; P68431; Q8IWY9; Q8TEX9; Q9Y294	HIST1H4A; HIST1H3A; CDAN1; IPO4; ASF1A	9; 10; 1; 3; 5
1476	6160	hTREX84 complex	0.5	0.5	3	3	6	Q13769; Q6I9Y2; Q86W42; Q8NI27; Q96FV9; Q96J01	THOC5; THOC7; THOC6; THOC2; THOC1; THOC3	4; 4; 4; 4; 4; 3
1477	6163	BBSome	0	0	0	0	8	A8MTZ0; Q3SYG4; Q8IWZ6; Q8N3I7; Q8NFJ9; Q8TAM2; Q96RK4; Q9BXC9	BBIP1; BBS9; BBS7; BBS5; BBS1; TTC8; BBS4; BBS2	2; 2; 3; 2; 3; 3; 4; 2
1478	6164	ACK1 signaling complex	0	0	0	0	4	P46108; P56945; P60953; Q07912	CRK; BCAR1; CDC42; TNK2	5; 9; 3; 1
1479	6165	BBSome core complex	0	0	0	0	4	Q3SYG4; Q8IWZ6; Q8NFJ9; Q9BXC9	BBS9; BBS7; BBS1; BBS2	2; 3; 3; 2
1480	6166	BBSome linker complex	0	0	0	0	3	A8MTZ0; Q8TAM2; Q96RK4	BBIP1; TTC8; BBS4	2; 3; 4
1481	6167	Exocyst complex	0.38	0.38	3	3	8	O00471; O60645; Q8IYI6; Q8TAG9; Q96A65; Q96KP1; Q9NV70; Q9UPT5	EXOC5; EXOC3; EXOC8; EXOC6; EXOC4; EXOC2; EXOC1; EXOC7	3; 1; 1; 3; 1; 1; 1; 2
1482	6168	Exocyst EXOC5-EXOC6 subcomplex	0	0	0	0	2	O00471; Q8TAG9	EXOC5; EXOC6	3; 3
1483	6169	Exocyst EXOC5-EXOC6-EXOC7 subcomplex	0.33	0.33	1	1	3	O00471; Q8TAG9; Q9UPT5	EXOC5; EXOC6; EXOC7	3; 3; 2
1484	6170	Angiogenin-PRI complex	0	0	0	0	2	P03950; P13489	ANG; RNH1	1; 1
1485	6172	Intraflagellar transport complex B	0	0	0	0	16	A0AVF1; Q13099; Q8IY31; Q8N4P2; Q8R3P7; Q8TDR0; Q8WYA0; Q96LB3; Q9BW83; Q9H7X7; Q9NQC8; Q9NWB7; Q9P2H3; Q9UG01; Q9Y366; Q9Y547	TTC26; IFT88; IFT20; TTC30B; Cluap1; TRAF3IP1; IFT81; IFT74; IFT27; IFT22; IFT46; IFT57; IFT80; IFT172; IFT52; HSPB11	2; 3; 2; 2; 2; 3; 2; 2; 2; 2; 2; 2; 2; 2; 2; 2
1486	6173	Intraflagellar transport complex B core complex	0	0	0	0	10	A0AVF1; Q13099; Q8N4P2; Q8WYA0; Q96LB3; Q9BW83; Q9H7X7; Q9NQC8; Q9Y366; Q9Y547	TTC26; IFT88; TTC30B; IFT81; IFT74; IFT27; IFT22; IFT46; IFT52; HSPB11	2; 3; 2; 2; 2; 2; 2; 2; 2; 2
1487	6174	Intraflagellar transport complex B peripheral subcomplex	0	0	0	0	6	Q8IY31; Q8R3P7; Q8TDR0; Q9NWB7; Q9P2H3; Q9UG01	IFT20; Cluap1; TRAF3IP1; IFT57; IFT80; IFT172	2; 2; 3; 2; 2; 2
1488	6178	LUBAC complex	0	0	0	0	3	Q96EP0; Q9BYM8; Q9H0F6	RNF31; RBCK1; SHARPIN	2; 2; 1
1489	6180	PPP2R1A-PPP2R3B complex	0.5	0.5	1	1	2	P30153; Q9Y5P8	PPP2R1A; PPP2R3B	8; 1
1490	6182	PP2A A/C-striatin complex	0.67	0.67	2	2	3	O43815; P30153; P67775	STRN; PPP2R1A; PPP2CA	1; 8; 5
1491	6183	PP2A A/C-SG2NA complex	0.33	0.33	1	1	3	P30153; P67775; Q13033	PPP2R1A; PPP2CA; STRN3	8; 5; 1
1492	6194	B-WICH complex	0.12	0.12	2	2	17	O00159; O60264; O75533; P35659; Q03468; Q9BQG0; Q9NR30; Q9UIG0	MYO1C; SMARCA5; SF3B1; DEK; ERCC6; MYBBP1A; DDX21; BAZ1B	2; 12; 8; 3; 2; 3; 4; 4
1493	6213	DOCK8-WIP-WASp complex	0	0	0	0	3	O43516; P42768; Q8NF50	WIPF1; WAS; DOCK8	2; 2; 1
1494	6215	GATOR1 complex	0	0	0	0	3	O75140; Q12980; Q8WTW4	DEPDC5; NPRL3; NPRL2	2; 3; 3
1495	6216	GATOR2 complex	0.6	0.6	3	3	5	P55735; Q6PJI9; Q96EE3; Q96S15; Q9NXC5	SEC13; WDR59; SEH1L; WDR24; MIOS	4; 3; 4; 3; 3
1496	6217	GATOR complex	0.38	0.38	3	3	8	O75140; P55735; Q12980; Q6PJI9; Q8WTW4; Q96EE3; Q96S15; Q9NXC5	DEPDC5; SEC13; NPRL3; WDR59; NPRL2; SEH1L; WDR24; MIOS	2; 4; 3; 3; 3; 4; 3; 3
1497	6219	DGKZ-RASGRP1-HRAS complex	0	0	0	0	3	O95267; P01112; Q13574	RASGRP1; HRAS; DGKZ	1; 3; 1
1498	6229	ULK1-ATG13-RB1CC1 complex	0	0	0	0	3	O75143; O75385; Q8TDY2	ATG13; ULK1; RB1CC1	5; 4; 4
1499	6230	ULK2-ATG13-RB1CC1 complex	0	0	0	0	3	O75143; Q8IYT8; Q8TDY2	ATG13; ULK2; RB1CC1	5; 1; 4
1500	6232	ULK1-ATG13-RB1CC1-ATG101 complex	0	0	0	0	4	O75143; O75385; Q8TDY2; Q9BSB4	ATG13; ULK1; RB1CC1; ATG101	5; 4; 4; 2
1501	6233	Ubiquitin E3 ligase (CUL3, KLHL3, WNK1)	0	0	0	0	3	Q13618; Q9H4A3; Q9UH77	CUL3; WNK1; KLHL3	21; 3; 3
1502	6234	TGF-betaR2-TGF-beta3 complex	0	0	0	0	2	P10600; P37173	TGFB3; TGFBR2	4; 11
1503	6236	Dynein-2 complex, cytoplasmic	0	0	0	0	12	P51808; P63167; P63172; Q8IVD9; Q8NCM8; Q8TCX1; Q8TF09; Q8WVS4; Q8WW35; Q96EX3; Q96FJ2; Q9NP97	DYNLT3; DYNLL1; DYNLT1; NUDCD3; DYNC2H1; DYNC2LI1; DYNLRB2; WDR60; TCTEX1D2; WDR34; DYNLL2; DYNLRB1	1; 4; 1; 1; 1; 1; 1; 1; 1; 1; 2; 1
1504	6237	AJUBA-GFI1-HDAC1 complex	0	0	0	0	3	Q13547; Q96IF1; Q99684	HDAC1; AJUBA; GFI1	64; 4; 3
1505	6238	DHDDS-NUS1 complex	0	0	0	0	2	Q86SQ9; Q96E22	DHDDS; NUS1	1; 1
1506	6243	AJUBA-GFI1-HDAC2 complex	0	0	0	0	3	Q92769; Q96IF1; Q99684	HDAC2; AJUBA; GFI1	52; 4; 3
1507	6244	AJUBA-GFI1-HDAC3 complex	0.33	0.33	1	1	3	O15379; Q96IF1; Q99684	HDAC3; AJUBA; GFI1	14; 4; 3
1508	6246	BBS4 centriolar satellite complex	0	0	0	0	3	Q15154; Q96RK4; Q9UPN4	PCM1; BBS4; CEP131	2; 4; 1
1509	6247	BBS-chaperonin complex	0	0	0	0	10	P17987; P48643; P49368; P50990; P50991; P78371; Q6ZW61; Q8IWZ6; Q8TAM1; Q9NPJ1	TCP1; CCT5; CCT3; CCT8; CCT4; CCT2; BBS12; BBS7; BBS10; MKKS	2; 2; 2; 2; 2; 2; 2; 3; 1; 2
1510	6248	FBXW7-CSF3R-GSK3B complex	0	0	0	0	3	P49841; Q969H0; Q99062	GSK3B; FBXW7; CSF3R	11; 5; 1
1511	6249	MIB complex	0.09	0.09	1	1	11	O75431; Q13505; Q16891; Q5TGZ0; Q5XKP0; Q6UXV4; Q9BRQ6; Q9BUR5; Q9NVH1; Q9NX63; Q9Y512	MTX2; MTX1; IMMT; MINOS1; MIC13; APOOL; CHCHD6; APOO; DNAJC11; CHCHD3; SAMM50	1; 1; 2; 2; 2; 2; 2; 2; 1; 2; 1
1512	6255	MICOS complex	0.14	0.14	1	1	7	Q16891; Q5TGZ0; Q5XKP0; Q6UXV4; Q9BRQ6; Q9BUR5; Q9NX63	IMMT; MINOS1; MIC13; APOOL; CHCHD6; APOO; CHCHD3	2; 2; 2; 2; 2; 2; 2
1513	6257	ANKS6-NEK8-INVS-NPHP3 complex	0	0	0	0	4	Q68DC2; Q7Z494; Q86SG6; Q9Y283	ANKS6; NPHP3; NEK8; INVS	1; 1; 2; 2
1514	6259	USH2 complex	0	0	0	0	4	O75445; Q8WXG9; Q9H5P4; Q9P202	USH2A; GPR98; PDZD7; WHRN	1; 1; 2; 1
1515	6260	MPP7-DLG1-LIN7A complex	0	0	0	0	3	O14910; Q12959; Q5T2T1	LIN7A; DLG1; MPP7	5; 6; 3
1516	6263	MPP7-DLG1-LIN7C complex	0	0	0	0	3	Q12959; Q5T2T1; Q9NUP9	DLG1; MPP7; LIN7C	6; 3; 2
1517	6264	DLG5-SORBS3-CTNNB1 complex	0	0	0	0	3	O60504; P35222; Q8TDM6	SORBS3; CTNNB1; DLG5	1; 25; 2
1518	6266	Ubiquitin E3 ligase (CUL3, KLHL3, WNK4)	0	0	0	0	3	Q13618; Q96J92; Q9UH77	CUL3; WNK4; KLHL3	21; 1; 3
1519	6267	Ubiquitin E3 ligase (CUL3, KLHL3)	0	0	0	0	2	Q13618; Q9UH77	CUL3; KLHL3	21; 3
1520	6268	Cullin-RING E3 ubiquitin ligase complex	0.25	0.25	1	1	4	Q15369; Q15370; Q93034; Q96DX5	TCEB1; TCEB2; CUL5; ASB9	15; 15; 7; 1
1521	6269	DLL1-CTNNB1-CDH2 complex	0	0	0	0	3	O00548; P19022; P35222	DLL1; CDH2; CTNNB1	4; 1; 25
1522	6270	DMTN-SYNE1- complex	0	0	0	0	2	Q08495; Q8NF91	DMTN; SYNE1	2; 1
1523	6282	G alpha-13-Hax-1-cortactin-Rac complex	0	0	0	0	4	O00165; P31749; Q14247; Q14344	HAX1; AKT1; CTTN; GNA13	3; 8; 5; 1
1524	6283	SIVA1-XIAP-TAK1 complex	0	0	0	0	3	O15304; O43318; P98170	SIVA1; MAP3K7; XIAP	3; 6; 3
1525	6287	SLC2A1-DMTN-ADD2 complex	0	0	0	0	3	P11166; P35612; Q08495	SLC2A1; ADD2; DMTN	1; 1; 2
1526	6289	prohibitin 2 complex, mitochondrial	0	0	0	0	5	O00165; P05141; P35232; P45880; Q99623	HAX1; SLC25A5; PHB; VDAC2; PHB2	3; 4; 2; 1; 1
1527	6290	Ubiquitin E3 ligase (DDB1, DYRK2, EDD, VPRBP)	0	0	0	0	4	O95071; Q16531; Q92630; Q9Y4B6	UBR5; DDB1; DYRK2; VPRBP	1; 26; 1; 1
1528	6291	Ubiquitin E3 ligase (DDIT4, DDB1, BTRC, CUL4A)	0	0	0	0	4	Q13619; Q16531; Q9NX09; Q9Y297	CUL4A; DDB1; DDIT4; BTRC	20; 26; 1; 7
1529	6292	HAX-1-XIAP complex	0	0	0	0	2	O00165; P98170	HAX1; XIAP	3; 3
1530	6293	DDN-MAGI2-SH3KBP1 complex	0	0	0	0	3	O94850; Q86UL8; Q96B97	DDN; MAGI2; SH3KBP1	1; 1; 9
1531	6294	DDR1-PRKCZ-WWC1 complex	0	0	0	0	3	Q05513; Q08345; Q8IX03	PRKCZ; DDR1; WWC1	5; 1; 2
1532	6296	SPATA2-CYLD complex	0.5	0.5	1	1	2	Q9NQC7; Q9UM82	CYLD; SPATA2	1; 1
1533	6302	B-WICH complex	0.12	0.12	2	2	17	O00159; O60264; O75533; P35659; Q03468; Q9BQG0; Q9C093; Q9NR30; Q9UIG0	MYO1C; SMARCA5; SF3B1; DEK; ERCC6; MYBBP1A; SPEF2; DDX21; BAZ1B	2; 12; 8; 3; 2; 3; 1; 4; 4
1534	6303	DDX11-RAD21-SMC1A-SMC3 complex	0	0.25	0	1	4	O60216; Q14683; Q96FC9; Q9UQE7	RAD21; SMC1A; DDX11; SMC3	5; 7; 2; 6
1535	6304	DDX11-Ctf18-RFC complex	0	0	0	0	6	O75717; P12004; Q5FWF5; Q8WVB6; Q96FC9; Q9BVC3	WDHD1; PCNA; ESCO1; CHTF18; DDX11; DSCC1	1; 23; 1; 7; 2; 5
1536	6306	DDX27-PeBoW complex	0	0	0	0	4	O00541; Q14137; Q96GQ7; Q9GZL7	PES1; BOP1; DDX27; WDR12	2; 2; 1; 2
1537	6307	RAB27A-SLP3-KLC1 transport complex	0	0	0	0	3	P51159; Q07866; Q4VX76	RAB27A; KLC1; SYTL3	1; 1; 1
1538	6308	protein complex (DDX28; DHX30; GRSF1; FASTKD2; FASTKD5)	0	0	0	0	5	Q12849; Q7L2E3; Q7L8L6; Q9NUL7; Q9NYY8	GRSF1; DHX30; FASTKD5; DDX28; FASTKD2	1; 2; 1; 1; 1
1539	6310	DEAF1- complex	0.67	0.67	2	2	3	O75398; P12956; P13010	DEAF1; XRCC6; XRCC5	1; 23; 21
1540	6317	NLRP1 inflammasome	0	0	0	0	4	P29466; P51878; Q9C000; Q9ULZ3	CASP1; CASP5; NLRP1; PYCARD	3; 1; 1; 3
1541	6321	DLG4-DLGAP1-SHANK3 complex	0	0	0	0	3	O14490; P78352; Q9BYB0	DLGAP1; DLG4; SHANK3	3; 3; 1
1542	6323	NLRP3 inflammasome	0	0	0	0	4	P29466; Q96P20; Q9ULZ3; Q9Y2G2	CASP1; NLRP3; PYCARD; CARD8	3; 1; 3; 2
1543	6324	NLRP2 inflammasome	0	0	0	0	4	P29466; Q9NX02; Q9ULZ3; Q9Y2G2	CASP1; NLRP2; PYCARD; CARD8	3; 1; 3; 2
1544	6341	GIT1-ARHGEF7-PAK1-PXN complex	0	0	0	0	4	P49023; Q13153; Q14155; Q9Y2X7	PXN; PAK1; ARHGEF7; GIT1	10; 3; 4; 4
1545	6344	TNF-R1-associated signaling complex	0.13	0.13	2	2	15	O14920; O15111; O43318; P01375; P19438; Q12933; Q13489; Q13546; Q15025; Q15628; Q15750; Q96EP0; Q9BYM8; Q9NYJ8; Q9Y6K9	IKBKB; CHUK; MAP3K7; TNF; TNFRSF1A; TRAF2; BIRC3; RIPK1; TNIP1; TRADD; TAB1; RNF31; RBCK1; TAB2; IKBKG	9; 16; 6; 3; 3; 9; 1; 3; 2; 5; 4; 2; 2; 5; 14
1546	6345	ZNF304-corepressor complex	0.25	0.25	1	1	4	P26358; Q13263; Q15047; Q9HCX3	DNMT1; TRIM28; SETDB1; ZNF304	5; 4; 6; 1
1547	6347	TNF-R1 signaling complex	0.2	0.2	1	1	5	P01375; P19438; Q12933; Q13546; Q15628	TNF; TNFRSF1A; TRAF2; RIPK1; TRADD	3; 3; 9; 3; 5
1548	6351	PKP1-ZO-1 complex	0	0	0	0	2	Q07157; Q13835	TJP1; PKP1	4; 1
1549	6363	mGluR2-mGluR4 complex	0	0	0	0	2	Q14416; Q14833	GRM2; GRM4	4; 3
1550	6365	Synexin-sorcin complex	0	0	0	0	2	P20073; P30626	ANXA7; SRI	1; 3
1551	6367	mGluR2-mGluR7 complex	0	0	0	0	2	Q14416; Q14831	GRM2; GRM7	4; 3
1552	6368	mGluR2-mGluR8 complex	0	0	0	0	2	O00222; Q14416	GRM8; GRM2	3; 4
1553	6369	mGluR3-mGluR4 complex	0	0	0	0	2	Q14832; Q14833	GRM3; GRM4	3; 3
1554	6370	mGluR3-mGluR7 complex	0	0	0	0	2	Q14831; Q14832	GRM7; GRM3	3; 3
1555	6371	mGluR3-mGluR8 complex	0	0	0	0	2	O00222; Q14832	GRM8; GRM3	3; 3
1556	6373	MiDAC complex	0	0.25	0	1	4	Q13547; Q6PJG2; Q92769; Q9H147	HDAC1; ELMSAN1; HDAC2; DNTTIP1	64; 1; 52; 2
1557	6374	Calcineurin-FKBP12 complex	0	0	0	0	3	P62942; P63098; Q08209	FKBP1A; PPP3R1; PPP3CA	1; 2; 4
1558	6375	PEF1-ALG2 complex	0	0	0	0	2	O75340; Q9UBV8	PDCD6; PEF1	2; 2
1559	6381	NPHP1-NPHP4-BCAR1 complex	0	0	0	0	3	O15259; O75161; P56945	NPHP1; NPHP4; BCAR1	3; 3; 9
1560	6388	CORVET complex	0.83	0.83	5	5	6	Q8N3P4; Q8WUH2; Q96AX1; Q9H269; Q9H270; Q9P253	VPS8; TGFBRAP1; VPS33A; VPS16; VPS11; VPS18	1; 1; 2; 7; 5; 7
1561	6389	HOPS complex	0.67	0.83	4	5	6	P49754; Q96AX1; Q96JC1; Q9H269; Q9H270; Q9P253	VPS41; VPS33A; VPS39; VPS16; VPS11; VPS18	5; 2; 3; 7; 5; 7
1562	6390	Endosomal targeting complex (VIPAS39-VPS33B)	0	0	0	0	2	Q9H267; Q9H9C1	VPS33B; VIPAS39	1; 1
1563	6391	KCTD12-GNB1-GNG2 complex	0	0	0	0	3	P59768; P62873; Q96CX2	GNG2; GNB1; KCTD12	17; 30; 1
1564	6392	KCTD8-GNB1-GNG2 complex	0	0	0	0	3	P59768; P62873; Q6ZWB6	GNG2; GNB1; KCTD8	17; 30; 1
1565	6393	KCTD16-GNB1-GNG2 complex	0	0	0	0	3	P59768; P62873; Q68DU8	GNG2; GNB1; KCTD16	17; 30; 1
1566	6394	CNOT1-CNOT2-CNOT3 complex	0	0	0	0	3	A5YKK6; O75175; Q9NZN8	CNOT1; CNOT3; CNOT2	7; 6; 6
1567	6395	4E-T-DDX6-CNOT1 complex	0	0	0	0	3	A5YKK6; P26196; Q9NRA8	CNOT1; DDX6; EIF4ENIF1	7; 2; 1
1568	6396	DNJC3-DNAJB1-HSPA8 complex	0.33	0.33	1	1	3	P11142; P25685; Q13217	HSPA8; DNAJB1; DNAJC3	12; 1; 1
1569	6399	DNAJC7-HSPA8-HSP90AA1 complex	0.33	0.33	1	1	3	P07900; P11142; Q99615	HSP90AA1; HSPA8; DNAJC7	18; 12; 1
1570	6402	NMNAT2-HSP90 complex	0	0	0	0	2	P07900; Q9BZQ4	HSP90AA1; NMNAT2	18; 1
1571	6403	MST1-SAV1 complex	0	0	0	0	2	Q13043; Q9H4B6	STK4; SAV1	2; 3
1572	6404	MST2-SAV1 complex	0	0	0	0	2	Q13188; Q9H4B6	STK3; SAV1	3; 3
1573	6405	MITRAC12-SURF1-COX1 complex	0	0	0	0	3	P00395; Q15526; Q9Y2R0	MT-CO1; SURF1; COA3	3; 2; 2
1574	6410	MITRAC7-COX1 complex	0	0	0	0	2	P00395; Q8N5G0	MT-CO1; SMIM20	3; 1
1575	6411	TRIM31-MAGEA1-NSE4 complex	0	0	0	0	3	P43355; Q9BZY9; Q9NXX6	MAGEA1; TRIM31; NSMCE4A	1; 1; 1
1576	6412	AURKA-HDAC6 cilia-disassembly complex	0	0	0	0	2	O14965; Q9UBN7	AURKA; HDAC6	5; 2
1577	6413	PDGFB-PDGFRB complex	0	0	0	0	2	P01127; P09619	PDGFB; PDGFRB	1; 1
1578	6414	RIPK1-FADD-caspase-8 complex	0	0	0	0	3	Q13158; Q13546; Q14790	FADD; RIPK1; CASP8	10; 3; 11
1579	6415	pallidin-Cappuccino-BLOS1 complex	0.33	0.33	1	1	3	P78537; Q9NUP1; Q9UL45	BLOC1S1; BLOC1S4; BLOC1S6	5; 4; 5
1580	6416	dysbindin-Snapin-BLOS2 complex	0.67	0.67	2	2	3	O95295; Q6QNY1; Q96EV8	SNAPIN; BLOC1S2; DTNBP1	5; 5; 7
1581	6417	Fibrinogen complex	0	0	0	0	3	P02671; P02675; P02679	FGA; FGB; FGG	1; 1; 1
1582	6418	C1q complex	0	0	0	0	3	P02745; P02746; P02747	C1QA; C1QB; C1QC	1; 1; 1
1583	6421	DNTTIP1-ZNF541-HDAC1-HDAC2 complex	0	0.25	0	1	4	Q13547; Q92769; Q9H0D2; Q9H147	HDAC1; HDAC2; ZNF541; DNTTIP1	64; 52; 1; 2
1584	6422	SETDB1-DNMT3A complex	0	0	0	0	2	Q15047; Q9Y6K1	SETDB1; DNMT3A	6; 2
1585	6423	SETDB1-DNMT3B complex	0	0	0	0	2	Q15047; Q9UBC3	SETDB1; DNMT3B	6; 3
1586	6426	ATF4-CREB1 complex	0	0.5	0	1	2	P16220; P18848	CREB1; ATF4	5; 1
1587	6429	SPG3A-SPG4-SPG31 complex	0	0	0	0	3	Q8WXF7; Q9H902; Q9UBP0	ATL1; REEP1; SPAST	3; 4; 3
1588	6430	ATL2-SPG31 complex	0	0	0	0	2	Q8NHH9; Q9H902	ATL2; REEP1	2; 4
1589	6431	ATL3-SPG31 complex	0	0	0	0	2	Q6DD88; Q9H902	ATL3; REEP1	2; 4
1590	6432	TTN-TCAP complex	0	0	0	0	2	O15273; Q8WZ42	TCAP; TTN	1; 1
1591	6434	MIS18 complex	0	0	0	0	3	O43482; Q6P0N0; Q9NYP9	OIP5; MIS18BP1; MIS18A	1; 1; 1
1592	6435	HAUS augmin-like complex	0	0	0	0	8	O94927; Q68CZ6; Q7Z4H7; Q8BFT2; Q96CS2; Q99871; Q9BT25; Q9NVX0	HAUS5; HAUS3; HAUS6; Haus4; HAUS1; HAUS7; HAUS8; HAUS2	1; 1; 1; 1; 1; 1; 1; 1
1593	6436	ATP4A-ATP4B complex	0	0	0	0	2	P20648; P51164	ATP4A; ATP4B	1; 1
1594	6437	GABBR1-GABBR2 complex	0	0	0	0	2	O75899; Q9UBS5	GABBR2; GABBR1	2; 1
1595	6438	SCNN1A-SCNN1B-SCNN1G complex	0	0	0	0	3	P37088; P51168; P51170	SCNN1A; SCNN1B; SCNN1G	1; 2; 2
1596	6439	SCNN1B-SCNN1G-SCNN1D complex	0	0	0	0	3	P51168; P51170; P51172	SCNN1B; SCNN1G; SCNN1D	2; 2; 1
1597	6440	CHRNA2-CHRNB4 complex	0	0	0	0	2	P30926; Q15822	CHRNB4; CHRNA2	1; 1
1598	6441	KIAA0753-FOR20-OFD1 complex	0	0	0	0	3	O75665; Q2KHM9; Q96NB1	OFD1; KIAA0753; FOPNL	1; 1; 1
1599	6442	Cytochrome c oxidase, mitochondrial	0	0	0	0	14	P00395; P00403; P00414; P09669; P13073; P20674; Q15526; Q7KZN9; Q7Z7K0; Q96I36; Q9BVV7; Q9GZY4; Q9P0S2; Q9Y2R0	MT-CO1; MT-CO2; MT-CO3; COX6C; COX4I1; COX5A; SURF1; COX15; CMC1; COX14; TIMM21; COA1; COX16; COA3	3; 3; 1; 1; 1; 1; 2; 1; 1; 1; 1; 1; 1; 2
1600	6443	SMAR1-HDAC1-SIN3A-SIN3B repressor complex	0.25	0.25	1	1	4	O75182; Q13547; Q8N9N5; Q96ST3	SIN3B; HDAC1; BANP; SIN3A	6; 64; 2; 36
1601	6444	SMAR1-HDAC1-SIN3A-SIN3B-p107-p130 repressor complex	0.17	0.17	1	1	6	O75182; P28749; Q08999; Q13547; Q8N9N5; Q96ST3	SIN3B; RBL1; RBL2; HDAC1; BANP; SIN3A	6; 8; 9; 64; 2; 36
1602	6445	TIM50-TIM23 complex, mitochondrial	0	0	0	0	2	O14925; Q3ZCQ8	TIMM23; TIMM50	7; 4
1603	6447	TIM23-TOM22-TIM50-HSD3B2 complex	0	0	0	0	4	O14925; P26439; Q3ZCQ8; Q9NS69	TIMM23; HSD3B2; TIMM50; TOMM22	7; 1; 4; 4
1604	6450	DJ-1-DJBP-AR complex	0	0	0	0	3	P10275; Q5THR3; Q99497	AR; EFCAB6; PARK7	3; 1; 3
1605	6451	MAK-ACTR-AR complex	0	0	0	0	3	P10275; P20794; Q9Y6Q9	AR; MAK; NCOA3	3; 1; 6
1606	6452	TIMM8A-TIMM13 complex	0	0	0	0	2	O60220; Q9Y5L4	TIMM8A; TIMM13	2; 2
1607	6455	ARL2-TBCD complex	0	0	0	0	2	P36404; Q9BTW9	ARL2; TBCD	3; 4
1608	6456	TIM17A-TIM23 complex, mitochondrial	0	0	0	0	2	O14925; Q99595	TIMM23; TIMM17A	7; 2
1609	6457	MLL1 core complex	0.5	0.5	2	2	4	P61964; Q03164; Q15291; Q9UBL3	WDR5; KMT2A; KDM6B; ASH2L	24; 5; 21; 20
1610	6458	TIM17B-TIM23 complex, mitochondrial	0	0	0	0	2	O14925; O60830	TIMM23; TIMM17B	7; 2
1611	6459	EARP complex	0.25	0.25	1	1	4	Q5VIR6; Q8N1B4; Q96JG6; Q9UID3	VPS53; VPS52; VPS50; VPS51	2; 2; 1; 2
1612	6460	MLL2 complex	0.3	0.3	3	3	10	O00255; O14686; O15294; O75475; P51610; P61964; Q15291; Q9C005; Q9UBL3; Q9Y5Z7	MEN1; KMT2D; OGT; PSIP1; HCFC1; WDR5; KDM6B; DPY30; ASH2L; HCFC2	4; 4; 10; 1; 11; 24; 21; 10; 20; 3
1613	6461	MLL3 complex	0.67	0.67	6	6	9	O15550; P61964; Q14686; Q15291; Q6ZW49; Q8NEZ4; Q9BTK6; Q9C005; Q9UBL3	KDM6A; WDR5; NCOA6; KDM6B; PAXIP1; KMT2C; PAGR1; DPY30; ASH2L	4; 24; 6; 21; 5; 4; 3; 10; 20
1614	6462	MLL1 complex	0.38	0.38	3	3	8	O00255; O15294; P51610; P61964; Q03164; Q15291; Q9C005; Q9UBL3	MEN1; OGT; HCFC1; WDR5; KMT2A; KDM6B; DPY30; ASH2L	4; 10; 11; 24; 5; 21; 10; 20
1615	6463	GARP complex	0.5	0.5	2	2	4	Q5VIR6; Q8N1B4; Q9P1Q0; Q9UID3	VPS53; VPS52; VPS54; VPS51	2; 2; 1; 2
1616	6467	MLL4 complex	0.56	0.56	5	5	9	O14686; O15550; P61964; Q14686; Q15291; Q6ZW49; Q9BTK6; Q9C005; Q9UBL3	KMT2D; KDM6A; WDR5; NCOA6; KDM6B; PAXIP1; PAGR1; DPY30; ASH2L	4; 4; 24; 6; 21; 5; 3; 10; 20
1617	6468	TRAPP complex	0.07	0.07	1	1	14	O43617; O75865; P0DI81; P48553; Q5T215; Q7Z392; Q86SZ2; Q8IUR0; Q8WVT3; Q96Q05; Q9UL33; Q9Y296; Q9Y2L5; Q9Y5R8	TRAPPC3; TRAPPC6A; TRAPPC2; TRAPPC10; TRAPPC3L; TRAPPC11; TRAPPC6B; TRAPPC5; TRAPPC12; TRAPPC9; TRAPPC2L; TRAPPC4; TRAPPC8; TRAPPC1	1; 1; 1; 1; 1; 1; 1; 1; 1; 1; 1; 1; 1; 1
1618	6469	Set1A complex	0.44	0.56	7	9	16	O15047; O15294; P51610; P61964; Q15291; Q6UXN9; Q9C005; Q9P0U4; Q9UBL3; Q9Y5Z7	SETD1A; OGT; HCFC1; WDR5; KDM6B; WDR82; DPY30; CXXC1; ASH2L; HCFC2	3; 10; 11; 24; 21; 4; 10; 4; 20; 3
1619	6470	Set1B complex	0.5	0.61	9	11	18	O15294; P51610; P61964; Q15291; Q6UXN9; Q8NFC6; Q96IK1; Q9C005; Q9P0U4; Q9UBL3; Q9UPS6; Q9Y5Z7	OGT; HCFC1; WDR5; KDM6B; WDR82; BOD1L1; BOD1; DPY30; CXXC1; ASH2L; SETD1B; HCFC2	10; 11; 24; 21; 4; 1; 1; 10; 4; 20; 2; 3
1620	6472	Bcl-2-Beclin1-UVRAG-PI(3)KC3 complex	0.4	0.8	2	4	5	P10415; Q14457; Q8NEB9; Q99570; Q9P2Y5	BCL2; BECN1; PIK3C3; PIK3R4; UVRAG	6; 1; 3; 2; 1
1621	6473	mitochondrial calcium uniporter complex	0	0	0	0	5	Q8IYU8; Q8NE86; Q9BPX6; Q9H4I9; Q9NWR8	MICU2; MCU; MICU1; SMDT1; MCUB	1; 1; 1; 1; 1
1622	6474	Cubam complex	0	0	0	0	2	O60494; Q9BXJ7	CUBN; AMN	2; 1
1623	6476	erlin1/2-RNF170 complex	0	0	0	0	3	O75477; O94905; Q96K19	ERLIN1; ERLIN2; RNF170	1; 3; 1
1624	6477	ZEB2-KDM1A complex	0	0	0	0	2	O60315; O60341	ZEB2; KDM1A	2; 15
1625	6479	Cubilin-intrinsic factor-cobalamin complex	0	0	0	0	2	O60494; P27352	CUBN; GIF	2; 1
1626	6481	WASH complex	0.4	0.4	2	2	5	A8K0Z3; Q12768; Q2M389; Q9Y3C0; Q9Y4E1	WASH1; KIAA0196; KIAA1033; CCDC53; FAM21C	4; 3; 3; 2; 4
1627	6482	CUL4B-DDB1-DTL-CSN complex	0	0	0	0	5	P61201; Q13098; Q13620; Q16531; Q9NZJ0	COPS2; GPS1; CUL4B; DDB1; DTL	5; 6; 8; 26; 2
1628	6483	CAPZalpha-CAPZbeta complex	0	0	0	0	2	P47756; P52907	CAPZB; CAPZA1	5; 4
1629	6484	WASH-CAPZalpa/beta complex	0.29	0.29	2	2	7	A8K0Z3; P47756; P52907; Q12768; Q2M389; Q9Y3C0; Q9Y4E1	WASH1; CAPZB; CAPZA1; KIAA0196; KIAA1033; CCDC53; FAM21C	4; 5; 4; 3; 3; 2; 4
1630	6485	HIF1alpha-VHL-ElonginB-ElonginC complex	0.5	0.5	2	2	4	P40337; Q15369; Q15370; Q16665	VHL; TCEB1; TCEB2; HIF1A	7; 15; 15; 7
1631	6486	CUL4A-DDB1-DTL complex	0	0	0	0	3	Q13619; Q16531; Q9NZJ0	CUL4A; DDB1; DTL	20; 26; 2
1632	6487	CUL4B-DDB1-TLE2 complex	0	0	0	0	3	Q04725; Q13620; Q16531	TLE2; CUL4B; DDB1	3; 8; 26
1633	6488	CUL4A-DDB1-EED complex	0	0	0	0	3	O75530; Q13619; Q16531	EED; CUL4A; DDB1	7; 20; 26
1634	6489	CUL4A-DDB1-WDR5 complex	0	0	0	0	3	P61964; Q13619; Q16531	WDR5; CUL4A; DDB1	24; 20; 26
1635	6490	CUL4B-DDB1-WDR26 complex	0	0	0	0	3	Q13620; Q16531; Q9H7D7	CUL4B; DDB1; WDR26	8; 26; 1
1636	6491	CUL4A-DDB1-RBBP5 complex	0.33	0.33	1	1	3	Q13619; Q15291; Q16531	CUL4A; KDM6B; DDB1	20; 21; 26
1637	6492	CUL4A-DDB1-WDR5B complex	0	0	0	0	3	Q13619; Q16531; Q86VZ2	CUL4A; DDB1; WDR5B	20; 26; 1
1638	6493	CUL4A-DDB1-WDR57 complex	0	0	0	0	3	Q13619; Q16531; Q96DI7	CUL4A; DDB1; SNRNP40	20; 26; 3
1639	6494	CUL4A-DDB1-WDR61 complex	0.33	0.33	1	1	3	Q13619; Q16531; Q9GZS3	CUL4A; DDB1; WDR61	20; 26; 3
1640	6495	CUL4B-DDB1-GRWD1 complex	0	0	0	0	3	Q13620; Q16531; Q9BQ67	CUL4B; DDB1; GRWD1	8; 26; 1
1641	6496	TOM20-TOM22-pOTC complex	0	0	0	0	3	P00480; Q15388; Q9NS69	OTC; TOMM20; TOMM22	1; 3; 4
1642	6497	TOM complex (TOM5, TOM6, TOM7, TOM20, TOM22, TOM40, TOM70), mitochondrial	0	0.14	0	1	7	O94826; O96008; Q15388; Q8N4H5; Q96B49; Q9NS69; Q9P0U1	TOMM70; TOMM40; TOMM20; TOMM5; TOMM6; TOMM22; TOMM7	1; 3; 3; 1; 1; 4; 2
1643	6498	TOM7 120K intermediate assembly complex (TOM7, TOM22, TOM40), mitochondrial	0	0.33	0	1	3	O96008; Q9NS69; Q9P0U1	TOMM40; TOMM22; TOMM7	3; 4; 2
1644	6499	SOS1-ABI1-EPS8 complex	0	0.33	0	1	3	Q07889; Q12929; Q8IZP0	SOS1; EPS8; ABI1	9; 1; 6
1645	6501	SOS1-ABI1-EPS8L1 complex	0	0.33	0	1	3	Q07889; Q8IZP0; Q8TE68	SOS1; ABI1; EPS8L1	9; 6; 1
1646	6502	Estrogen receptor complex (ESR1, EP300, NCOA1)	0.33	0.33	1	1	3	P03372; Q09472; Q15788	ESR1; EP300; NCOA1	15; 21; 8
1647	6503	SOS1-ABI1-EPS8L2 complex	0	0.33	0	1	3	Q07889; Q8IZP0; Q9H6S3	SOS1; ABI1; EPS8L2	9; 6; 1
1648	6504	SOS1-ABI1-EPS8L3 complex	0	0.33	0	1	3	Q07889; Q8IZP0; Q8TE67	SOS1; ABI1; EPS8L3	9; 6; 1
1649	6505	ERBB3-SPG1 complex	0	0	0	0	2	P21860; P32004	ERBB3; L1CAM	1; 2
1650	6506	ERBB2-SPG1 complex	0	0	0	0	2	P04626; P32004	ERBB2; L1CAM	4; 2
1651	6507	SERCA-PLN complex	0	0.5	0	1	2	P16615; P26678	ATP2A2; PLN	5; 4
1652	6509	pERK-vimentin-KPNA2 complex	0	0	0	0	3	P08670; P27361; P52292	VIM; MAPK3; KPNA2	1; 8; 3
1653	6510	ILK-SERCA2A-PLN complex	0.33	0.67	1	2	3	P16615; P26678; Q13418	ATP2A2; PLN; ILK	5; 4; 5
1654	6512	ILK-HSP90-CDC37 complex	0.33	0.33	1	1	3	P07900; Q13418; Q16543	HSP90AA1; ILK; CDC37	18; 5; 11
1655	6513	MAN1-SMAD2 complex	0	0	0	0	2	Q15796; Q9Y2U8	SMAD2; LEMD3	15; 2
1656	6514	SLN-ATP2A1 complex	0	0	0	0	2	O00631; O14983	SLN; ATP2A1	3; 2
1657	6515	SLN-PLN-SERCA1A complex	0	0	0	0	3	O00631; O14983; P26678	SLN; ATP2A1; PLN	3; 2; 4
1658	6516	SLN-PLN-SERCA2A complex	0	0.33	0	1	3	O00631; P16615; P26678	SLN; ATP2A2; PLN	3; 5; 4
1659	6517	SERCA2a-alphaKAP-CaM-CaMKII complex	0	0.4	0	2	5	P16615; P52294; P62158; Q9UQM7; P16615	ATP2A2; KPNA1; CALM1; CAL; CAMK2A	5; 1; 7; 2; 5
1660	6518	CEP164-TTBK2 complex	0	0	0	0	2	Q6IQ55; Q9UPV0	TTBK2; CEP164	1; 3
1661	6519	CCDC92-CEP164 complex	0	0	0	0	2	Q53HC0; Q9UPV0	CCDC92; CEP164	1; 3
1662	6520	Harmonin-SANS complex	0	0	0	0	2	Q495M9; Q9Y6N9	USH1G; USH1C	1; 2
1663	6521	Akt-PHLPP1-PHLPP2-FANCI-FANCD2-USP1-UAF1 complex	0	0.14	0	1	7	O60346; O94782; P31749; Q6ZVD8; Q8TAF3; Q9BXW9; Q9NVI1	PHLPP1; USP1; AKT1; PHLPP2; WDR48; FANCD2; FANCI	1; 2; 8; 1; 6; 2; 1
1664	6522	Harmonin-CAD23 complex	0	0	0	0	2	Q9H251; Q9Y6N9	CDH23; USH1C	1; 2
1665	6523	Ubiquilin-VCP-erasin complex	0	0	0	0	3	P55072; Q92575; Q9UMX0	VCP; UBXN4; UBQLN1	11; 1; 2
1666	6524	DZIP1-GLI3 complex	0	0	0	0	2	P10071; Q86YF9	GLI3; DZIP1	1; 3
1667	6525	SPG3A-SPG33 complex	0	0	0	0	2	Q5T4F4; Q8WXF7	ZFYVE27; ATL1	16; 3
1668	6526	SPG10-SPG33 complex	0	0	0	0	2	Q12840; Q5T4F4	KIF5A; ZFYVE27	2; 16
1669	6527	FLRT3-LPHN3-UNC5B complex	0	0	0	0	3	Q8IZJ1; Q9HAR2; Q9NZU0	UNC5B; ADGRL3; FLRT3	1; 3; 3
1670	6528	FLRT3-LPHN3-UNC5D complex	0	0	0	0	3	Q6UXZ4; Q9HAR2; Q9NZU0	UNC5D; ADGRL3; FLRT3	1; 3; 3
1671	6529	FLRT3-LPHN3 complex	0	0	0	0	2	Q9HAR2; Q9NZU0	ADGRL3; FLRT3	3; 3
1672	6530	MYO7A-PDZD7 complex	0	0	0	0	2	Q13402; Q9H5P4	MYO7A; PDZD7	1; 2
1673	6531	CEP164-DZIP1 complex	0	0	0	0	2	Q86YF9; Q9UPV0	DZIP1; CEP164	3; 3
1674	6532	TSC2-HERC1 complex	0	0	0	0	2	P49815; Q15751	TSC2; HERC1	6; 2
1675	6533	DZIP1-IFT88 complex	0	0	0	0	2	Q13099; Q86YF9	IFT88; DZIP1	3; 3
1676	6534	SPG31-SPG33 omplex	0	0	0	0	2	Q5T4F4; Q9H902	ZFYVE27; REEP1	16; 4
1677	6536	REEP5-SPG33 complex	0	0	0	0	2	Q00765; Q5T4F4	REEP5; ZFYVE27	1; 16
1678	6538	SPG33-VAPA complex	0	0	0	0	2	Q5T4F4; Q9P0L0	ZFYVE27; VAPA	16; 1
1679	6540	GPX1-SBP1 complex	0	0	0	0	2	P07203; Q13228	GPX1; SELENBP1	1; 1
1680	6545	DCDC2-MAPK8IP1 complex	0	0	0	0	2	Q9UHG0; Q9UQF2	DCDC2; MAPK8IP1	1; 2
1681	6550	CUL4B-DDB1-TLE1 complex	0	0	0	0	3	Q04724; Q13619; Q16531	TLE1; CUL4A; DDB1	11; 20; 26
1682	6552	KIF5B-SPG33 complex	0	0	0	0	2	P33176; Q5T4F4	KIF5B; ZFYVE27	2; 16
1683	6553	CUL4B-DDB1-TLE3 complex	0	0.33	0	1	3	Q04726; Q13620; Q16531	TLE3; CUL4B; DDB1	2; 8; 26
1684	6554	KIF5C-SPG33 complex	0	0	0	0	2	O60282; Q5T4F4	KIF5C; ZFYVE27	1; 16
1685	6559	RAB11B-SPG10-SPG33 complex	0	0	0	0	3	Q12840; Q15907; Q5T4F4	KIF5A; RAB11B; ZFYVE27	2; 2; 16
1686	6561	RAB11A-SPG33 complex	0	0	0	0	2	P62491; Q5T4F4	RAB11A; ZFYVE27	4; 16
1687	6562	RAB11B-SPG33 complex	0	0	0	0	2	Q15907; Q5T4F4	RAB11B; ZFYVE27	2; 16
1688	6563	SPG33-SURF4 complex	0	0	0	0	2	O15260; Q5T4F4	SURF4; ZFYVE27	1; 16
1689	6565	RTN3-SPG33 complex	0	0	0	0	2	O95197; Q5T4F4	RTN3; ZFYVE27	1; 16
1690	6566	SPG33-VAPB complex	0	0	0	0	2	O95292; Q5T4F4	VAPB; ZFYVE27	1; 16
1691	6567	SWELL1-containing complex	0	0	0	0	5	Q6NSJ5; Q6P9F7; Q7L1W4; Q8IWT6; Q8TDW0	LRRC8E; LRRC8B; LRRC8D; LRRC8A; LRRC8C	2; 1; 2; 4; 2
1692	6568	3M core complex	0	0	0	0	3	O75147; Q14999; Q9H0W5	OBSL1; CUL7; CCDC8	3; 4; 3
1693	6569	SPG4-SPG33 complex	0	0	0	0	2	Q5T4F4; Q9UBP0	ZFYVE27; SPAST	16; 3
1694	6571	KCNE1-KCNH2 complex	0	0	0	0	2	P15382; Q12809	KCNE1; KCNH2	2; 3
1695	6577	3M complex	0	0	0	0	7	O75147; P04637; P62877; Q14999; Q8IWT3; Q8N3Y1; Q9H0W5	OBSL1; TP53; RBX1; CUL7; CUL9; FBXW8; CCDC8	3; 18; 45; 4; 1; 3; 3
1696	6578	KCNE2-KCNH2 complex	0	0	0	0	2	Q12809; Q9Y6J6	KCNH2; KCNE2	3; 3
1697	6579	USF1-USF2 complex	0.5	0.5	1	1	2	P22415; Q15853	USF1; USF2	1; 1
1698	6581	LRRC8A-LRRC8C complex	0	0	0	0	2	Q8IWT6; Q8TDW0	LRRC8A; LRRC8C	4; 2
1699	6582	LRRC8A-LRRC8D complex	0	0	0	0	2	Q7L1W4; Q8IWT6	LRRC8D; LRRC8A	2; 4
1700	6583	LRRC8A-LRRC8E complex	0	0	0	0	2	Q6NSJ5; Q8IWT6	LRRC8E; LRRC8A	2; 4
1701	6584	CHRNA9-CHRNA10 complex	0	0	0	0	2	Q9GZZ6; Q9UGM1	CHRNA10; CHRNA9	1; 1
1702	6585	Intraflagellar transport complex A	0	0	0	0	5	Q7Z4L5; Q8NEZ3; Q96RY7; Q9HBG6; Q9P2L0	TTC21B; WDR19; IFT140; IFT122; WDR35	1; 1; 1; 1; 1
1703	6586	VEcad-VEGFR complex	0	0	0	0	3	P33151; P35916; P35968	CDH5; FLT4; KDR	4; 2; 6
1704	6587	CAP-cbl-flotilin complex	0	0	0	0	3	O75955; P22681; Q9BX66	FLOT1; CBL; SORBS1	1; 10; 1
1705	6588	E2F-1-DP-1 complex	0	0	0	0	2	Q01094; Q14186	E2F1; TFDP1	6; 6
1706	6589	E2F-1-DP-1-cyclinA-CDK2 complex	0	0	0	0	4	P24941; P78396; Q01094; Q14186	CDK2; CCNA1; E2F1; TFDP1	9; 1; 6; 6
1707	6590	FOXO3-CBP complex	0.5	0.5	1	1	2	O43524; Q92793	FOXO3; CREBBP	7; 21
1708	6591	Hsp90-p23 complex	0	0	0	0	2	P07900; Q15185	HSP90AA1; PTGES3	18; 2
1709	6592	c-Abl-CAS-Abi1 complex	0	0.33	0	1	3	P00519; P56945; Q8IZP0	ABL1; BCAR1; ABI1	3; 9; 6
1710	6594	CCP110-CEP290 complex	0	0	0	0	2	O15078; O43303	CEP290; CCP110	3; 1
1711	6597	CEP290-IQCB1 complex	0	0	0	0	2	O15078; Q15051	CEP290; IQCB1	3; 1
1712	6598	CC2D2A-CEP290 complex	0	0	0	0	2	O15078; Q9P2K1	CEP290; CC2D2A	3; 1
1713	6599	CTNND1-GLIS2 complex	0	0	0	0	2	O60716; Q9BZE0	CTNND1; GLIS2	1; 3
1714	6600	NPHP1-PKD1 complex	0	0	0	0	2	O15259; P98161	NPHP1; PKD1	3; 6
1715	6601	BBS1-BBS4-BBS5-PKD1-TTC8 complex	0	0	0	0	5	P98161; Q8N3I7; Q8NFJ9; Q8TAM2; Q96RK4	PKD1; BBS5; BBS1; TTC8; BBS4	6; 2; 3; 3; 4
1716	6602	AP5-SPG11-SPG15 complex	0	0	0	0	6	O43299; Q2VPB7; Q68DK2; Q96JI7; Q9H0R1; Q9NUS5	AP5Z1; AP5B1; ZFYVE26; SPG11; AP5M1; AP5S1	2; 2; 1; 1; 2; 2
1717	6603	ANKRA2-CCDC8-OBSL1-CUL7 complex	0	0	0	0	4	O75147; Q14999; Q9H0W5; Q9H9E1	OBSL1; CUL7; CCDC8; ANKRA2	3; 4; 3; 1
1718	6609	ATL2-SPG33 complex	0	0	0	0	2	Q5T4F4; Q8NHH9	ZFYVE27; ATL2	16; 2
1719	6611	PDZD11-nectin1 complex	0	0	0	0	2	Q15223; Q5EBL8	NECTIN1; PDZD11	1; 2
1720	6612	PDZD11-nectin3 complex	0	0	0	0	2	Q5EBL8; Q9NQS3	PDZD11; NECTIN3	2; 1
1721	6613	ATL3-SPG33 complex	0	0	0	0	2	Q5T4F4; Q6DD88	ZFYVE27; ATL3	16; 2
1722	6615	SPG4-SPG12 complex	0	0	0	0	2	O75298; Q9UBP0	RTN2; SPAST	1; 3
1723	6616	CADM1-4.1B-MPP3 complex	0	0	0	0	3	Q13368; Q9BY67; Q9Y2J2	MPP3; CADM1; EPB41L3	2; 1; 1
1724	6617	NF2-WWC1 complex	0	0	0	0	2	P35240; Q8IX03	NF2; WWC1	1; 2
1725	6618	RhBG-kAE1-ankyrin-G complex	0	0.33	0	1	3	P02730; Q12955; Q9H310	SLC4A1; ANK3; RHBG	1; 1; 1
1726	6619	MGAT1-NGT complex	0.5	0.5	1	1	2	P26572; Q9Y2D2	MGAT1; SLC35A3	1; 4
1727	6621	NEK2A-SAV1-STK3 complex	0	0	0	0	3	P51955; Q13188; Q9H4B6	NEK2; STK3; SAV1	1; 3; 3
1728	6622	MGAT2-SLC35A3 complex	0	0	0	0	2	Q10469; Q9Y2D2	MGAT2; SLC35A3	1; 4
1729	6624	MGAT4B-SLC35A3 complex	0	0	0	0	2	Q9UQ53; Q9Y2D2	MGAT4B; SLC35A3	2; 4
1730	6625	MGAT4B-SLC35A2(splice variant 1) complex	0	0	0	0	2	P78381; Q9UQ53	SLC35A2; MGAT4B	1; 2
1731	6626	AP5 adaptor complex	0	0	0	0	4	O43299; Q2VPB7; Q9H0R1; Q9NUS5	AP5Z1; AP5B1; AP5M1; AP5S1	2; 2; 2; 2
1732	6629	MAGT5-SLC35A3 complex	0	0	0	0	2	Q09328; Q9Y2D2	MGAT5; SLC35A3	1; 4
1733	6634	WDR20-USP12-UAF1 complex	0	0	0	0	3	O75317; Q8TAF3; Q8TBZ3	USP12; WDR48; WDR20	2; 6; 2
1734	6635	WDR20-USP46-UAF1 complex	0	0	0	0	3	P62068; Q8TAF3; Q8TBZ3	USP46; WDR48; WDR20	2; 6; 2
1735	6636	USP12-UAF1 complex	0	0	0	0	2	O75317; Q8TAF3	USP12; WDR48	2; 6
1736	6637	USP46-UAF1 complex	0	0	0	0	2	P62068; Q8TAF3	USP46; WDR48	2; 6
1737	6639	CCC-Wash (WASH1, FAM21C) complex	0.6	0.6	9	9	15	A8K0Z3; O60826; Q567U6; Q7Z3J2; Q7Z4G1; Q86VX2; Q86X83; Q8N668; Q9GZQ3; Q9H0A8; Q9NX08; Q9P000; Q9UBI1; Q9Y4E1; Q9Y6G5	WASH1; CCDC22; CCDC93; C16orf62; COMMD6; COMMD7; COMMD2; COMMD1; COMMD5; COMMD4; COMMD8; COMMD9; COMMD3; FAM21C; COMMD10	4; 8; 7; 6; 3; 2; 2; 7; 2; 2; 4; 2; 2; 4; 2
1738	6640	Phosphorylase kinase complex	0	0	0	0	5	P46020; P62158; Q16816; Q93100; P46020	PHKA1; CALM1; CAL; PHKG1; PHKB	2; 7; 1; 1; 2
1739	6641	USP22-SAGA complex	0.12	0.12	1	1	8	O75528; Q12962; Q14CW9; Q86TJ2; Q92830; Q9HBM6; Q9UPT9; Q9Y4A5	TADA3; TAF10; ATXN7L3; TADA2B; KAT2A; TAF9B; USP22; TRRAP	11; 16; 3; 3; 16; 4; 3; 25
1740	6642	ODC-OAZ1-CCND1 complex	0	0	0	0	3	P11926; P24385; P54368	ODC1; CCND1; OAZ1	1; 8; 2
1741	6643	SAGA complex, GCN5-linked	0.11	0.11	2	2	19	O75486; O75528; O75529; O94864; P00813; Q12962; Q14CW9; Q16514; Q16594; Q5T6C5; Q86TJ2; Q8NEM7; Q92830; Q96ES7; Q9HBM6; Q9ULK2; Q9UPT9; Q9Y4A5; Q9Y6J9	SUPT3H; TADA3; TAF5L; SUPT7L; ADA; TAF10; ATXN7L3; TAF12; TAF9; ATXN7L2; TADA2B; SUPT20H; KAT2A; SGF29; TAF9B; ATXN7L1; USP22; TRRAP; TAF6L	9; 11; 8; 3; 2; 16; 3; 15; 18; 1; 3; 2; 16; 4; 4; 1; 3; 25; 7
1742	6644	CCDC22-COMMD1-CUL2 complex	0.33	0.33	1	1	3	O60826; Q13617; Q8N668	CCDC22; CUL2; COMMD1	8; 7; 7
1743	6645	CCC complex	0.69	0.69	9	9	13	O60826; Q567U6; Q7Z3J2; Q7Z4G1; Q86VX2; Q86X83; Q8N668; Q9GZQ3; Q9H0A8; Q9NX08; Q9P000; Q9UBI1; Q9Y6G5	CCDC22; CCDC93; C16orf62; COMMD6; COMMD7; COMMD2; COMMD1; COMMD5; COMMD4; COMMD8; COMMD9; COMMD3; COMMD10	8; 7; 6; 3; 2; 2; 7; 2; 2; 4; 2; 2; 2
1744	6646	SMAD2-SMAD4-WWTR1 complex	0	0	0	0	3	Q13485; Q15796; Q9GZV5	SMAD4; SMAD2; WWTR1	25; 15; 9
1745	6647	MED15-WWTR1 complex	0	0	0	0	2	Q96RN5; Q9GZV5	MED15; WWTR1	9; 9
1746	6649	SMAD3-SMAD4-WWTR1 complex	0	0	0	0	3	P84022; Q13485; Q9GZV5	SMAD3; SMAD4; WWTR1	30; 25; 9
1747	6650	KCND3-KCNIP4 complex	0	0	0	0	2	Q6PIL6; Q9UK17	KCNIP4; KCND3	1; 1
1748	6651	WWTR1-YAP1 complex	0	0	0	0	2	P46937; Q9GZV5	YAP1; WWTR1	2; 9
1749	6653	EP300-KAT2B-TBX5-WWTR1 complex	0.25	0.25	1	1	4	Q09472; Q92831; Q99593; Q9GZV5	EP300; KAT2B; TBX5; WWTR1	21; 11; 2; 9
1750	6654	KCNJ11-ABCC9 complex	0	0	0	0	2	O60706; Q14654	ABCC9; KCNJ11	1; 1
1751	6655	CTNNB1-TBX5-YAP1 complex	0	0	0	0	3	P35222; P46937; Q99593	CTNNB1; YAP1; TBX5	25; 2; 2
1752	6657	ATAC complex, GCN5-linked	0.1	0.1	1	1	10	O75478; O75528; P61964; Q01658; Q8IYH5; Q92830; Q96ES7; Q9H8E8; Q9NS73; Q9ULM3	TADA2A; TADA3; WDR5; DR1; ZZZ3; KAT2A; SGF29; KAT14; MBIP; YEATS2	3; 11; 24; 2; 2; 16; 4; 2; 2; 2
1753	6658	CCDC22-COMMD8-CUL1 complex	0.67	0.67	2	2	3	O60826; Q13616; Q9NX08	CCDC22; CUL1; COMMD8	8; 34; 4
1754	6659	Ubiquitin E3 ligase (CCDC22, COMMD8, CUL3)	0.67	0.67	2	2	3	O60826; Q13618; Q9NX08	CCDC22; CUL3; COMMD8	8; 21; 4
1755	6660	LATS1-NPHP4 complex	0	0	0	0	2	O75161; O95835	NPHP4; LATS1	3; 2
1756	6661	NEK8-WWTR1 complex	0	0	0	0	2	Q86SG6; Q9GZV5	NEK8; WWTR1	2; 9
1757	6664	STAGA complex, SPT3-linked	0.11	0.16	2	3	19	O15265; O75486; O75528; O75529; O94864; Q12962; Q14CW9; Q16514; Q16594; Q86TJ2; Q8NEM7; Q92830; Q96BN2; Q96ES7; Q9H0E3; Q9NPA8; Q9UPT9; Q9Y4A5; Q9Y6J9	ATXN7; SUPT3H; TADA3; TAF5L; SUPT7L; TAF10; ATXN7L3; TAF12; TAF9; TADA2B; SUPT20H; KAT2A; TADA1; SGF29; SAP130; ENY2; USP22; TRRAP; TAF6L	5; 9; 11; 8; 3; 16; 3; 15; 18; 3; 2; 16; 2; 4; 8; 1; 3; 25; 7
1758	6665	ATAC complex, YEATS2-linked	0.07	0.07	1	1	14	O43318; O75478; O75528; P61964; Q01658; Q14157; Q8IYH5; Q92830; Q96ES7; Q9H8E8; Q9NR33; Q9NRF9; Q9NS73; Q9ULM3	MAP3K7; TADA2A; TADA3; WDR5; DR1; UBAP2L; ZZZ3; KAT2A; SGF29; KAT14; POLE4; POLE3; MBIP; YEATS2	6; 3; 11; 24; 2; 3; 2; 16; 4; 2; 2; 3; 2; 2
1759	6668	GLIS3-SUFU complex	0	0	0	0	2	Q8NEA6; Q9UMX1	GLIS3; SUFU	1; 1
1760	6671	PI4K2A-WASH complex	0.07	0.07	1	1	14	O00203; P46934; P47756; P50570; P52907; Q00610; Q12768; Q2M389; Q5T1M5; Q641Q2; Q92888; Q92974; Q96N67; Q9BTU6	AP3B1; NEDD4; CAPZB; DNM2; CAPZA1; CLTC; KIAA0196; KIAA1033; FKBP15; FAM21A; ARHGEF1; ARHGEF2; DOCK7; PI4K2A	3; 2; 5; 1; 4; 5; 3; 3; 1; 1; 2; 2; 1; 8
1761	6675	PI4K2A-PRDX1 complex	0	0	0	0	2	Q06830; Q9BTU6	PRDX1; PI4K2A	2; 8
1762	6676	WWTR1-YWHAQ complex	0	0	0	0	2	P27348; Q9GZV5	YWHAQ; WWTR1	5; 9
1763	6680	CTNNB1-GLIS2 complex	0	0	0	0	2	P35222; Q9BZE0	CTNNB1; GLIS2	25; 3
1764	6681	DVL2-INVS-NPHP4-RPGRIP1L complex	0	0	0	0	4	O14641; O75161; Q68CZ1; Q9Y283	DVL2; NPHP4; RPGRIP1L; INVS	2; 3; 1; 2
1765	6682	MKS1-TMEM67 complex	0	0	0	0	2	Q5HYA8; Q9NXB0	TMEM67; MKS1	2; 1
1766	6683	SYNE2-TMEM67 complex	0	0	0	0	2	Q5HYA8; Q8WXH0	TMEM67; SYNE2	2; 1
1767	6684	TNFR2 signaling complex	0	0	0	0	3	P01375; P20333; Q9NQH7	TNF; TNFRSF1B; XPNPEP3	3; 1; 1
1768	6685	IL13RA1-TRAF3IP1 complex	0	0	0	0	2	P78552; Q8TDR0	IL13RA1; TRAF3IP1	1; 3
1769	6688	GLIS2-TRIM32 complex	0	0	0	0	2	Q13049; Q9BZE0	TRIM32; GLIS2	2; 3
1770	6689	DTNBP1-TRIM32 complex	0	0	0	0	2	Q13049; Q96EV8	TRIM32; DTNBP1	2; 7
1771	6690	NEDD4-PI4K2A complex	0	0	0	0	2	P46934; Q9BTU6	NEDD4; PI4K2A	2; 8
1772	6691	CLTC-PI4K2A complex	0	0	0	0	2	Q00610; Q9BTU6	CLTC; PI4K2A	5; 8
1773	6692	PI4K2A-PLDN complex	0	0	0	0	2	Q9BTU6; Q9UL45	PI4K2A; BLOC1S6	8; 5
1774	6693	DVL1-PI4K2A complex	0	0	0	0	2	O14640; Q9BTU6	DVL1; PI4K2A	4; 8
1775	6695	MKKS-BBS12 complex	0	0	0	0	2	Q6ZW61; Q9NPJ1	BBS12; MKKS	2; 2
1776	6701	DVL1-PIP5K1B-PI4K2A complex	0	0	0	0	3	O14640; O14986; Q9BTU6	DVL1; PIP5K1B; PI4K2A	4; 2; 8
1777	6702	CXCR2-NHERF1-PLC-beta-3 complex	0	0	0	0	3	O14745; P25025; Q01970	SLC9A3R1; CXCR2; PLCB3	8; 4; 7
1778	6703	TBCD-tubulin(alpha)-tubulin(beta) complex	0	0	0	0	3	P07437; Q71U36; Q9BTW9	TUBB; TUBA1A; TBCD	4; 5; 4
1779	6704	KCNQ1-KCNE2 complex	0	0	0	0	2	P51787; Q9Y6J6	KCNQ1; KCNE2	6; 3
1780	6705	KCNQ1-KCNE3 complex	0	0	0	0	2	P51787; Q9Y6H6	KCNQ1; KCNE3	6; 1
1781	6706	CAPN1-HSP90AB1 complex	0	0	0	0	2	P07384; P08238	CAPN1; HSP90AB1	2; 12
1782	6707	PIP5K1B-PI4K2A complex	0	0	0	0	2	O14986; Q9BTU6	PIP5K1B; PI4K2A	2; 8
1783	6708	KCNQ1-KCNE4 complex	0	0	0	0	2	P51787; Q8WWG9	KCNQ1; KCNE4	6; 1
1784	6709	KCNQ1-KCNE5 complex	0	0	0	0	2	P51787; Q9UJ90	KCNQ1; KCNE5	6; 1
1785	6710	Calpain 1	0	0	0	0	2	P04632; P07384	CAPNS1; CAPN1	1; 2
1786	6712	KCNQ2-KCNQ3 complex	0	0	0	0	2	O43525; O43526	KCNQ3; KCNQ2	2; 1
1787	6713	TBCD-ARL2-tubulin(beta) complex	0	0	0	0	3	P07437; P36404; Q9BTW9	TUBB; ARL2; TBCD	4; 3; 4
1788	6714	TBCE-TBCB-tubulin(alpha) complex	0	0.33	0	1	3	Q15813; Q71U36; Q99426	TBCE; TUBA1A; TBCB	2; 5; 1
1789	6715	TBCD-ARL2-tubulin(beta)-TBCE complex	0	0	0	0	4	P07437; P36404; Q15813; Q9BTW9	TUBB; ARL2; TBCE; TBCD	4; 3; 2; 4
1790	6716	DLG5-MST1-MST2 complex	0	0	0	0	3	Q13043; Q13188; Q8TDM6	STK4; STK3; DLG5	2; 3; 2
1791	6717	KCNQ3-KCNQ5 complex	0	0	0	0	2	O43525; Q9NR82	KCNQ3; KCNQ5	2; 1
1792	6718	CALM1-KCNQ4(splice variant 1) complex	0	0	0	0	3	P56696; P62158; P56696	KCNQ4; CALM1; CAL	2; 7; 2
1793	6720	FILIP1-FLNA complex	0	0	0	0	2	P21333; Q7Z7B0	FLNA; FILIP1	1; 2
1794	6722	FILIP1-RhoD complex	0	0	0	0	2	O00212; Q7Z7B0	RHOD; FILIP1	2; 2
1795	6724	WHAMM-RhoD complex	0	0	0	0	2	O00212; Q8TF30	RHOD; WHAMM	2; 2
1796	6725	ARP3-WHAMM complex	0.5	0.5	1	1	2	P61158; Q8TF30	ACTR3; WHAMM	2; 2
1797	6726	GRASP1-GRIP1 complex	0	0	0	0	2	Q4V328; Q9Y3R0	GRIPAP1; GRIP1	1; 2
1798	6728	9-1-1-RHINO complex	0	0	0	0	4	O60671; O60921; Q99638; Q9BSD3	RAD1; HUS1; RAD9A; RHNO1	9; 8; 7; 2
1799	6729	IQGAP1-CXCR2 complex	0	0	0	0	2	P25025; P46940	CXCR2; IQGAP1	4; 8
1800	6730	14-3-3 gamma-CXCR2 complex, unstimulated	0	0	0	0	2	P25025; P61981	CXCR2; YWHAG	4; 2
1801	6731	VASP-CXCR2 complex, CXCL8 stimulated	0	0	0	0	2	P25025; P50552	CXCR2; VASP	4; 2
1802	6732	RHINO-TopBP1 complex	0	0	0	0	2	Q92547; Q9BSD3	TOPBP1; RHNO1	3; 2
1803	6733	9b-1-1 complex	0	0	0	0	3	O60671; O60921; Q6WBX8	RAD1; HUS1; RAD9B	9; 8; 2
1804	6734	9b-1b-1 complex	0	0	0	0	3	O60671; Q6WBX8; Q8NHY5	RAD1; RAD9B; HUS1B	9; 2; 1
1805	6735	SIGMAR1-KCNH2 complex	0	0	0	0	2	Q12809; Q99720	KCNH2; SIGMAR1	3; 1
1806	6736	PRAME-Cullin2 ubiquitin ligase complex	0	0	0	0	2	P78395; Q13617	PRAME; CUL2	3; 7
1807	6737	H2A-H2B-TDIF2-PCNA complex	0	0	0	0	4	P12004; Q16777; Q16778; Q5QJE6	PCNA; HIST2H2AC; HIST2H2BE; DNTTIP2	23; 2; 2; 2
1808	6738	PRAME-ElonginBC ubiquitin ligase	0.33	0.33	1	1	3	P78395; Q15369; Q15370	PRAME; TCEB1; TCEB2	3; 15; 15
1809	6740	AURKA-INPP5E complex	0	0	0	0	2	O14965; Q9NRR6	AURKA; INPP5E	5; 2
1810	6741	INPP5E-PDE6D-RPGR complex	0	0	0	0	3	O43924; Q92834; Q9NRR6	PDE6D; RPGR; INPP5E	1; 1; 2
1811	6742	SMG1-UPF2-Y14-MAGOH-UPF3B-EIF4A3 complex	0	0	0	0	6	P38919; P61326; Q96Q15; Q9BZI7; Q9HAU5; Q9Y5S9	EIF4A3; MAGOH; SMG1; UPF3B; UPF2; RBM8A	6; 7; 2; 6; 6; 10
1812	6744	AHI1-HAP1 complex	0	0	0	0	2	P54257; Q8N157	HAP1; AHI1	1; 2
1813	6748	KCNMA1-LRRC26 complex	0	0	0	0	2	Q12791; Q2I0M4	KCNMA1; LRRC26	3; 1
1814	6750	AHI1-NPHP1 heterotetramer	0	0	0	0	2	O15259; Q8N157	NPHP1; AHI1	3; 2
1815	6753	SOG complex	0.38	0.38	3	3	8	P55735; Q12980; Q5T011; Q6PJI9; Q8WTW4; Q96EE3; Q96S15; Q9NXC5	SEC13; NPRL3; SZT2; WDR59; NPRL2; SEH1L; WDR24; MIOS	4; 3; 2; 3; 3; 4; 3; 3
1816	6754	KICSTOR complex	0	0	0	0	4	Q5T011; Q969R8; Q96MD2; Q9Y664	SZT2; ITFG2; C12orf66; KPTN	2; 1; 1; 1
1817	6756	RasGAP-AURKB-survivin complex	0	0	0	0	3	O15392; P20936; Q96GD4	BIRC5; RASA1; AURKB	10; 4; 7
1818	6758	IL10 receptor	0	0	0	0	2	Q08334; Q13651	IL10RB; IL10RA	1; 2
1819	6765	CCR4-NOT complex	0	0	0	0	9	A5YKK6; O75175; Q92600; Q96LI5; Q9H9A5; Q9NZN8; Q9UIV1; Q9UKZ1; Q9ULM6	CNOT1; CNOT3; RQCD1; CNOT6L; CNOT10; CNOT2; CNOT7; CNOT11; CNOT6	7; 6; 5; 3; 5; 6; 3; 5; 3
1820	6768	TBX20-TBX18 repressor complex	0	0	0	0	2	O95935; Q9UMR3	TBX18; TBX20	1; 4
1821	6769	TBX20-TLE1 repressor complex	0	0	0	0	2	Q04724; Q9UMR3	TLE1; TBX20	11; 4
1822	6770	TBX20-TLE3 repressor complex	0	0.5	0	1	2	Q04726; Q9UMR3	TLE3; TBX20	2; 4
1823	6771	TBX20-HDAC2 repressor complex	0	0	0	0	2	Q92769; Q9UMR3	HDAC2; TBX20	52; 4
1824	6777	SCRIB-NOS1AP-VANGL1 complex	0	0	0	0	3	O75052; Q14160; Q8TAA9	NOS1AP; SCRIB; VANGL1	1; 6; 1
1825	6778	SCRIB-GIT1-ARHGEF7-PAK1 complex	0	0	0	0	4	Q13153; Q14155; Q14160; Q9Y2X7	PAK1; ARHGEF7; SCRIB; GIT1	3; 4; 6; 4
1826	6780	RAD6A-KCMF1-UBR4 complex	0	0	0	0	3	P49459; Q5T4S7; Q9P0J7	UBE2A; UBR4; KCMF1	1; 1; 1
1827	6782	mitochondrial permeability transition pore (PTP) complex (PPIF-SPG7-VDAC1)	0	0	0	0	3	P21796; P30405; Q9UQ90	VDAC1; PPIF; SPG7	5; 1; 1
1828	6783	CLIC5A-EZR-PODXL complex	0	0	0	0	3	O00592; P15311; Q9NZA1	PODXL; EZR; CLIC5	1; 5; 1
1829	6784	SCHIP1-EZR-NHERF2 complex	0	0	0	0	3	P15311; Q15599; Q9P0W5	EZR; SLC9A3R2; SCHIP1	5; 3; 1
1830	6787	NHE3-NHERF2-ACTN4, Ca(2+) induced	0	0	0	0	3	O43707; P48764; Q15599	ACTN4; SLC9A3; SLC9A3R2	5; 1; 3
1831	6788	SLC9A3R1-ACTN4 complex	0	0	0	0	2	O14745; O43707	SLC9A3R1; ACTN4	8; 5
1832	6789	PTEN-NHERF1-EGFR complex	0	0	0	0	3	O14745; P00533; P60484	SLC9A3R1; EGFR; PTEN	8; 10; 1
1833	6790	NHERF1-PRKCZ complex	0	0	0	0	2	O14745; Q05513	SLC9A3R1; PRKCZ	8; 5
1834	6791	NHERF1-NPT2A-EZR complex	0	0	0	0	3	O14745; P15311; Q06495	SLC9A3R1; EZR; SLC34A1	8; 5; 1
1835	6793	PDZK1-NHERF1-EZR complex	0	0	0	0	3	O14745; P15311; Q5T2W1	SLC9A3R1; EZR; PDZK1	8; 5; 6
1836	6794	LPAR2-TRIP6-NHERF2 complex, LPA stimulated	0	0	0	0	3	Q15599; Q15654; Q9HBW0	SLC9A3R2; TRIP6; LPAR2	3; 1; 2
1837	6795	LPAR2-SIVA1 complex	0	0	0	0	2	O15304; Q9HBW0	SIVA1; LPAR2	3; 2
1838	6796	SIVA1-S1PR4 complex	0	0	0	0	2	O15304; O95977	SIVA1; S1PR4	3; 1
1839	6798	S1PR1-c-Met-ITGB4 complex, HGF- or S1P-induced	0	0	0	0	3	P08581; P16144; P21453	MET; ITGB4; S1PR1	2; 9; 5
1840	6799	VEGFR2-S1PR1-ERK1/2-PKC-alpha complex	0	0	0	0	5	P17252; P21453; P27361; P28482; P35968	PRKCA; S1PR1; MAPK3; MAPK1; KDR	5; 5; 8; 10; 6
1841	6800	VEGFR2-S1PR2-ERK1/2-PKC-alpha complex	0	0	0	0	5	O95136; P17252; P27361; P28482; P35968	S1PR2; PRKCA; MAPK3; MAPK1; KDR	1; 5; 8; 10; 6
1842	6801	VEGFR2-S1PR3-ERK1/2-PKC-alpha complex	0	0	0	0	5	P17252; P27361; P28482; P35968; Q99500	PRKCA; MAPK3; MAPK1; KDR; S1PR3	5; 8; 10; 6; 2
1843	6802	VEGFR2-S1PR5-ERK1/2-PKC-alpha complex	0	0	0	0	5	P17252; P27361; P28482; P35968; Q9H228	PRKCA; MAPK3; MAPK1; KDR; S1PR5	5; 8; 10; 6; 1
1844	6805	S1PR1\u2013beta-arrestin 2 complex, ApoM(+)HDL-S1P stimulated	0	0	0	0	2	P21453; P32121	S1PR1; ARRB2	5; 3
1845	6806	IGF1R-CXCR4-GNAI2-GNB1 complex	0	0	0	0	4	P04899; P08069; P61073; P62873	GNAI2; IGF1R; CXCR4; GNB1	1; 1; 3; 30
1846	6807	ADRA1A-CXCR4 complex	0	0	0	0	2	P35348; P61073	ADRA1A; CXCR4	1; 3
1847	6808	ADRB1-CXCR4 complex	0	0	0	0	2	P08588; P61073	ADRB1; CXCR4	3; 3
1848	6815	DRD4-KLHL12-CUL3 complex	0	0	0	0	3	P21917; Q13618; Q53G59	DRD4; CUL3; KLHL12	1; 21; 2
1849	6816	ULK1-ATG13-ATG14-PIK3C3 complex	0	0.25	0	1	4	O75143; O75385; Q6ZNE5; Q8NEB9	ATG13; ULK1; ATG14; PIK3C3	5; 4; 1; 3
1850	6819	APOL1 complex A (APOL1, APOA1, HPR, C3)	0	0	0	0	4	O14791; P00739; P01024; P02647	APOL1; HPR; C3; APOA1	2; 2; 2; 2
1851	6820	APOL1 complex B (APOL1, APOA1, HPR, FN1, IGHM)	0	0	0	0	5	O14791; P00739; P01871; P02647; P02751	APOL1; HPR; IGHM; APOA1; FN1	2; 2; 1; 2; 6
1852	6821	TTR-RBP complex	0	0	0	0	2	P02753; P02766	RBP4; TTR	1; 1
1853	6822	ZAG-PIP complex	0	0	0	0	2	P12273; P25311	PIP; AZGP1	1; 1
1854	6823	CP\u2013LF\u2013MPO complex	0	0	0	0	3	P00450; P02788; P05164	CP; LTF; MPO	3; 2; 2
1855	6824	CP-LF complex	0	0	0	0	2	P00450; P02788	CP; LTF	3; 2
1856	6825	CP-MPO complex	0	0	0	0	2	P00450; P05164	CP; MPO	3; 2
1857	6826	Calprotectin heterotetramer	0	0	0	0	2	P05109; P06702	S100A8; S100A9	2; 2
1858	6827	iNOS-S100A8/A9 complex	0	0	0	0	3	P05109; P06702; P35228	S100A8; S100A9; NOS2	2; 2; 1
1859	6828	FGF21-FGFR1c-KLB complex	0	0	0	0	3	P11362; Q86Z14; Q9NSA1	FGFR1; KLB; FGF21	3; 4; 2
1860	6832	FGF19-FGFR4-KLB complex, heparin induced	0	0	0	0	3	O95750; P22455; Q86Z14	FGF19; FGFR4; KLB	1; 3; 4
1861	6833	FGFR4-KLB complex	0	0	0	0	2	P22455; Q86Z14	FGFR4; KLB	3; 4
1862	6835	FGF21-FGFR4-KLB complex	0	0	0	0	3	P22455; Q86Z14; Q9NSA1	FGFR4; KLB; FGF21	3; 4; 2
1863	6838	IGF2BP1 complex	0	0	0	0	9	O60506; O95793; P61254; P62753; P67809; Q00839; Q08211; Q15717; Q9NZI8	SYNCRIP; STAU1; RPL26; RPS6; YBX1; HNRNPU; DHX9; ELAVL1; IGF2BP1	4; 1; 4; 4; 5; 9; 9; 1; 2
1864	6842	EphA1 receptor signaling complex	0	0.25	0	1	4	P06239; P21709; P27986; Q14289	LCK; EPHA1; PIK3R1; PTK2B	6; 1; 10; 2
1865	6844	NIF-1-DBC1-EMSY complex	0	0	0	0	3	Q7Z589; Q8N163; Q9H4Z2	EMSY; CCAR2; ZNF335	1; 4; 2
1866	6845	NIF1-ASH2L-RBBP5-WDR5 complex	0.5	0.5	2	2	4	P61964; Q15291; Q9H4Z2; Q9UBL3	WDR5; KDM6B; ZNF335; ASH2L	24; 21; 2; 20
1867	6846	DBC1-SIRT1 complex	0	0	0	0	2	Q8N163; Q96EB6	CCAR2; SIRT1	4; 6
1868	6847	DBIRD complex	0	0	0	0	2	Q5BKZ1; Q8N163	ZNF326; CCAR2	1; 4
1869	6848	IRF2BP2-IRF2BP1-IRF2BPL complex	0	0	0	0	3	Q7Z5L9; Q8IU81; Q9H1B7	IRF2BP2; IRF2BP1; IRF2BPL	1; 1; 1
1870	6849	WRAD complex (WDR5, RBBP5, ASH2L, DPY30)	0.75	0.75	3	3	4	P61964; Q15291; Q9C005; Q9UBL3	WDR5; KDM6B; DPY30; ASH2L	24; 21; 10; 20
1871	6850	WRA complex (WDR5, RBBP5, ASH2L)	0.67	0.67	2	2	3	P61964; Q15291; Q9UBL3	WDR5; KDM6B; ASH2L	24; 21; 20
1872	6852	COPRS-PRMT5-RUNX1-CBFB complex	0	0	0	0	4	O14744; Q01196; Q13951; Q9NQ92	PRMT5; RUNX1; CBFB; COPRS	21; 3; 2; 2
1873	6853	COPRS-PRMT5 complex	0	0	0	0	2	O14744; Q9NQ92	PRMT5; COPRS	21; 2
1874	6854	5FMC (Friends of Methylated Chtop) complex	0.6	0.6	3	3	5	Q8IZL8; Q9BV38; Q9H4L4; Q9NXF1; Q9Y4W2	PELP1; WDR18; SENP3; TEX10; LAS1L	3; 2; 3; 3; 3
1875	6855	LAS1L-PELP1-TEX10-WDR18-NOL9-SENP3 complex	0.5	0.5	3	3	6	Q5SY16; Q8IZL8; Q9BV38; Q9H4L4; Q9NXF1; Q9Y4W2	NOL9; PELP1; WDR18; SENP3; TEX10; LAS1L	1; 3; 2; 3; 3; 3
1876	6856	PeBoW complex	0	0	0	0	3	O00541; Q14137; Q9GZL7	PES1; BOP1; WDR12	2; 2; 2
1877	6858	CHTOP-methylosome complex	0	0.2	0	1	5	O14744; P84090; Q99873; Q9BQA1; Q9Y3Y2	PRMT5; ERH; PRMT1; WDR77; CHTOP	21; 2; 3; 4; 1
1878	6859	HRD1 complex	0.08	0.31	1	4	13	O94905; P11021; P14625; P35613; Q13438; Q86TM6; Q96CS3; Q96DZ1; Q9GZP9; Q9UBU6; Q9UBV2; Q9Y385; Q9Y679	ERLIN2; HSPA5; HSP90B1; BSG; OS9; SYVN1; FAF2; ERLEC1; DERL2; FAM8A1; SEL1L; UBE2J1; AUP1	3; 7; 1; 3; 4; 3; 3; 1; 4; 1; 3; 2; 2
1879	6860	E6AP-HERC2-MAPK6-NEURL4 complex	0	0	0	0	4	O95714; Q05086; Q16659; Q96JN8	HERC2; UBE3A; MAPK6; NEURL4	1; 2; 2; 1
1880	6862	Bag6-Ubl4A-Trc35 Complex	0	0	0	0	3	P11441; P46379; Q7L5D6	UBL4A; BAG6; GET4	1; 2; 1
1881	6863	CBX3-EHMT2-NR3C1 complex	0	0	0	0	3	P04150; Q13185; Q96KQ7	NR3C1; CBX3; EHMT2	4; 3; 6
1882	6864	CBX3-EHMT1-NR3C1 complex	0	0	0	0	3	P04150; Q13185; Q9H9B1	NR3C1; CBX3; EHMT1	4; 3; 4
1883	6866	AMFR-ERLIN2-TMUB1 complex	0	0	0	0	3	O94905; Q9BVT8; Q9UKV5	ERLIN2; TMUB1; AMFR	3; 1; 4
1884	6871	AMFR-STING-INSIG1 complex, herpes simplex virus 1 induced	0	0	0	0	3	O15503; Q86WV6; Q9UKV5	INSIG1; TMEM173; AMFR	3; 2; 4
1885	6873	BAG6-AMFR-FAF2 complex	0	0	0	0	3	P46379; Q96CS3; Q9UKV5	BAG6; FAF2; AMFR	2; 3; 4
1886	6875	CRBN-DDB1-CUL4A-RBX1 E3 ubiquitin ligase	0	0	0	0	4	P62877; Q13619; Q16531; Q96SW2	RBX1; CUL4A; DDB1; CRBN	45; 20; 26; 1
1887	6881	EXT1-EXT2 complex	0	0	0	0	2	Q16394; Q93063	EXT1; EXT2	1; 1
1888	6884	Fanconi anemia FAAP100 complex	0	0	0	0	10	O15287; O15360; Q00597; Q0VG06; Q8IYD8; Q8NB91; Q9BTP7; Q9HB96; Q9NPI8; Q9NW38	FANCG; FANCA; FANCC; FAAP100; FANCM; FANCB; FAAP24; FANCE; FANCF; FANCL	9; 9; 9; 2; 4; 5; 1; 8; 9; 6
1889	6886	AUP1-OS9-SEL1L-UBC6e-UBXD8 complex	0	0.4	0	2	5	Q13438; Q96CS3; Q9UBV2; Q9Y385; Q9Y679	OS9; FAF2; SEL1L; UBE2J1; AUP1	4; 3; 3; 2; 2
1890	6888	v-ATPase-Ragulator-AXIN/LKB1-AMPK complex	0.5	0.57	7	8	14	O15169; O43504; P21281; P27449; P38606; P54619; P61421; Q0VGL1; Q13131; Q15831; Q6IAA8; Q9UHA4; Q9Y2Q5; Q9Y478	AXIN1; LAMTOR5; ATP6V1B2; ATP6V0C; ATP6V1A; PRKAG1; ATP6V0D1; LAMTOR4; PRKAA1; STK11; LAMTOR1; LAMTOR3; LAMTOR2; PRKAB1	13; 1; 1; 1; 1; 1; 1; 1; 2; 2; 1; 3; 3; 1
1891	6889	TSC complex	0	0	0	0	3	P49815; Q92574; Q9P0N9	TSC2; TSC1; TBC1D7	6; 3; 1
1892	6890	Phosphatidylinositol 4-kinase complex	0	0	0	0	4	P42356; Q86TV6; Q8IYD1; Q9BYI3	PI4KA; TTC7B; GSPT2; FAM126A	2; 1; 1; 1
1893	6891	HUSH complex	0	0	0	0	3	Q8NEY8; Q99549; Q9UK61	PPHLN1; MPHOSPH8; FAM208A	1; 2; 1
1894	6893	Gamma-tubulin complex	0	0	0	0	6	P23258; Q96CW5; Q96RT7; Q96RT8; Q9BSJ2; Q9UGJ1	TUBG1; TUBGCP3; TUBGCP6; TUBGCP5; TUBGCP2; TUBGCP4	2; 2; 1; 1; 2; 1
1895	6895	MMXD complex	0	0	0	0	5	O76071; P05141; P18074; Q96T76; Q9Y3D0	CIAO1; SLC25A5; ERCC2; MMS19; FAM96B	3; 4; 7; 5; 4
1896	6896	MMS19 complex	0	0	0	0	4	O76071; Q96T76; Q9H6Q4; Q9Y3D0	CIAO1; MMS19; NARFL; FAM96B	3; 5; 1; 4
1897	6897	CIA2B-CIA1-MMS19 complex	0	0	0	0	3	O76071; Q96T76; Q9Y3D0	CIAO1; MMS19; FAM96B	3; 5; 4
1898	6900	Ubiquitin E3 ligase (CUL1, FBXO10, SKP1)	0	0	0	0	3	P63208; Q13616; Q9UK96	SKP1; CUL1; FBXO10	34; 34; 1
1899	6901	Ubiquitin E3 ligase (CUL1, FBXO6, RBX1, SKP1)	0	0	0	0	4	P62877; P63208; Q13616; Q9NRD1	RBX1; SKP1; CUL1; FBXO6	45; 34; 34; 1
1900	6902	Ubiquitin E3 ligase (CUL1, FBXO17, RBX1, SKP1)	0	0	0	0	4	P62877; P63208; Q13616; Q96EF6	RBX1; SKP1; CUL1; FBXO17	45; 34; 34; 1
1901	6903	Ubiquitin E3 ligase (CUL1, FBXO27, RBX1, SKP1)	0	0	0	0	4	P62877; P63208; Q13616; Q8NI29	RBX1; SKP1; CUL1; FBXO27	45; 34; 34; 1
1902	6904	Ubiquitin E3 ligase (CUL1, FBXO44, RBX1, SKP1)	0	0	0	0	4	P62877; P63208; Q13616; Q9H4M3	RBX1; SKP1; CUL1; FBXO44	45; 34; 34; 1
1903	6905	PELI1-IRAK4-IRAK1-TRAF6 complex, IL-1-induced	0	0	0	0	4	P51617; Q96FA3; Q9NWZ3; Q9Y4K3	IRAK1; PELI1; IRAK4; TRAF6	1; 1; 1; 8
1904	6906	FBXW7-CDX2-GSK3B complex	0	0	0	0	3	P49841; Q969H0; Q99626	GSK3B; FBXW7; CDX2	11; 5; 1
1905	6907	CTNNB1-FERMT2-TCF7L2 complex	0	0	0	0	3	P35222; Q96AC1; Q9NQB0	CTNNB1; FERMT2; TCF7L2	25; 2; 2
1906	6908	CTNNB1-FERMT2-YBX1 complex	0	0	0	0	3	P35222; P67809; Q96AC1	CTNNB1; YBX1; FERMT2	25; 5; 2
1907	6909	FGF1-FGFR1-ITGB3 complex	0	0	0	0	3	P05106; P05230; P11362	ITGB3; FGF1; FGFR1	29; 2; 3
1908	6910	EED-EZH2-PHF19 complex	0	0	0	0	3	O75530; Q15910; Q5T6S3	EED; EZH2; PHF19	7; 7; 2
1909	6913	ELN-FBLN2-FBN1 complex	0	0	0	0	3	P15502; P35555; P98095	ELN; FBN1; FBLN2	2; 2; 1
1910	6914	ELN-FBLN5-FBN1 complex	0	0	0	0	3	P15502; P35555; Q9UBX5	ELN; FBN1; FBLN5	2; 2; 1
1911	6916	CTTN-FER-PTK2 complex	0	0	0	0	3	P16591; Q05397; Q14247	FER; PTK2; CTTN	1; 11; 5
1912	6919	ILK-LIMS1-PARVA complex	0.67	0.67	2	2	3	P48059; Q13418; Q9NVD7	LIMS1; ILK; PARVA	1; 5; 2
1913	6920	ILK-LIMS2-PARVA complex	0.33	0.33	1	1	3	Q13418; Q7Z4I7; Q9NVD7	ILK; LIMS2; PARVA	5; 1; 2
1914	6921	FAK\u2013p130Cas\u2013MT1 complex	0	0	0	0	3	P50281; P56945; Q05397	MMP14; BCAR1; PTK2	3; 9; 11
1915	6925	MAPK1-PTK2-PXN complex	0	0	0	0	3	P28482; P49023; Q05397	MAPK1; PXN; PTK2	10; 10; 11
1916	6927	Robo4\u2013paxillin complex	0	0	0	0	2	P49023; Q8WZ75	PXN; ROBO4	10; 1
1917	6928	ARHGEF7-GIT2-PAK1 complex	0	0	0	0	3	Q13153; Q14155; Q14161	PAK1; ARHGEF7; GIT2	3; 4; 1
1918	6929	AKT1-FOXO1-WDFY2 complex	0	0	0	0	3	P31749; Q12778; Q96P53	AKT1; FOXO1; WDFY2	8; 5; 2
1919	6930	PRKCZ-VAMP2-WDFY2 complex	0	0	0	0	3	P63027; Q05513; Q96P53	VAMP2; PRKCZ; WDFY2	10; 5; 2
1920	6931	FOXP3-TRIM28-ZFP90 complex	0.33	0.33	1	1	3	Q13263; Q8TF47; Q9BZS1	TRIM28; ZFP90; FOXP3	4; 1; 1
1921	6932	AJUBA-PRMT5-SNAI1 complex	0	0	0	0	3	O14744; O95863; Q96IF1	PRMT5; SNAI1; AJUBA	21; 1; 4
1922	6933	PRKCZ-SQSTM-TRAF6 complex	0	0.33	0	1	3	Q05513; Q13501; Q9Y4K3	PRKCZ; SQSTM1; TRAF6	5; 1; 8
1923	6935	MYC-TRRAP-KAT2A complex	0	0	0	0	3	P01106; Q92830; Q9Y4A5	MYC; KAT2A; TRRAP	5; 16; 25
1924	6936	KAT2A-TRRAP complex	0	0	0	0	2	Q92830; Q9Y4A5	KAT2A; TRRAP	16; 25
1925	6937	ARHGEF2-MAPK1-MAPK3-PXN complex	0	0	0	0	4	P27361; P28482; P49023; Q92974	MAPK3; MAPK1; PXN; ARHGEF2	8; 10; 10; 2
1926	6939	Norrin receptor complex	0	0	0	0	4	O75197; O95859; Q00604; Q9ULV1	LRP5; TSPAN12; NDP; FZD4	1; 1; 1; 1
1927	6940	LRP6-PTH-PTH1R complex	0	0	0	0	3	O75581; P01270; Q03431	LRP6; PTH; PTH1R	6; 1; 1
1928	6942	FZD5-LGR5-LRP6 complex	0	0	0	0	3	O75473; O75581; Q13467	LGR5; LRP6; FZD5	2; 6; 1
1929	6946	BARD1\u2013BRCA1\u2013RAD51 complex	0	0	0	0	3	P38398; Q06609; Q99728	BRCA1; RAD51; BARD1	31; 5; 14
1930	6949	Isocitrate dehydrogenase [NAD], mitochondrial	0	0	0	0	3	O43837; P50213; P51553	IDH3B; IDH3A; IDH3G	1; 1; 1
1931	6951	NG2-galectin-3-alpha3beta1-integrin complex	0	0	0	0	4	P05556; P17931; P26006; Q6UVK1	ITGB1; LGALS3; ITGA3; CSPG4	52; 2; 6; 1
1932	6953	ARTN-GFRA3-RET comples	0	0	0	0	3	O60609; P07949; Q5T4W7	GFRA3; RET; ARTN	1; 2; 1
1933	6954	Idas-Geminin-Cdt1 complex	0	0	0	0	3	D6RGH6; O75496; Q9H211	MCIDAS; GMNN; CDT1	1; 2; 2
1934	6956	REP-RGGT-Rab complex	0	0	0	0	3	P20336; P24386; Q92696	RAB3A; CHM; RABGGTA	1; 1; 1
1935	6957	C2ORF3-Prp43-TFIP11 complex	0	0	0	0	3	O43143; P16383; Q9UBB9	DHX15; GCFC2; TFIP11	5; 1; 3
1936	6958	BOLA2-GLRX3 complex	0	0	0	0	2	O76003; Q9H3K6	GLRX3; BOLA2	1; 1
1937	6959	GATB-GATC-QRSL1 complex	0	0	0	0	3	O43716; O75879; Q9H0R6	GATC; GATB; QRSL1	1; 1; 1
1938	6960	BICD2-dynein-dynactin complex	0	0	0	0	3	O14576; Q14203; Q8TD16	DYNC1I1; DCTN1; BICD2	3; 2; 1
1939	6961	CTNNB1-GID8 complex	0	0	0	0	2	P35222; Q9NWU2	CTNNB1; GID8	25; 3
1940	6963	AXIN1-GID8-GSK3B complex	0	0.33	0	1	3	O15169; P49841; Q9NWU2	AXIN1; GSK3B; GID8	13; 11; 3
1941	6969	Serine-palmitoyltransferase (SPTLC1, SPTLC2, SPTLC3) complex	0	0	0	0	3	O15269; O15270; Q9NUV7	SPTLC1; SPTLC2; SPTLC3	6; 3; 3
1942	6970	Serine-palmitoyltransferase (SPTLC1, SPTLC3, ssSPTb) complex	0	0	0	0	3	O15269; Q8NFR3; Q9NUV7	SPTLC1; SPTSSB; SPTLC3	6; 2; 3
1943	6972	Serine-palmitoyltransferase (SPTLC1, SPTLC3, ssSPTa) complex	0	0	0	0	3	O15269; Q969W0; Q9NUV7	SPTLC1; SPTSSA; SPTLC3	6; 2; 3
1944	6973	Serine-palmitoyltransferase (SPTLC1, SPTLC2, ssSPTb) complex	0	0	0	0	3	O15269; O15270; Q8NFR3	SPTLC1; SPTLC2; SPTSSB	6; 3; 2
1945	6974	Serine-palmitoyltransferase (SPTLC1, SPTLC2, ssSPTa) complex	0	0	0	0	3	O15269; O15270; Q969W0	SPTLC1; SPTLC2; SPTSSA	6; 3; 2
1946	6975	JUN-FBW7-PRR7 complex	0.33	0.33	1	1	3	P05412; Q8TB68; Q969H0	JUN; PRR7; FBXW7	8; 1; 5
1947	6982	ORMDL3-SPTLC1 complex	0	0	0	0	2	O15269; Q8N138	SPTLC1; ORMDL3	6; 1
1948	6984	ProTalpha C2 complex	0	0	0	0	4	P06454; P49006; P60709; Q01105	PTMA; MARCKSL1; ACTB; SET	7; 1; 21; 3
1949	6985	ProTalpha C5 complex	0	0	0	0	5	P06454; P25786; P39687; Q00325; Q07021	PTMA; PSMA1; ANP32A; SLC25A3; C1QBP	7; 8; 5; 2; 6
1950	6987	ProTalpha C7 complex	0	0	0	0	3	P06454; P39687; Q92688	PTMA; ANP32A; ANP32B	7; 5; 3
1951	6988	ProTalpha C8 complex	0	0	0	0	4	P06454; P39687; P62491; Q92688	PTMA; ANP32A; RAB11A; ANP32B	7; 5; 4; 3
1952	6989	ProTalpha C9 complex	0	0	0	0	2	P06454; Q01105	PTMA; SET	7; 3
1953	6990	THSD1-FAK-talin-vinculin complex	0.25	0.25	1	1	4	P18206; Q05397; Q9NS62; Q9Y490	VCL; PTK2; THSD1; TLN1	2; 11; 1; 3
1954	6991	ABI3-WAVE2-CYFIP1 complex	0.67	0.67	2	2	3	Q7L576; Q9P2A4; Q9Y6W5	CYFIP1; ABI3; WASF2	2; 1; 2
1955	6993	FGF1-ITGAV-ITGB3 complex	0	0	0	0	3	P05106; P05230; P06756	ITGB3; FGF1; ITGAV	29; 2; 31
1956	6994	JIP1-JIP2 complex	0	0	0	0	2	Q13387; Q9UQF2	MAPK8IP2; MAPK8IP1	1; 2
1957	6997	ADIPOQ-PLOD3-GLT25D1 complex	0.67	0.67	2	2	3	O60568; Q15848; Q8NBJ5	PLOD3; ADIPOQ; COLGALT1	1; 1; 1
1958	6998	ST3GAL6-EGFR complex	0	0	0	0	2	P00533; Q9Y274	EGFR; ST3GAL6	10; 1
1959	6999	SEPHS1-SEPHS2-SEPSECS-SECp43 complex	0	0	0	0	4	P49903; Q80VC6; Q99611; Q9HD40	SEPHS1; Trnau1ap; SEPHS2; SEPSECS	1; 1; 1; 1
1960	7000	PLOD2-FKBP10 complex	0	0	0	0	2	O00469; Q96AY3	PLOD2; FKBP10	1; 1
1961	7002	CAPZA3-CAPZB complex	0	0	0	0	2	P47756; Q96KX2	CAPZB; CAPZA3	5; 1
1962	7004	HTT-DISC1-PDE4B complex	0	0	0	0	3	P42858; Q07343; Q9NRI5	HTT; PDE4B; DISC1	1; 1; 5
1963	7005	PP2A-NR3A complex	0.5	0.5	2	2	4	P30153; P63151; P67775; Q8TCU5	PPP2R1A; PPP2R2A; PPP2CA; GRIN3A	8; 2; 5; 1
1964	7011	FERMT3-RACK1 complex	0	0	0	0	2	P63244; Q86UX7	RACK1; FERMT3	5; 1
1965	7012	ITGB1-RACK1 complex	0	0	0	0	2	P05556; P63244	ITGB1; RACK1	52; 5
1966	7013	ITGB2-RACK1 complex	0	0	0	0	2	P05107; P63244	ITGB2; RACK1	3; 5
1967	7014	GNAI1-GNGT1-GNB1 complex	0	0	0	0	3	P62873; P63096; P63211	GNB1; GNAI1; GNGT1	30; 56; 10
1968	7015	GNAI1-GNB2-GNGT1 complex	0	0	0	0	3	P62879; P63096; P63211	GNB2; GNAI1; GNGT1	22; 56; 10
1969	7016	GNAI1-GNB3-GNGT1 complex	0	0	0	0	3	P16520; P63096; P63211	GNB3; GNAI1; GNGT1	22; 56; 10
1970	7017	GNAI1-GNB4-GNGT1 complex	0	0	0	0	3	P63096; P63211; Q9HAV0	GNAI1; GNGT1; GNB4	56; 10; 22
1971	7018	GNAI1-GNB5-GNGT1 complex	0	0	0	0	3	O14775; P63096; P63211	GNB5; GNAI1; GNGT1	22; 56; 10
1972	7019	GNAI1-GNB1-GNG2 complex	0	0	0	0	3	P59768; P62873; P63096	GNG2; GNB1; GNAI1	17; 30; 56
1973	7020	GNAI1-GNB2-GNG2 complex	0	0	0	0	3	P59768; P62879; P63096	GNG2; GNB2; GNAI1	17; 22; 56
1974	7021	GNAI1-GNB3-GNG2 complex	0	0	0	0	3	P16520; P59768; P63096	GNB3; GNG2; GNAI1	22; 17; 56
1975	7022	GNAI1-GNB4-GNG2 complex	0	0	0	0	3	P59768; P63096; Q9HAV0	GNG2; GNAI1; GNB4	17; 56; 22
1976	7023	GNAI1-GNB5-GNG2 complex	0	0	0	0	3	O14775; P59768; P63096	GNB5; GNG2; GNAI1	22; 17; 56
1977	7024	GNAI1-GNB1-GNG3 complex	0	0	0	0	3	P62873; P63096; P63215	GNB1; GNAI1; GNG3	30; 56; 10
1978	7025	GNAI1-GNB2-GNG3 complex	0	0	0	0	3	P62879; P63096; P63215	GNB2; GNAI1; GNG3	22; 56; 10
1979	7026	GNAI1-GNB3-GNG3 complex	0	0	0	0	3	P16520; P63096; P63215	GNB3; GNAI1; GNG3	22; 56; 10
1980	7027	GNAI1-GNB4-GNG3 complex	0	0	0	0	3	P63096; P63215; Q9HAV0	GNAI1; GNG3; GNB4	56; 10; 22
1981	7028	GNAI1-GNB5-GNG3 complex	0	0	0	0	3	O14775; P63096; P63215	GNB5; GNAI1; GNG3	22; 56; 10
1982	7030	DCP1A-NR3C1-PNRC2-UPF1-complex	0	0	0	0	4	P04150; Q92900; Q9NPI6; Q9NPJ4	NR3C1; UPF1; DCP1A; PNRC2	4; 6; 2; 1
1983	7031	GNAI1-GNB1-GNG4 complex	0	0	0	0	3	P50150; P62873; P63096	GNG4; GNB1; GNAI1	10; 30; 56
1984	7032	GNAI1-GNB2-GNG4 complex	0	0	0	0	3	P50150; P62879; P63096	GNG4; GNB2; GNAI1	10; 22; 56
1985	7033	GNAI1-GNB3-GNG4 complex	0	0	0	0	3	P16520; P50150; P63096	GNB3; GNG4; GNAI1	22; 10; 56
1986	7034	GNAI1-GNB4-GNG4 complex	0	0	0	0	3	P50150; P63096; Q9HAV0	GNG4; GNAI1; GNB4	10; 56; 22
1987	7035	GNAI1- GNB5-GNG4 complex	0	0	0	0	3	O14775; P50150; P63096	GNB5; GNG4; GNAI1	22; 10; 56
1988	7036	GNAI1-GNB1-GNG5 complex	0	0	0	0	3	P62873; P63096; P63218	GNB1; GNAI1; GNG5	30; 56; 10
1989	7037	GNAI1-GNB2-GNG5 complex	0	0	0	0	3	P62879; P63096; P63218	GNB2; GNAI1; GNG5	22; 56; 10
1990	7038	BVR-PKCD-ERK2 complex	0	0.33	0	1	3	P28482; P53004; Q05655	MAPK1; BLVRA; PRKCD	10; 1; 3
1991	7040	PDZK1-PLCB3-SSTR5 complex	0	0	0	0	3	P35346; Q01970; Q5T2W1	SSTR5; PLCB3; PDZK1	1; 7; 6
1992	7041	PDZK1-PLCB3- SSTR1 complex	0	0	0	0	3	P30872; Q01970; Q5T2W1	SSTR1; PLCB3; PDZK1	1; 7; 6
1993	7042	PDZK1-PLCB3- SSTR2 complex	0	0	0	0	3	P30874; Q01970; Q5T2W1	SSTR2; PLCB3; PDZK1	1; 7; 6
1994	7043	PDZK1-PLCB3- SSTR3 complex	0	0	0	0	3	P32745; Q01970; Q5T2W1	SSTR3; PLCB3; PDZK1	1; 7; 6
1995	7044	PDZK1-PLCB3- SSTR4 complex	0	0	0	0	3	P31391; Q01970; Q5T2W1	SSTR4; PLCB3; PDZK1	1; 7; 6
1996	7045	IFNAR1-IFNAR2-IFNW1 complex	0	0	0	0	3	P05000; P17181; P48551	IFNW1; IFNAR1; IFNAR2	1; 3; 4
1997	7046	IFNAR2-IFNA2 complex	0	0	0	0	2	P01563; P48551	IFNA2; IFNAR2	2; 4
1998	7047	IFNAR1-IFNAR2-IFNA2 complex	0	0	0	0	3	P01563; P17181; P48551	IFNA2; IFNAR1; IFNAR2	2; 3; 4
[truncated: 358 more rows]
